# Supplementary material for: Causal relationships between the gut microbiota, inflammatory cytokines, and alcoholic liver disease: a Mendelian randomization analysis
Source: Front Endocrinol (Lausanne). 2024 Oct 21;15:1442603. doi: 10.3389/fendo.2024.1442603 (PMC11532067; doi:10.3389/fendo.2024.1442603)
Supplement: Supplementary file 1 [file Table1.xlsx]

## Sheet: Sheet1
Table S1. The instruments of gut microbial taxa.
SNP	pval.exposure	effect_allele.exposure	other_allele.exposure	eaf.exposure	beta.exposure	se.exposure	exposure	mr_keep.exposure	pval_origin.exposure	id.exposure	F statistics
rs7570971	2.33e-10	A	C	0.27281	0.114483	0.018063	k__Bacteria.p__Actinobacteria.c__Actinobacteria	TRUE	reported	B9qinx	40.1698
rs182549	2.32e-13	T	C	0.756083	-0.139995	0.0191017	k__Bacteria.p__Actinobacteria.c__Actinobacteria	TRUE	reported	B9qinx	53.7127
rs74452406	4.24e-06	T	C	0.0727759	-0.150306	0.0326799	k__Bacteria.p__Actinobacteria.c__Actinobacteria	TRUE	reported	B9qinx	21.154
rs795981	8.65e-06	T	C	0.119956	-0.119776	0.0269253	k__Bacteria.p__Actinobacteria.c__Actinobacteria	TRUE	reported	B9qinx	19.7886
rs62347983	6.82e-06	G	C	0.489964	0.0725885	0.0161339	k__Bacteria.p__Actinobacteria.c__Actinobacteria	TRUE	reported	B9qinx	20.2421
rs318801	9.78e-06	A	G	0.176296	-0.103544	0.023416	k__Bacteria.p__Actinobacteria.c__Actinobacteria	TRUE	reported	B9qinx	19.5537
rs35344390	3.19e-06	T	C	0.236588	0.0894189	0.0191949	k__Bacteria.p__Actinobacteria.c__Actinobacteria	TRUE	reported	B9qinx	21.7014
rs2197344	3.32e-07	C	G	0.616961	-0.0843355	0.0165228	k__Bacteria.p__Actinobacteria.c__Actinobacteria	TRUE	reported	B9qinx	26.0528
rs61939486	1.06e-07	C	T	0.149904	-0.125022	0.0235191	k__Bacteria.p__Actinobacteria.c__Actinobacteria	TRUE	reported	B9qinx	28.2572
rs926010	3.81e-07	A	C	0.76559	0.104151	0.0205103	k__Bacteria.p__Actinobacteria.c__Actinobacteria	TRUE	reported	B9qinx	25.786
rs12955365	4.86e-06	G	T	0.394177	-0.087128	0.0190616	k__Bacteria.p__Actinobacteria.c__Actinobacteria	TRUE	reported	B9qinx	20.8927
rs6044857	2.24e-06	G	A	0.389459	0.0799424	0.0168998	k__Bacteria.p__Actinobacteria.c__Actinobacteria	TRUE	reported	B9qinx	22.3764
rs2807619	6.65e-06	T	C	0.0891517	0.129912	0.0288403	k__Bacteria.p__Bacteroidetes.c__Bacteroidia	TRUE	reported	kiUxLL	20.2908
rs10158939	3.7e-06	A	G	0.375746	0.0808326	0.0174673	k__Bacteria.p__Bacteroidetes.c__Bacteroidia	TRUE	reported	kiUxLL	21.415
rs1023692	7.04e-07	C	T	0.771301	-0.0986975	0.0198976	k__Bacteria.p__Bacteroidetes.c__Bacteroidia	TRUE	reported	kiUxLL	24.6042
rs9843097	5.4e-06	T	C	0.240726	0.0867737	0.0190768	k__Bacteria.p__Bacteroidetes.c__Bacteroidia	TRUE	reported	kiUxLL	20.6901
rs2603095	4.62e-06	T	G	0.743202	-0.085223	0.0186016	k__Bacteria.p__Bacteroidetes.c__Bacteroidia	TRUE	reported	kiUxLL	20.99
rs73098732	5.37e-06	A	G	0.170003	0.0995528	0.0218817	k__Bacteria.p__Bacteroidetes.c__Bacteroidia	TRUE	reported	kiUxLL	20.6989
rs13283363	1.22e-07	G	A	0.0863951	0.164596	0.0311082	k__Bacteria.p__Bacteroidetes.c__Bacteroidia	TRUE	reported	kiUxLL	27.9953
rs74949229	2.17e-07	A	G	0.0938822	0.147428	0.0284368	k__Bacteria.p__Bacteroidetes.c__Bacteroidia	TRUE	reported	kiUxLL	26.8782
rs10836532	1.73e-06	T	G	0.351076	0.0839484	0.0175508	k__Bacteria.p__Bacteroidetes.c__Bacteroidia	TRUE	reported	kiUxLL	22.8786
rs28538857	6.48e-06	T	C	0.0530423	0.176942	0.0392323	k__Bacteria.p__Bacteroidetes.c__Bacteroidia	TRUE	reported	kiUxLL	20.341
rs11657406	3.2e-06	T	G	0.166085	-0.101748	0.0218457	k__Bacteria.p__Bacteroidetes.c__Bacteroidia	TRUE	reported	kiUxLL	21.6929
rs783253	9.75e-06	C	T	0.72146	-0.0834026	0.0188586	k__Bacteria.p__Bacteroidetes.c__Bacteroidia	TRUE	reported	kiUxLL	19.5588
rs2698177	2.48e-06	G	A	0.945889	-0.171794	0.036475	k__Bacteria.p__Bacteroidetes.c__Bacteroidia	TRUE	reported	kiUxLL	22.1834
rs12064418	8.5e-06	T	C	0.162888	0.148588	0.0333745	k__Bacteria.p__Firmicutes.c__Bacilli	TRUE	reported	Cwg4eA	19.8215
rs75005855	5.56e-06	A	T	0.0546038	-0.232258	0.0511301	k__Bacteria.p__Firmicutes.c__Bacilli	TRUE	reported	Cwg4eA	20.6342
rs11694441	9e-06	A	C	0.125998	-0.149789	0.0337367	k__Bacteria.p__Firmicutes.c__Bacilli	TRUE	reported	Cwg4eA	19.7132
rs76752365	5.62e-06	C	G	0.136027	-0.146265	0.0322166	k__Bacteria.p__Firmicutes.c__Bacilli	TRUE	reported	Cwg4eA	20.6122
rs11744900	2.03e-06	G	A	0.174459	-0.140837	0.0296482	k__Bacteria.p__Firmicutes.c__Bacilli	TRUE	reported	Cwg4eA	22.5651
rs1206113	3.45e-06	T	C	0.108426	-0.167094	0.0359956	k__Bacteria.p__Firmicutes.c__Bacilli	TRUE	reported	Cwg4eA	21.5489
rs74520302	9.99e-06	G	A	0.0530404	-0.220634	0.0499474	k__Bacteria.p__Firmicutes.c__Bacilli	TRUE	reported	Cwg4eA	19.5128
rs10761245	8.43e-06	T	C	0.494124	-0.0983934	0.0220912	k__Bacteria.p__Firmicutes.c__Bacilli	TRUE	reported	Cwg4eA	19.8379
rs1249137	8.59e-06	T	C	0.375257	0.0997535	0.0224173	k__Bacteria.p__Firmicutes.c__Bacilli	TRUE	reported	Cwg4eA	19.8012
rs77655905	7.1e-06	A	G	0.104456	0.163245	0.036351	k__Bacteria.p__Firmicutes.c__Bacilli	TRUE	reported	Cwg4eA	20.1672
rs4903903	6.85e-06	C	T	0.337698	0.104822	0.0233032	k__Bacteria.p__Firmicutes.c__Bacilli	TRUE	reported	Cwg4eA	20.2336
rs1400577	1.99e-06	G	A	0.600237	-0.106378	0.0223735	k__Bacteria.p__Firmicutes.c__Bacilli	TRUE	reported	Cwg4eA	22.6067
rs10404584	3.38e-06	T	C	0.181561	0.132517	0.0285225	k__Bacteria.p__Firmicutes.c__Bacilli	TRUE	reported	Cwg4eA	21.5858
rs3892326	2.43e-07	C	T	0.479803	-0.123996	0.0240164	k__Bacteria.p__Firmicutes.c__Bacilli	TRUE	reported	Cwg4eA	26.6564
rs1023692	4.55e-07	C	T	0.771282	0.0996966	0.0197632	k__Bacteria.p__Firmicutes.c__Clostridia	TRUE	reported	Y3cxod	25.4476
rs7794348	5.22e-06	A	G	0.0548254	0.161442	0.0354367	k__Bacteria.p__Firmicutes.c__Clostridia	TRUE	reported	Y3cxod	20.7553
rs674292	8.43e-06	C	T	0.387016	0.073504	0.0165031	k__Bacteria.p__Firmicutes.c__Clostridia	TRUE	reported	Y3cxod	19.8376
rs12675379	5.21e-06	C	T	0.515953	0.0754169	0.0165522	k__Bacteria.p__Firmicutes.c__Clostridia	TRUE	reported	Y3cxod	20.76
rs74949229	6.83e-07	A	G	0.0938701	-0.140267	0.0282447	k__Bacteria.p__Firmicutes.c__Clostridia	TRUE	reported	Y3cxod	24.6625
rs34566098	4.6e-06	G	A	0.0538268	0.174315	0.0380417	k__Bacteria.p__Firmicutes.c__Clostridia	TRUE	reported	Y3cxod	20.9966
rs10766557	6.69e-06	C	G	0.346886	-0.0761699	0.0169137	k__Bacteria.p__Firmicutes.c__Clostridia	TRUE	reported	Y3cxod	20.281
rs78685125	8.8e-06	T	C	0.0669123	-0.174426	0.0392434	k__Bacteria.p__Firmicutes.c__Erysipelotrichia	TRUE	reported	d2DJ6h	19.7557
rs4975752	9.94e-06	G	T	0.230866	-0.101686	0.0230142	k__Bacteria.p__Firmicutes.c__Erysipelotrichia	TRUE	reported	d2DJ6h	19.5224
rs733330	2.47e-06	G	A	0.33704	0.100522	0.0213377	k__Bacteria.p__Firmicutes.c__Erysipelotrichia	TRUE	reported	d2DJ6h	22.1935
rs75298326	9.74e-06	T	A	0.0592882	-0.183637	0.041519	k__Bacteria.p__Firmicutes.c__Erysipelotrichia	TRUE	reported	d2DJ6h	19.5626
rs11652559	4.58e-06	C	T	0.807699	0.115982	0.025306	k__Bacteria.p__Firmicutes.c__Erysipelotrichia	TRUE	reported	d2DJ6h	21.0055
rs62131327	9.56e-06	C	T	0.104702	0.1464	0.0330701	k__Bacteria.p__Firmicutes.c__Erysipelotrichia	TRUE	reported	d2DJ6h	19.598
rs73037929	1.68e-06	T	G	0.0539829	-0.21042	0.0439455	k__Bacteria.p__Firmicutes.c__Erysipelotrichia	TRUE	reported	d2DJ6h	22.9269
rs73114746	4.13e-06	T	C	0.099634	0.153268	0.0332861	k__Bacteria.p__Firmicutes.c__Erysipelotrichia	TRUE	reported	d2DJ6h	21.2018
rs12472147	1.28e-06	G	A	0.855652	-0.12833	0.0264956	k__Bacteria.p__Firmicutes.c__Negativicutes	TRUE	reported	C1J3Od	23.4588
rs176564	5.59e-06	G	A	0.910342	-0.153345	0.0337663	k__Bacteria.p__Firmicutes.c__Negativicutes	TRUE	reported	C1J3Od	20.6239
rs10736970	8.1e-06	C	T	0.741775	-0.0913671	0.0204744	k__Bacteria.p__Firmicutes.c__Negativicutes	TRUE	reported	C1J3Od	19.914
rs78791321	3.05e-06	A	G	0.0809067	0.153283	0.0328393	k__Bacteria.p__Firmicutes.c__Negativicutes	TRUE	reported	C1J3Od	21.7872
rs77764206	3.19e-06	C	T	0.0504393	0.197357	0.0423653	k__Bacteria.p__Firmicutes.c__Negativicutes	TRUE	reported	C1J3Od	21.7012
rs2282037	4.1e-08	T	C	0.521969	-0.102233	0.0186334	k__Bacteria.p__Firmicutes.c__Negativicutes	TRUE	reported	C1J3Od	30.1026
rs12979658	4.39e-06	G	A	0.263676	-0.0935377	0.0203693	k__Bacteria.p__Firmicutes.c__Negativicutes	TRUE	reported	C1J3Od	21.0873
rs12734494	1.46e-06	A	G	0.48892	0.0791571	0.0164342	k__Bacteria.p__Proteobacteria.c__Betaproteobacteria	TRUE	reported	5UmRbq	23.1997
rs9428844	9.32e-06	C	T	0.656533	-0.0888565	0.0200476	k__Bacteria.p__Proteobacteria.c__Betaproteobacteria	TRUE	reported	5UmRbq	19.645
rs13071362	9.9e-06	G	A	0.302458	0.0778951	0.0176263	k__Bacteria.p__Proteobacteria.c__Betaproteobacteria	TRUE	reported	5UmRbq	19.5299
rs62351959	7.21e-06	T	C	0.197615	0.0966813	0.0215454	k__Bacteria.p__Proteobacteria.c__Betaproteobacteria	TRUE	reported	5UmRbq	20.1362
rs12646537	8.15e-06	G	A	0.0653836	0.145028	0.032508	k__Bacteria.p__Proteobacteria.c__Betaproteobacteria	TRUE	reported	5UmRbq	19.9032
rs59033852	5.93e-06	C	T	0.0649189	-0.152927	0.0337678	k__Bacteria.p__Proteobacteria.c__Betaproteobacteria	TRUE	reported	5UmRbq	20.5099
rs11626416	1.35e-06	A	G	0.125363	-0.118337	0.0244909	k__Bacteria.p__Proteobacteria.c__Betaproteobacteria	TRUE	reported	5UmRbq	23.347
rs78026425	7.68e-06	G	C	0.0851163	0.130889	0.0292566	k__Bacteria.p__Proteobacteria.c__Betaproteobacteria	TRUE	reported	5UmRbq	20.0151
rs74945874	7.43e-06	C	T	0.211748	0.0936728	0.0209039	k__Bacteria.p__Proteobacteria.c__Betaproteobacteria	TRUE	reported	5UmRbq	20.0805
rs9673456	1.25e-06	G	T	0.419921	-0.0816209	0.01684	k__Bacteria.p__Proteobacteria.c__Betaproteobacteria	TRUE	reported	5UmRbq	23.492
rs79598028	1.77e-06	T	C	0.119662	0.124831	0.0261276	k__Bacteria.p__Proteobacteria.c__Betaproteobacteria	TRUE	reported	5UmRbq	22.8269
rs74034215	6.73e-07	C	T	0.111825	0.131706	0.0265059	k__Bacteria.p__Proteobacteria.c__Betaproteobacteria	TRUE	reported	5UmRbq	24.6903
rs2834333	1.63e-06	A	C	0.537174	-0.0774478	0.0161535	k__Bacteria.p__Proteobacteria.c__Betaproteobacteria	TRUE	reported	5UmRbq	22.987
rs713716	6.29e-06	A	G	0.252325	-0.0844048	0.0186883	k__Bacteria.p__Proteobacteria.c__Betaproteobacteria	TRUE	reported	5UmRbq	20.3983
rs2990682	6.3e-06	G	C	0.304642	0.0839398	0.0185872	k__Bacteria.p__Proteobacteria.c__Deltaproteobacteria	TRUE	reported	SffAmx	20.3942
rs73966738	9.01e-06	C	G	0.102434	-0.127535	0.0287267	k__Bacteria.p__Proteobacteria.c__Deltaproteobacteria	TRUE	reported	SffAmx	19.7101
rs10087056	2.73e-06	A	C	0.385711	-0.0821264	0.0175093	k__Bacteria.p__Proteobacteria.c__Deltaproteobacteria	TRUE	reported	SffAmx	22.0004
rs11219805	1.23e-06	C	T	0.264005	0.0953742	0.0196637	k__Bacteria.p__Proteobacteria.c__Deltaproteobacteria	TRUE	reported	SffAmx	23.525
rs11222792	3.83e-06	T	C	0.315606	-0.0827298	0.0179059	k__Bacteria.p__Proteobacteria.c__Deltaproteobacteria	TRUE	reported	SffAmx	21.3469
rs237461	4.96e-06	C	T	0.290792	-0.0851996	0.018658	k__Bacteria.p__Proteobacteria.c__Deltaproteobacteria	TRUE	reported	SffAmx	20.8518
rs12726307	1.94e-06	T	G	0.145928	0.119809	0.0251698	k__Bacteria.p__Proteobacteria.c__Gammaproteobacteria	TRUE	reported	eKgOYI	22.658
rs292226	2.08e-06	A	G	0.187608	0.109603	0.0230947	k__Bacteria.p__Proteobacteria.c__Gammaproteobacteria	TRUE	reported	eKgOYI	22.5228
rs80113686	6.89e-06	C	G	0.117738	-0.127998	0.0284635	k__Bacteria.p__Proteobacteria.c__Gammaproteobacteria	TRUE	reported	eKgOYI	20.2223
rs117076107	1.61e-07	A	G	0.0608167	-0.197134	0.0376204	k__Bacteria.p__Proteobacteria.c__Gammaproteobacteria	TRUE	reported	eKgOYI	27.4584
rs12710731	5.14e-06	T	C	0.290693	0.0908998	0.0199385	k__Bacteria.p__Verrucomicrobia.c__Verrucomicrobiae	TRUE	reported	uilBGB	20.7846
rs4670221	7.55e-06	G	C	0.308248	-0.0901928	0.0201434	k__Bacteria.p__Verrucomicrobia.c__Verrucomicrobiae	TRUE	reported	uilBGB	20.0483
rs6823767	7.46e-06	C	T	0.261341	0.0928282	0.02072	k__Bacteria.p__Verrucomicrobia.c__Verrucomicrobiae	TRUE	reported	uilBGB	20.0716
rs68058313	1.17e-06	T	C	0.0641869	0.190994	0.039289	k__Bacteria.p__Verrucomicrobia.c__Verrucomicrobiae	TRUE	reported	uilBGB	23.6318
rs1298928	6.18e-06	G	T	0.182956	0.106841	0.0236374	k__Bacteria.p__Verrucomicrobia.c__Verrucomicrobiae	TRUE	reported	uilBGB	20.4302
rs9368149	1.69e-06	G	A	0.172487	-0.12443	0.0259939	k__Bacteria.p__Verrucomicrobia.c__Verrucomicrobiae	TRUE	reported	uilBGB	22.9142
rs36119306	3.42e-06	T	A	0.197307	0.108908	0.0234524	k__Bacteria.p__Verrucomicrobia.c__Verrucomicrobiae	TRUE	reported	uilBGB	21.5647
rs7912369	9.3e-06	G	A	0.702824	0.0883668	0.0199345	k__Bacteria.p__Verrucomicrobia.c__Verrucomicrobiae	TRUE	reported	uilBGB	19.6502
rs4075877	6.97e-06	T	C	0.586452	-0.0852446	0.0189657	k__Bacteria.p__Verrucomicrobia.c__Verrucomicrobiae	TRUE	reported	uilBGB	20.202
rs166570	2.75e-06	G	C	0.636465	-0.0894444	0.0190782	k__Bacteria.p__Verrucomicrobia.c__Verrucomicrobiae	TRUE	reported	uilBGB	21.9801
rs55926131	1.7e-07	T	C	0.611517	-0.105935	0.0202559	k__Bacteria.p__Verrucomicrobia.c__Verrucomicrobiae	TRUE	reported	uilBGB	27.3512
rs7313918	9.78e-06	C	T	0.135841	-0.121391	0.0274517	k__Bacteria.p__Verrucomicrobia.c__Verrucomicrobiae	TRUE	reported	uilBGB	19.5541
rs35895642	1.58e-06	T	C	0.198579	0.109956	0.0229035	k__Bacteria.p__Verrucomicrobia.c__Verrucomicrobiae	TRUE	reported	uilBGB	23.0478
rs1532932	7.41e-06	G	A	0.786723	-0.0999825	0.0223102	k__Bacteria.p__Verrucomicrobia.c__Verrucomicrobiae	TRUE	reported	uilBGB	20.0836
rs79041579	1.93e-07	A	G	0.1829	0.127245	0.0244438	k__Bacteria.p__Verrucomicrobia.c__Verrucomicrobiae	TRUE	reported	uilBGB	27.0984
rs2523176	5.87e-06	T	C	0.204089	0.109566	0.0241816	k__Bacteria.p__Verrucomicrobia.c__Verrucomicrobiae	TRUE	reported	uilBGB	20.5298
rs616801	3.04e-06	A	G	0.119849	0.247127	0.0529429	k__Bacteria.p__Actinobacteria.c__Actinobacteria.o__Actinomycetales.f__Micrococcaceae	TRUE	reported	ee5zjG	21.7885
rs17049177	1.47e-06	A	G	0.110945	-0.259548	0.0538955	k__Bacteria.p__Actinobacteria.c__Actinobacteria.o__Actinomycetales.f__Micrococcaceae	TRUE	reported	ee5zjG	23.1915
rs709159	3.98e-06	A	C	0.759341	-0.173535	0.0376231	k__Bacteria.p__Actinobacteria.c__Actinobacteria.o__Actinomycetales.f__Micrococcaceae	TRUE	reported	ee5zjG	21.2747
rs9268614	4.03e-06	G	T	0.200868	-0.186289	0.0404122	k__Bacteria.p__Actinobacteria.c__Actinobacteria.o__Actinomycetales.f__Micrococcaceae	TRUE	reported	ee5zjG	21.2496
rs80010435	9.09e-06	A	G	0.0533435	-0.324559	0.0731352	k__Bacteria.p__Actinobacteria.c__Actinobacteria.o__Actinomycetales.f__Micrococcaceae	TRUE	reported	ee5zjG	19.694
rs888195	1.1e-06	C	G	0.331862	0.165585	0.0339776	k__Bacteria.p__Actinobacteria.c__Actinobacteria.o__Actinomycetales.f__Micrococcaceae	TRUE	reported	ee5zjG	23.7497
rs1546579	7.18e-06	T	C	0.405264	-0.0772188	0.0172048	k__Bacteria.p__Actinobacteria.c__Actinobacteria.o__Bifidobacteriales.f__Bifidobacteriaceae	TRUE	reported	1KBuI2	20.1441
rs7570971	5.29e-13	A	C	0.273028	0.134231	0.0185977	k__Bacteria.p__Actinobacteria.c__Actinobacteria.o__Bifidobacteriales.f__Bifidobacteriaceae	TRUE	reported	1KBuI2	52.0937
rs182549	5.86e-15	T	C	0.755025	-0.153302	0.0196364	k__Bacteria.p__Actinobacteria.c__Actinobacteria.o__Bifidobacteriales.f__Bifidobacteriaceae	TRUE	reported	1KBuI2	60.9495
rs74452406	2.16e-07	T	C	0.0723787	-0.176051	0.0339528	k__Bacteria.p__Actinobacteria.c__Actinobacteria.o__Bifidobacteriales.f__Bifidobacteriaceae	TRUE	reported	1KBuI2	26.886
rs11732081	6.94e-06	T	C	0.364727	0.0783377	0.0174251	k__Bacteria.p__Actinobacteria.c__Actinobacteria.o__Bifidobacteriales.f__Bifidobacteriaceae	TRUE	reported	1KBuI2	20.211
rs4859454	3.05e-06	T	C	0.114125	0.122758	0.0263014	k__Bacteria.p__Actinobacteria.c__Actinobacteria.o__Bifidobacteriales.f__Bifidobacteriaceae	TRUE	reported	1KBuI2	21.7841
rs4472164	5.31e-06	G	A	0.103173	-0.125353	0.027537	k__Bacteria.p__Actinobacteria.c__Actinobacteria.o__Bifidobacteriales.f__Bifidobacteriaceae	TRUE	reported	1KBuI2	20.7221
rs12657170	2.73e-06	C	T	0.46418	0.0785084	0.0167389	k__Bacteria.p__Actinobacteria.c__Actinobacteria.o__Bifidobacteriales.f__Bifidobacteriaceae	TRUE	reported	1KBuI2	21.9977
rs10455532	4.26e-06	G	A	0.552534	-0.0769154	0.0167272	k__Bacteria.p__Actinobacteria.c__Actinobacteria.o__Bifidobacteriales.f__Bifidobacteriaceae	TRUE	reported	1KBuI2	21.1437
rs77432108	8.93e-06	T	A	0.183749	0.0957041	0.0215476	k__Bacteria.p__Actinobacteria.c__Actinobacteria.o__Bifidobacteriales.f__Bifidobacteriaceae	TRUE	reported	1KBuI2	19.727
rs61939486	5.44e-06	C	T	0.148052	-0.110859	0.0243793	k__Bacteria.p__Actinobacteria.c__Actinobacteria.o__Bifidobacteriales.f__Bifidobacteriaceae	TRUE	reported	1KBuI2	20.6775
rs10873640	6.03e-06	T	C	0.759057	0.0909746	0.0201027	k__Bacteria.p__Actinobacteria.c__Actinobacteria.o__Bifidobacteriales.f__Bifidobacteriaceae	TRUE	reported	1KBuI2	20.48
rs34823013	7.79e-06	G	T	0.661291	-0.0869075	0.0194389	k__Bacteria.p__Actinobacteria.c__Actinobacteria.o__Bifidobacteriales.f__Bifidobacteriaceae	TRUE	reported	1KBuI2	19.9881
rs77502228	5.34e-06	T	A	0.0575034	-0.160702	0.0353101	k__Bacteria.p__Actinobacteria.c__Actinobacteria.o__Coriobacteriales.f__Coriobacteriaceae	TRUE	reported	0ByyGA	20.7131
rs6793441	7.85e-06	A	C	0.323931	0.0834386	0.0186694	k__Bacteria.p__Actinobacteria.c__Actinobacteria.o__Coriobacteriales.f__Coriobacteriaceae	TRUE	reported	0ByyGA	19.9744
rs28806584	4.51e-06	C	G	0.696357	-0.0819916	0.017878	k__Bacteria.p__Actinobacteria.c__Actinobacteria.o__Coriobacteriales.f__Coriobacteriaceae	TRUE	reported	0ByyGA	21.0329
rs4234207	1.1e-06	G	A	0.86877	0.118163	0.0242532	k__Bacteria.p__Actinobacteria.c__Actinobacteria.o__Coriobacteriales.f__Coriobacteriaceae	TRUE	reported	0ByyGA	23.7369
rs2907732	2.67e-06	A	C	0.606662	0.0824981	0.0175735	k__Bacteria.p__Actinobacteria.c__Actinobacteria.o__Coriobacteriales.f__Coriobacteriaceae	TRUE	reported	0ByyGA	22.0379
rs78362376	3.84e-06	G	C	0.105462	0.123068	0.0266391	k__Bacteria.p__Actinobacteria.c__Actinobacteria.o__Coriobacteriales.f__Coriobacteriaceae	TRUE	reported	0ByyGA	21.3429
rs7831606	7.1e-06	A	T	0.163846	-0.0995338	0.0221652	k__Bacteria.p__Actinobacteria.c__Actinobacteria.o__Coriobacteriales.f__Coriobacteriaceae	TRUE	reported	0ByyGA	20.1649
rs550057	3.01e-09	T	C	0.250228	0.110172	0.0185759	k__Bacteria.p__Actinobacteria.c__Actinobacteria.o__Coriobacteriales.f__Coriobacteriaceae	TRUE	reported	0ByyGA	35.1758
rs11652058	4.62e-06	A	G	0.217003	0.0912383	0.0199153	k__Bacteria.p__Actinobacteria.c__Actinobacteria.o__Coriobacteriales.f__Coriobacteriaceae	TRUE	reported	0ByyGA	20.9884
rs2849714	5.32e-06	C	T	0.10702	0.122785	0.0269753	k__Bacteria.p__Actinobacteria.c__Actinobacteria.o__Coriobacteriales.f__Coriobacteriaceae	TRUE	reported	0ByyGA	20.7185
rs2774282	8.3e-06	C	T	0.76057	0.0850792	0.0190882	k__Bacteria.p__Bacteroidetes.c__Bacteroidia.o__Bacteroidales.f__Bacteroidaceae	TRUE	reported	PBkDol	19.8664
rs742682	4.98e-06	C	A	0.132617	-0.110567	0.024218	k__Bacteria.p__Bacteroidetes.c__Bacteroidia.o__Bacteroidales.f__Bacteroidaceae	TRUE	reported	PBkDol	20.8436
rs2148691	6.9e-06	C	A	0.260886	0.0838576	0.0186489	k__Bacteria.p__Bacteroidetes.c__Bacteroidia.o__Bacteroidales.f__Bacteroidaceae	TRUE	reported	PBkDol	20.2199
rs28414316	1.52e-06	C	T	0.140049	0.114905	0.0238957	k__Bacteria.p__Bacteroidetes.c__Bacteroidia.o__Bacteroidales.f__Bacteroidaceae	TRUE	reported	PBkDol	23.1225
rs62365577	5.08e-06	C	G	0.123856	-0.117516	0.025764	k__Bacteria.p__Bacteroidetes.c__Bacteroidia.o__Bacteroidales.f__Bacteroidaceae	TRUE	reported	PBkDol	20.805
rs73046099	2.76e-06	A	G	0.110042	-0.126161	0.02691	k__Bacteria.p__Bacteroidetes.c__Bacteroidia.o__Bacteroidales.f__Bacteroidaceae	TRUE	reported	PBkDol	21.9797
rs56178001	4.73e-06	C	G	0.707901	-0.0829141	0.0181179	k__Bacteria.p__Bacteroidetes.c__Bacteroidia.o__Bacteroidales.f__Bacteroidaceae	TRUE	reported	PBkDol	20.9432
rs80306758	6.45e-06	C	A	0.061056	0.165403	0.0366646	k__Bacteria.p__Bacteroidetes.c__Bacteroidia.o__Bacteroidales.f__Bacteroidaceae	TRUE	reported	PBkDol	20.3513
rs4278144	7.86e-06	C	A	0.351387	0.0772061	0.0172764	k__Bacteria.p__Bacteroidetes.c__Bacteroidia.o__Bacteroidales.f__Bacteroidaceae	TRUE	reported	PBkDol	19.9709
rs680138	2.47e-06	T	C	0.617925	-0.0806635	0.0171239	k__Bacteria.p__Bacteroidetes.c__Bacteroidia.o__Bacteroidales.f__Bacteroidaceae	TRUE	reported	PBkDol	22.1895
rs2571	6.89e-06	T	G	0.125637	-0.113956	0.0253402	k__Bacteria.p__Bacteroidetes.c__Bacteroidia.o__Bacteroidales.f__Bacteroidaceae	TRUE	reported	PBkDol	20.2235
rs505128	3.56e-06	C	T	0.353603	-0.0790142	0.0170449	k__Bacteria.p__Bacteroidetes.c__Bacteroidia.o__Bacteroidales.f__Bacteroidaceae	TRUE	reported	PBkDol	21.4893
rs71446723	5.83e-06	A	G	0.124427	0.113087	0.0249499	k__Bacteria.p__Bacteroidetes.c__Bacteroidia.o__Bacteroidales.f__Bacteroidaceae	TRUE	reported	PBkDol	20.5442
rs61510729	5.12e-06	A	G	0.171943	-0.100197	0.0219746	k__Bacteria.p__Bacteroidetes.c__Bacteroidia.o__Bacteroidales.f__Bacteroidaceae	TRUE	reported	PBkDol	20.7904
rs9564193	7.6e-06	G	A	0.0508343	-0.174688	0.039027	k__Bacteria.p__Bacteroidetes.c__Bacteroidia.o__Bacteroidales.f__Bacteroidaceae	TRUE	reported	PBkDol	20.0352
rs2465095	8.98e-07	G	A	0.417237	-0.0819963	0.0166902	k__Bacteria.p__Bacteroidetes.c__Bacteroidia.o__Bacteroidales.f__Bacteroidales_noname	TRUE	reported	41aY78	24.1361
rs3106091	4.19e-06	C	T	0.680953	0.0828995	0.0180146	k__Bacteria.p__Bacteroidetes.c__Bacteroidia.o__Bacteroidales.f__Bacteroidales_noname	TRUE	reported	41aY78	21.1765
rs4294998	9.88e-06	C	A	0.505929	0.0741667	0.0167806	k__Bacteria.p__Bacteroidetes.c__Bacteroidia.o__Bacteroidales.f__Bacteroidales_noname	TRUE	reported	41aY78	19.5346
rs55712042	9.16e-06	G	A	0.536767	0.0749093	0.0168861	k__Bacteria.p__Bacteroidetes.c__Bacteroidia.o__Bacteroidales.f__Bacteroidales_noname	TRUE	reported	41aY78	19.6795
rs2700958	9.56e-06	A	G	0.0912533	0.131086	0.0296117	k__Bacteria.p__Bacteroidetes.c__Bacteroidia.o__Bacteroidales.f__Bacteroidales_noname	TRUE	reported	41aY78	19.5968
rs12449080	1.19e-06	G	C	0.664356	0.0866379	0.0178384	k__Bacteria.p__Bacteroidetes.c__Bacteroidia.o__Bacteroidales.f__Bacteroidales_noname	TRUE	reported	41aY78	23.5888
rs2008778	5.58e-06	A	C	0.219845	-0.0979307	0.0215629	k__Bacteria.p__Bacteroidetes.c__Bacteroidia.o__Bacteroidales.f__Bacteroidales_noname	TRUE	reported	41aY78	20.6265
rs12602625	7.81e-06	C	G	0.058124	-0.165436	0.0370076	k__Bacteria.p__Bacteroidetes.c__Bacteroidia.o__Bacteroidales.f__Bacteroidales_noname	TRUE	reported	41aY78	19.9839
rs35445518	8.27e-06	C	A	0.769202	0.0909857	0.0204096	k__Bacteria.p__Bacteroidetes.c__Bacteroidia.o__Bacteroidales.f__Bacteroidales_noname	TRUE	reported	41aY78	19.8736
rs41265179	8.96e-06	T	G	0.0513384	-0.186507	0.0419988	k__Bacteria.p__Bacteroidetes.c__Bacteroidia.o__Bacteroidales.f__Porphyromonadaceae	TRUE	reported	z6MnFI	19.7204
rs10166236	5.51e-06	A	G	0.125028	-0.118275	0.0260257	k__Bacteria.p__Bacteroidetes.c__Bacteroidia.o__Bacteroidales.f__Porphyromonadaceae	TRUE	reported	z6MnFI	20.6528
rs1452703	6.59e-06	A	G	0.375274	0.0761138	0.0168897	k__Bacteria.p__Bacteroidetes.c__Bacteroidia.o__Bacteroidales.f__Porphyromonadaceae	TRUE	reported	z6MnFI	20.3088
rs13070029	6.66e-06	T	C	0.239247	0.0869101	0.0192953	k__Bacteria.p__Bacteroidetes.c__Bacteroidia.o__Bacteroidales.f__Porphyromonadaceae	TRUE	reported	z6MnFI	20.288
rs1363927	4.03e-06	A	G	0.108679	-0.119586	0.0259413	k__Bacteria.p__Bacteroidetes.c__Bacteroidia.o__Bacteroidales.f__Porphyromonadaceae	TRUE	reported	z6MnFI	21.2511
rs12673975	5.62e-06	A	G	0.640623	-0.0775436	0.0170789	k__Bacteria.p__Bacteroidetes.c__Bacteroidia.o__Bacteroidales.f__Porphyromonadaceae	TRUE	reported	z6MnFI	20.6144
rs11979513	2.68e-06	A	G	0.178196	0.0994314	0.0211827	k__Bacteria.p__Bacteroidetes.c__Bacteroidia.o__Bacteroidales.f__Porphyromonadaceae	TRUE	reported	z6MnFI	22.0335
rs9694714	4.3e-06	C	G	0.457009	-0.0760192	0.0165391	k__Bacteria.p__Bacteroidetes.c__Bacteroidia.o__Bacteroidales.f__Porphyromonadaceae	TRUE	reported	z6MnFI	21.1262
rs2236547	8.45e-06	T	C	0.182002	0.0949108	0.0213119	k__Bacteria.p__Bacteroidetes.c__Bacteroidia.o__Bacteroidales.f__Porphyromonadaceae	TRUE	reported	z6MnFI	19.8329
rs366032	4.31e-06	A	T	0.559106	0.0761617	0.0165727	k__Bacteria.p__Bacteroidetes.c__Bacteroidia.o__Bacteroidales.f__Porphyromonadaceae	TRUE	reported	z6MnFI	21.1197
rs56238206	3.99e-06	A	G	0.144547	0.108593	0.0235475	k__Bacteria.p__Bacteroidetes.c__Bacteroidia.o__Bacteroidales.f__Porphyromonadaceae	TRUE	reported	z6MnFI	21.2673
rs2448269	8.85e-06	T	C	0.191151	0.0958694	0.0215746	k__Bacteria.p__Bacteroidetes.c__Bacteroidia.o__Bacteroidales.f__Porphyromonadaceae	TRUE	reported	z6MnFI	19.7458
rs3863318	8.62e-06	C	A	0.56509	-0.0733528	0.0164864	k__Bacteria.p__Bacteroidetes.c__Bacteroidia.o__Bacteroidales.f__Porphyromonadaceae	TRUE	reported	z6MnFI	19.7961
rs9542263	6.08e-06	C	T	0.536238	0.0747894	0.0165338	k__Bacteria.p__Bacteroidetes.c__Bacteroidia.o__Bacteroidales.f__Porphyromonadaceae	TRUE	reported	z6MnFI	20.4614
rs12456364	9.91e-06	A	G	0.496351	-0.0726766	0.0164463	k__Bacteria.p__Bacteroidetes.c__Bacteroidia.o__Bacteroidales.f__Porphyromonadaceae	TRUE	reported	z6MnFI	19.5277
rs1109499	5.6e-06	G	C	0.253967	-0.0885771	0.019507	k__Bacteria.p__Bacteroidetes.c__Bacteroidia.o__Bacteroidales.f__Porphyromonadaceae	TRUE	reported	z6MnFI	20.6187
rs113710653	3.93e-06	T	C	0.0952181	0.128026	0.0277397	k__Bacteria.p__Bacteroidetes.c__Bacteroidia.o__Bacteroidales.f__Porphyromonadaceae	TRUE	reported	z6MnFI	21.3005
rs5767121	5.97e-06	T	G	0.132134	0.108883	0.0240491	k__Bacteria.p__Bacteroidetes.c__Bacteroidia.o__Bacteroidales.f__Porphyromonadaceae	TRUE	reported	z6MnFI	20.4987
rs1510611	4.52e-07	T	G	0.594367	-0.0884672	0.0175327	k__Bacteria.p__Bacteroidetes.c__Bacteroidia.o__Bacteroidales.f__Prevotellaceae	TRUE	reported	Tyesc0	25.4605
rs73163971	6.02e-06	T	C	0.0515452	-0.194918	0.043069	k__Bacteria.p__Bacteroidetes.c__Bacteroidia.o__Bacteroidales.f__Prevotellaceae	TRUE	reported	Tyesc0	20.4821
rs113315281	6.34e-07	G	A	0.108384	-0.148351	0.0297853	k__Bacteria.p__Bacteroidetes.c__Bacteroidia.o__Bacteroidales.f__Prevotellaceae	TRUE	reported	Tyesc0	24.807
rs26702	5.3e-06	C	T	0.394094	-0.0808769	0.0177656	k__Bacteria.p__Bacteroidetes.c__Bacteroidia.o__Bacteroidales.f__Prevotellaceae	TRUE	reported	Tyesc0	20.7247
rs4301441	8.45e-07	G	T	0.100135	0.144042	0.0292486	k__Bacteria.p__Bacteroidetes.c__Bacteroidia.o__Bacteroidales.f__Prevotellaceae	TRUE	reported	Tyesc0	24.2531
rs7862521	7.1e-06	T	G	0.439996	0.080884	0.0180115	k__Bacteria.p__Bacteroidetes.c__Bacteroidia.o__Bacteroidales.f__Prevotellaceae	TRUE	reported	Tyesc0	20.1663
rs4432059	2.81e-06	T	C	0.341703	-0.0896231	0.0191325	k__Bacteria.p__Bacteroidetes.c__Bacteroidia.o__Bacteroidales.f__Prevotellaceae	TRUE	reported	Tyesc0	21.943
rs55994980	8.6e-06	A	G	0.199165	0.103933	0.0233574	k__Bacteria.p__Bacteroidetes.c__Bacteroidia.o__Bacteroidales.f__Prevotellaceae	TRUE	reported	Tyesc0	19.7997
rs4949447	7.93e-06	G	A	0.683099	-0.0771561	0.017272	k__Bacteria.p__Bacteroidetes.c__Bacteroidia.o__Bacteroidales.f__Rikenellaceae	TRUE	reported	PSxsUL	19.9552
rs11211406	2.84e-06	A	C	0.789079	0.0919539	0.0196408	k__Bacteria.p__Bacteroidetes.c__Bacteroidia.o__Bacteroidales.f__Rikenellaceae	TRUE	reported	PSxsUL	21.919
rs952822	6.43e-06	A	G	0.379853	0.0752055	0.016669	k__Bacteria.p__Bacteroidetes.c__Bacteroidia.o__Bacteroidales.f__Rikenellaceae	TRUE	reported	PSxsUL	20.3553
rs73344869	2.1e-08	T	C	0.0745717	0.172423	0.0307724	k__Bacteria.p__Bacteroidetes.c__Bacteroidia.o__Bacteroidales.f__Rikenellaceae	TRUE	reported	PSxsUL	31.3955
rs2465506	3.74e-06	T	C	0.929491	-0.145905	0.0315429	k__Bacteria.p__Bacteroidetes.c__Bacteroidia.o__Bacteroidales.f__Rikenellaceae	TRUE	reported	PSxsUL	21.3963
rs61881300	7.28e-06	T	C	0.159687	-0.100451	0.022395	k__Bacteria.p__Bacteroidetes.c__Bacteroidia.o__Bacteroidales.f__Rikenellaceae	TRUE	reported	PSxsUL	20.1191
rs11037285	8.19e-06	G	A	0.493308	0.071185	0.0159605	k__Bacteria.p__Bacteroidetes.c__Bacteroidia.o__Bacteroidales.f__Rikenellaceae	TRUE	reported	PSxsUL	19.8923
rs74459573	9.33e-06	C	T	0.19937	0.088645	0.0200009	k__Bacteria.p__Bacteroidetes.c__Bacteroidia.o__Bacteroidales.f__Rikenellaceae	TRUE	reported	PSxsUL	19.6431
rs77318370	8.76e-06	G	A	0.0543052	0.172751	0.0388572	k__Bacteria.p__Bacteroidetes.c__Bacteroidia.o__Bacteroidales.f__Rikenellaceae	TRUE	reported	PSxsUL	19.7651
rs9511112	7.05e-06	G	A	0.76759	0.0896655	0.0199605	k__Bacteria.p__Bacteroidetes.c__Bacteroidia.o__Bacteroidales.f__Rikenellaceae	TRUE	reported	PSxsUL	20.1794
rs6131687	8.52e-06	A	G	0.476825	-0.0715726	0.0160778	k__Bacteria.p__Bacteroidetes.c__Bacteroidia.o__Bacteroidales.f__Rikenellaceae	TRUE	reported	PSxsUL	19.8171
rs6684536	8.76e-06	T	C	0.245762	-0.18069	0.0406447	k__Bacteria.p__Firmicutes.c__Bacilli.o__Lactobacillales.f__Lactobacillaceae	TRUE	reported	1I7VNd	19.7635
rs11689862	9.47e-06	G	T	0.847484	-0.216861	0.048965	k__Bacteria.p__Firmicutes.c__Bacilli.o__Lactobacillales.f__Lactobacillaceae	TRUE	reported	1I7VNd	19.615
rs3135176	4.16e-06	C	T	0.0919798	0.297472	0.0646219	k__Bacteria.p__Firmicutes.c__Bacilli.o__Lactobacillales.f__Lactobacillaceae	TRUE	reported	1I7VNd	21.1901
rs112241999	3.48e-06	T	C	0.0730194	0.35592	0.0767043	k__Bacteria.p__Firmicutes.c__Bacilli.o__Lactobacillales.f__Lactobacillaceae	TRUE	reported	1I7VNd	21.531
rs76832256	4.94e-06	C	T	0.264639	-0.176148	0.0385687	k__Bacteria.p__Firmicutes.c__Bacilli.o__Lactobacillales.f__Lactobacillaceae	TRUE	reported	1I7VNd	20.8585
rs278502	6.52e-06	G	A	0.333478	0.165598	0.0367282	k__Bacteria.p__Firmicutes.c__Bacilli.o__Lactobacillales.f__Lactobacillaceae	TRUE	reported	1I7VNd	20.3288
rs12204031	7.88e-06	A	T	0.124503	-0.273266	0.0611533	k__Bacteria.p__Firmicutes.c__Bacilli.o__Lactobacillales.f__Lactobacillaceae	TRUE	reported	1I7VNd	19.9679
rs1149732	8.44e-06	T	C	0.382739	0.156996	0.0352505	k__Bacteria.p__Firmicutes.c__Bacilli.o__Lactobacillales.f__Lactobacillaceae	TRUE	reported	1I7VNd	19.8356
rs2598336	6.26e-06	C	G	0.593195	0.162166	0.0358989	k__Bacteria.p__Firmicutes.c__Bacilli.o__Lactobacillales.f__Lactobacillaceae	TRUE	reported	1I7VNd	20.406
rs17457331	7.15e-06	G	T	0.0928986	-0.277086	0.061724	k__Bacteria.p__Firmicutes.c__Bacilli.o__Lactobacillales.f__Lactobacillaceae	TRUE	reported	1I7VNd	20.1521
rs9559303	8.03e-07	T	C	0.36305	0.180256	0.0365293	k__Bacteria.p__Firmicutes.c__Bacilli.o__Lactobacillales.f__Lactobacillaceae	TRUE	reported	1I7VNd	24.3499
rs2899931	5.7e-06	T	G	0.242114	0.184167	0.0405913	k__Bacteria.p__Firmicutes.c__Bacilli.o__Lactobacillales.f__Lactobacillaceae	TRUE	reported	1I7VNd	20.5854
rs2332915	1.2e-06	C	G	0.378608	-0.184069	0.037914	k__Bacteria.p__Firmicutes.c__Bacilli.o__Lactobacillales.f__Lactobacillaceae	TRUE	reported	1I7VNd	23.5701
rs9828991	5.17e-07	T	A	0.7027	-0.135924	0.0270776	k__Bacteria.p__Firmicutes.c__Bacilli.o__Lactobacillales.f__Streptococcaceae	TRUE	reported	CQJgFv	25.1984
rs28719561	4.46e-06	C	T	0.0837098	0.209054	0.0455591	k__Bacteria.p__Firmicutes.c__Bacilli.o__Lactobacillales.f__Streptococcaceae	TRUE	reported	CQJgFv	21.0555
rs11153641	1.57e-06	C	T	0.206792	-0.144528	0.0300958	k__Bacteria.p__Firmicutes.c__Bacilli.o__Lactobacillales.f__Streptococcaceae	TRUE	reported	CQJgFv	23.0619
rs13235500	5.61e-06	G	A	0.190723	0.150679	0.0331838	k__Bacteria.p__Firmicutes.c__Bacilli.o__Lactobacillales.f__Streptococcaceae	TRUE	reported	CQJgFv	20.6182
rs4475406	8.63e-07	G	A	0.19245	0.156008	0.0317056	k__Bacteria.p__Firmicutes.c__Bacilli.o__Lactobacillales.f__Streptococcaceae	TRUE	reported	CQJgFv	24.2115
rs73447940	4.32e-07	A	C	0.101803	0.205148	0.0405881	k__Bacteria.p__Firmicutes.c__Bacilli.o__Lactobacillales.f__Streptococcaceae	TRUE	reported	CQJgFv	25.5469
rs2610946	8.14e-06	G	A	0.854692	-0.167032	0.0374381	k__Bacteria.p__Firmicutes.c__Bacilli.o__Lactobacillales.f__Streptococcaceae	TRUE	reported	CQJgFv	19.9054
rs75955305	9.74e-06	A	C	0.083372	-0.192862	0.0436049	k__Bacteria.p__Firmicutes.c__Bacilli.o__Lactobacillales.f__Streptococcaceae	TRUE	reported	CQJgFv	19.5624
rs10869688	3.26e-06	A	G	0.238254	-0.131667	0.0282923	k__Bacteria.p__Firmicutes.c__Bacilli.o__Lactobacillales.f__Streptococcaceae	TRUE	reported	CQJgFv	21.658
rs41294029	7.6e-06	T	C	0.0817246	0.207403	0.0463357	k__Bacteria.p__Firmicutes.c__Bacilli.o__Lactobacillales.f__Streptococcaceae	TRUE	reported	CQJgFv	20.0354
rs73242161	2.83e-06	C	A	0.0557373	-0.246374	0.0526148	k__Bacteria.p__Firmicutes.c__Bacilli.o__Lactobacillales.f__Streptococcaceae	TRUE	reported	CQJgFv	21.9267
rs2668320	4.26e-06	T	C	0.278342	0.12428	0.0270266	k__Bacteria.p__Firmicutes.c__Bacilli.o__Lactobacillales.f__Streptococcaceae	TRUE	reported	CQJgFv	21.1455
rs72679838	7.76e-06	G	A	0.125756	0.165144	0.0369302	k__Bacteria.p__Firmicutes.c__Bacilli.o__Lactobacillales.f__Streptococcaceae	TRUE	reported	CQJgFv	19.9969
rs74064457	4e-06	A	G	0.339887	0.11913	0.0258328	k__Bacteria.p__Firmicutes.c__Bacilli.o__Lactobacillales.f__Streptococcaceae	TRUE	reported	CQJgFv	21.2668
rs1901115	1.69e-06	T	C	0.799426	0.143701	0.0300179	k__Bacteria.p__Firmicutes.c__Bacilli.o__Lactobacillales.f__Streptococcaceae	TRUE	reported	CQJgFv	22.9171
rs3892326	7.92e-06	C	T	0.480188	-0.118422	0.0265076	k__Bacteria.p__Firmicutes.c__Bacilli.o__Lactobacillales.f__Streptococcaceae	TRUE	reported	CQJgFv	19.9581
rs1572504	2.45e-06	T	C	0.210831	0.134667	0.0285797	k__Bacteria.p__Firmicutes.c__Clostridia.o__Clostridiales.f__Clostridiaceae	TRUE	reported	wH3f5j	22.2027
rs28577018	1.51e-06	G	A	0.0573578	0.243328	0.0505872	k__Bacteria.p__Firmicutes.c__Clostridia.o__Clostridiales.f__Clostridiaceae	TRUE	reported	wH3f5j	23.1367
rs11969660	3.27e-06	T	C	0.110506	0.170942	0.036738	k__Bacteria.p__Firmicutes.c__Clostridia.o__Clostridiales.f__Clostridiaceae	TRUE	reported	wH3f5j	21.6505
rs10106275	7.15e-07	A	G	0.43782	-0.114781	0.023154	k__Bacteria.p__Firmicutes.c__Clostridia.o__Clostridiales.f__Clostridiaceae	TRUE	reported	wH3f5j	24.5747
rs55834012	3.88e-06	C	A	0.365609	-0.111296	0.0241032	k__Bacteria.p__Firmicutes.c__Clostridia.o__Clostridiales.f__Clostridiaceae	TRUE	reported	wH3f5j	21.3209
rs4924450	7.31e-06	A	G	0.705191	0.11646	0.0259694	k__Bacteria.p__Firmicutes.c__Clostridia.o__Clostridiales.f__Clostridiaceae	TRUE	reported	wH3f5j	20.1106
rs111604729	4.34e-06	T	C	0.0852083	-0.195978	0.0426563	k__Bacteria.p__Firmicutes.c__Clostridia.o__Clostridiales.f__Clostridiaceae	TRUE	reported	wH3f5j	21.1081
rs12923305	6.59e-07	A	C	0.229486	0.142402	0.0286354	k__Bacteria.p__Firmicutes.c__Clostridia.o__Clostridiales.f__Clostridiaceae	TRUE	reported	wH3f5j	24.73
rs315026	8.44e-06	G	A	0.313019	-0.101553	0.0228013	k__Bacteria.p__Firmicutes.c__Clostridia.o__Clostridiales.f__Clostridiales_noname	TRUE	reported	SvBIyN	19.8364
rs12039057	8.81e-06	G	A	0.284067	-0.105024	0.0236295	k__Bacteria.p__Firmicutes.c__Clostridia.o__Clostridiales.f__Clostridiales_noname	TRUE	reported	SvBIyN	19.7545
rs36131910	1.28e-06	A	G	0.052841	0.235299	0.0485794	k__Bacteria.p__Firmicutes.c__Clostridia.o__Clostridiales.f__Clostridiales_noname	TRUE	reported	SvBIyN	23.4605
rs74564383	3.58e-06	T	C	0.0507443	-0.225762	0.0487175	k__Bacteria.p__Firmicutes.c__Clostridia.o__Clostridiales.f__Clostridiales_noname	TRUE	reported	SvBIyN	21.4749
rs72896141	2.8e-06	A	G	0.11407	-0.171682	0.0366461	k__Bacteria.p__Firmicutes.c__Clostridia.o__Clostridiales.f__Clostridiales_noname	TRUE	reported	SvBIyN	21.9479
rs35903463	4.07e-06	T	A	0.107979	0.16143	0.0350324	k__Bacteria.p__Firmicutes.c__Clostridia.o__Clostridiales.f__Clostridiales_noname	TRUE	reported	SvBIyN	21.2339
rs7402939	2.99e-06	C	T	0.631239	0.104932	0.0224615	k__Bacteria.p__Firmicutes.c__Clostridia.o__Clostridiales.f__Clostridiales_noname	TRUE	reported	SvBIyN	21.8243
rs4939587	6.41e-07	G	T	0.193687	-0.132439	0.0266022	k__Bacteria.p__Firmicutes.c__Clostridia.o__Clostridiales.f__Clostridiales_noname	TRUE	reported	SvBIyN	24.7853
rs1942648	6.75e-06	T	C	0.0606979	0.154392	0.0342993	k__Bacteria.p__Firmicutes.c__Clostridia.o__Clostridiales.f__Eubacteriaceae	TRUE	reported	UVwMn2	20.2619
rs17218256	2.75e-07	G	C	0.446303	-0.0843857	0.0164173	k__Bacteria.p__Firmicutes.c__Clostridia.o__Clostridiales.f__Eubacteriaceae	TRUE	reported	UVwMn2	26.42
rs3898456	6.52e-06	T	C	0.358345	-0.0824025	0.0182763	k__Bacteria.p__Firmicutes.c__Clostridia.o__Clostridiales.f__Eubacteriaceae	TRUE	reported	UVwMn2	20.3285
rs4113953	8.57e-06	C	G	0.65612	0.0755761	0.0169817	k__Bacteria.p__Firmicutes.c__Clostridia.o__Clostridiales.f__Eubacteriaceae	TRUE	reported	UVwMn2	19.8064
rs9600403	2.65e-06	C	A	0.455977	0.0771876	0.0164372	k__Bacteria.p__Firmicutes.c__Clostridia.o__Clostridiales.f__Eubacteriaceae	TRUE	reported	UVwMn2	22.0516
rs2252668	4.72e-06	A	G	0.845037	0.104832	0.0229048	k__Bacteria.p__Firmicutes.c__Clostridia.o__Clostridiales.f__Eubacteriaceae	TRUE	reported	UVwMn2	20.9475
rs6021384	2.92e-06	C	T	0.291771	-0.0843257	0.0180317	k__Bacteria.p__Firmicutes.c__Clostridia.o__Clostridiales.f__Eubacteriaceae	TRUE	reported	UVwMn2	21.87
rs6064622	5.29e-06	T	G	0.143548	-0.107831	0.0236847	k__Bacteria.p__Firmicutes.c__Clostridia.o__Clostridiales.f__Eubacteriaceae	TRUE	reported	UVwMn2	20.7276
rs11210592	2.88e-07	G	A	0.192552	0.105431	0.0205474	k__Bacteria.p__Firmicutes.c__Clostridia.o__Clostridiales.f__Lachnospiraceae	TRUE	reported	Oj4wd3	26.3286
rs11892661	6.15e-06	G	T	0.228781	-0.0885936	0.0195958	k__Bacteria.p__Firmicutes.c__Clostridia.o__Clostridiales.f__Lachnospiraceae	TRUE	reported	Oj4wd3	20.4398
rs12619063	8.29e-06	A	G	0.219821	-0.0907745	0.0203645	k__Bacteria.p__Firmicutes.c__Clostridia.o__Clostridiales.f__Lachnospiraceae	TRUE	reported	Oj4wd3	19.8693
rs9882102	4.06e-06	A	G	0.575358	-0.0760817	0.0165105	k__Bacteria.p__Firmicutes.c__Clostridia.o__Clostridiales.f__Lachnospiraceae	TRUE	reported	Oj4wd3	21.2343
rs116656500	5.45e-06	C	T	0.0658668	-0.150967	0.0332048	k__Bacteria.p__Firmicutes.c__Clostridia.o__Clostridiales.f__Lachnospiraceae	TRUE	reported	Oj4wd3	20.6711
rs2903645	7.82e-06	C	T	0.632013	-0.0747618	0.0167254	k__Bacteria.p__Firmicutes.c__Clostridia.o__Clostridiales.f__Lachnospiraceae	TRUE	reported	Oj4wd3	19.9805
rs166135	7.28e-06	A	G	0.463958	-0.073012	0.0162784	k__Bacteria.p__Firmicutes.c__Clostridia.o__Clostridiales.f__Lachnospiraceae	TRUE	reported	Oj4wd3	20.117
rs61025394	8.68e-06	A	G	0.195299	-0.0907695	0.0204079	k__Bacteria.p__Firmicutes.c__Clostridia.o__Clostridiales.f__Lachnospiraceae	TRUE	reported	Oj4wd3	19.7825
rs6558174	3.1e-06	G	A	0.69082	-0.0822329	0.0176301	k__Bacteria.p__Firmicutes.c__Clostridia.o__Clostridiales.f__Lachnospiraceae	TRUE	reported	Oj4wd3	21.7561
rs7078960	4.6e-06	G	A	0.631884	0.0835007	0.0182234	k__Bacteria.p__Firmicutes.c__Clostridia.o__Clostridiales.f__Lachnospiraceae	TRUE	reported	Oj4wd3	20.9953
rs1892388	7.43e-06	T	A	0.0585681	-0.157692	0.035191	k__Bacteria.p__Firmicutes.c__Clostridia.o__Clostridiales.f__Lachnospiraceae	TRUE	reported	Oj4wd3	20.0797
rs11625794	8.63e-06	G	A	0.43836	-0.074346	0.0167112	k__Bacteria.p__Firmicutes.c__Clostridia.o__Clostridiales.f__Lachnospiraceae	TRUE	reported	Oj4wd3	19.7925
rs56001939	3.02e-06	C	T	0.362334	-0.0795853	0.0170427	k__Bacteria.p__Firmicutes.c__Clostridia.o__Clostridiales.f__Oscillospiraceae	TRUE	reported	hhnONf	21.8066
rs13119423	4.17e-06	C	A	0.139999	-0.110371	0.0239806	k__Bacteria.p__Firmicutes.c__Clostridia.o__Clostridiales.f__Oscillospiraceae	TRUE	reported	hhnONf	21.1831
rs55682375	6.65e-06	A	G	0.0674229	-0.158559	0.0351998	k__Bacteria.p__Firmicutes.c__Clostridia.o__Clostridiales.f__Oscillospiraceae	TRUE	reported	hhnONf	20.291
rs10769221	1.95e-07	A	G	0.884538	0.141694	0.027228	k__Bacteria.p__Firmicutes.c__Clostridia.o__Clostridiales.f__Oscillospiraceae	TRUE	reported	hhnONf	27.0813
rs12446334	2.9e-06	G	A	0.275569	0.0938369	0.0200605	k__Bacteria.p__Firmicutes.c__Clostridia.o__Clostridiales.f__Oscillospiraceae	TRUE	reported	hhnONf	21.8808
rs7255582	2.25e-06	T	C	0.411214	-0.0800168	0.0169181	k__Bacteria.p__Firmicutes.c__Clostridia.o__Clostridiales.f__Oscillospiraceae	TRUE	reported	hhnONf	22.3697
rs34865636	2.76e-06	T	A	0.312404	-0.0828569	0.0176735	k__Bacteria.p__Firmicutes.c__Clostridia.o__Clostridiales.f__Oscillospiraceae	TRUE	reported	hhnONf	21.9792
rs11087270	2.38e-06	T	A	0.267415	0.0873817	0.0185193	k__Bacteria.p__Firmicutes.c__Clostridia.o__Clostridiales.f__Oscillospiraceae	TRUE	reported	hhnONf	22.2635
rs4446400	8.76e-06	T	C	0.400889	-0.0734502	0.0165219	k__Bacteria.p__Firmicutes.c__Clostridia.o__Clostridiales.f__Ruminococcaceae	TRUE	reported	BTD2TZ	19.7635
rs154221	7.63e-06	T	C	0.111851	-0.114376	0.0255568	k__Bacteria.p__Firmicutes.c__Clostridia.o__Clostridiales.f__Ruminococcaceae	TRUE	reported	BTD2TZ	20.0289
rs6887055	6.32e-06	G	A	0.20347	0.0915711	0.0202792	k__Bacteria.p__Firmicutes.c__Clostridia.o__Clostridiales.f__Ruminococcaceae	TRUE	reported	BTD2TZ	20.3898
rs111854245	9.82e-06	C	T	0.143828	-0.109559	0.0247809	k__Bacteria.p__Firmicutes.c__Clostridia.o__Clostridiales.f__Ruminococcaceae	TRUE	reported	BTD2TZ	19.5463
rs17206746	3.96e-06	T	A	0.288105	0.0829663	0.0179829	k__Bacteria.p__Firmicutes.c__Clostridia.o__Clostridiales.f__Ruminococcaceae	TRUE	reported	BTD2TZ	21.2855
rs74949229	6.24e-07	A	G	0.0938701	-0.141078	0.0283076	k__Bacteria.p__Firmicutes.c__Clostridia.o__Clostridiales.f__Ruminococcaceae	TRUE	reported	BTD2TZ	24.8378
rs117996720	5.78e-06	A	C	0.0608325	-0.166308	0.0366775	k__Bacteria.p__Firmicutes.c__Clostridia.o__Clostridiales.f__Ruminococcaceae	TRUE	reported	BTD2TZ	20.5601
rs78685125	8.63e-06	T	C	0.0669123	-0.174589	0.0392434	k__Bacteria.p__Firmicutes.c__Erysipelotrichia.o__Erysipelotrichales.f__Erysipelotrichaceae	TRUE	reported	9UDHmT	19.7925
rs4975752	9.93e-06	G	T	0.230866	-0.101691	0.0230142	k__Bacteria.p__Firmicutes.c__Erysipelotrichia.o__Erysipelotrichales.f__Erysipelotrichaceae	TRUE	reported	9UDHmT	19.5242
rs733330	2.48e-06	G	A	0.33704	0.100498	0.0213377	k__Bacteria.p__Firmicutes.c__Erysipelotrichia.o__Erysipelotrichales.f__Erysipelotrichaceae	TRUE	reported	9UDHmT	22.1829
rs75298326	9.77e-06	T	A	0.0592882	-0.183606	0.041519	k__Bacteria.p__Firmicutes.c__Erysipelotrichia.o__Erysipelotrichales.f__Erysipelotrichaceae	TRUE	reported	9UDHmT	19.556
rs11652559	4.63e-06	C	T	0.807699	0.115925	0.025306	k__Bacteria.p__Firmicutes.c__Erysipelotrichia.o__Erysipelotrichales.f__Erysipelotrichaceae	TRUE	reported	9UDHmT	20.9849
rs62131327	9.51e-06	C	T	0.104702	0.146435	0.0330701	k__Bacteria.p__Firmicutes.c__Erysipelotrichia.o__Erysipelotrichales.f__Erysipelotrichaceae	TRUE	reported	9UDHmT	19.6075
rs73037929	1.67e-06	T	G	0.0539829	-0.210504	0.0439456	k__Bacteria.p__Firmicutes.c__Erysipelotrichia.o__Erysipelotrichales.f__Erysipelotrichaceae	TRUE	reported	9UDHmT	22.9451
rs73114746	4.13e-06	T	C	0.099634	0.15327	0.0332861	k__Bacteria.p__Firmicutes.c__Erysipelotrichia.o__Erysipelotrichales.f__Erysipelotrichaceae	TRUE	reported	9UDHmT	21.2024
rs76411331	8.18e-06	T	C	0.106517	-0.19787	0.0443618	k__Bacteria.p__Firmicutes.c__Negativicutes.o__Selenomonadales.f__Acidaminococcaceae	TRUE	reported	rJ7eNc	19.8948
rs7797421	2.78e-06	T	C	0.185171	0.16619	0.0354633	k__Bacteria.p__Firmicutes.c__Negativicutes.o__Selenomonadales.f__Acidaminococcaceae	TRUE	reported	rJ7eNc	21.961
rs7787688	1.96e-06	T	C	0.4232	-0.130716	0.0274759	k__Bacteria.p__Firmicutes.c__Negativicutes.o__Selenomonadales.f__Acidaminococcaceae	TRUE	reported	rJ7eNc	22.6336
rs55751855	3.74e-06	G	A	0.299801	0.134359	0.0290493	k__Bacteria.p__Firmicutes.c__Negativicutes.o__Selenomonadales.f__Acidaminococcaceae	TRUE	reported	rJ7eNc	21.3926
rs2303658	7.47e-06	A	G	0.332114	-0.127219	0.0283984	k__Bacteria.p__Firmicutes.c__Negativicutes.o__Selenomonadales.f__Acidaminococcaceae	TRUE	reported	rJ7eNc	20.0686
rs11850002	5.73e-06	C	A	0.290347	-0.130019	0.028663	k__Bacteria.p__Firmicutes.c__Negativicutes.o__Selenomonadales.f__Acidaminococcaceae	TRUE	reported	rJ7eNc	20.5765
rs67391746	7.24e-06	C	T	0.157817	-0.162536	0.0362279	k__Bacteria.p__Firmicutes.c__Negativicutes.o__Selenomonadales.f__Acidaminococcaceae	TRUE	reported	rJ7eNc	20.1287
rs11804833	5.45e-06	T	C	0.151584	-0.126683	0.0278625	k__Bacteria.p__Firmicutes.c__Negativicutes.o__Selenomonadales.f__Veillonellaceae	TRUE	reported	z9SY27	20.6727
rs6701211	6.95e-06	A	G	0.0730063	-0.17341	0.0385777	k__Bacteria.p__Firmicutes.c__Negativicutes.o__Selenomonadales.f__Veillonellaceae	TRUE	reported	z9SY27	20.2059
rs62165977	5.51e-06	T	C	0.168383	0.117901	0.0259445	k__Bacteria.p__Firmicutes.c__Negativicutes.o__Selenomonadales.f__Veillonellaceae	TRUE	reported	z9SY27	20.6513
rs258816	2.16e-06	A	C	0.399475	0.100039	0.0211144	k__Bacteria.p__Firmicutes.c__Negativicutes.o__Selenomonadales.f__Veillonellaceae	TRUE	reported	z9SY27	22.4483
rs7746214	4.95e-06	A	G	0.743589	0.102716	0.0224918	k__Bacteria.p__Firmicutes.c__Negativicutes.o__Selenomonadales.f__Veillonellaceae	TRUE	reported	z9SY27	20.8556
rs35025485	2.28e-07	A	G	0.0732338	0.19416	0.03752	k__Bacteria.p__Firmicutes.c__Negativicutes.o__Selenomonadales.f__Veillonellaceae	TRUE	reported	z9SY27	26.779
rs2347496	2.39e-06	G	T	0.39951	-0.0930453	0.0197255	k__Bacteria.p__Firmicutes.c__Negativicutes.o__Selenomonadales.f__Veillonellaceae	TRUE	reported	z9SY27	22.2502
rs1882135	7.43e-06	G	T	0.354587	-0.090728	0.020247	k__Bacteria.p__Firmicutes.c__Negativicutes.o__Selenomonadales.f__Veillonellaceae	TRUE	reported	z9SY27	20.0799
rs62024270	5.81e-07	A	G	0.371821	0.100571	0.020125	k__Bacteria.p__Firmicutes.c__Negativicutes.o__Selenomonadales.f__Veillonellaceae	TRUE	reported	z9SY27	24.9735
rs28393833	7.56e-06	T	C	0.202463	-0.111547	0.0249138	k__Bacteria.p__Firmicutes.c__Negativicutes.o__Selenomonadales.f__Veillonellaceae	TRUE	reported	z9SY27	20.0463
rs6105994	5.95e-06	A	G	0.373708	0.0931033	0.0205603	k__Bacteria.p__Firmicutes.c__Negativicutes.o__Selenomonadales.f__Veillonellaceae	TRUE	reported	z9SY27	20.5056
rs2313533	4.52e-06	C	G	0.516659	0.0906515	0.0197671	k__Bacteria.p__Firmicutes.c__Negativicutes.o__Selenomonadales.f__Veillonellaceae	TRUE	reported	z9SY27	21.0312
rs6664382	4.72e-06	C	G	0.935113	0.232224	0.0507396	k__Bacteria.p__Proteobacteria.c__Betaproteobacteria.o__Burkholderiales.f__Burkholderiales_noname	TRUE	reported	ZYzoTL	20.9469
rs9872584	9.29e-06	A	C	0.0724795	-0.248008	0.0559446	k__Bacteria.p__Proteobacteria.c__Betaproteobacteria.o__Burkholderiales.f__Burkholderiales_noname	TRUE	reported	ZYzoTL	19.6524
rs1860691	7.11e-06	G	A	0.183397	0.144647	0.0322121	k__Bacteria.p__Proteobacteria.c__Betaproteobacteria.o__Burkholderiales.f__Burkholderiales_noname	TRUE	reported	ZYzoTL	20.1641
rs4717625	1.27e-06	G	A	0.142567	0.173906	0.0358947	k__Bacteria.p__Proteobacteria.c__Betaproteobacteria.o__Burkholderiales.f__Burkholderiales_noname	TRUE	reported	ZYzoTL	23.473
rs13257050	5.64e-06	A	C	0.720616	0.130578	0.0287645	k__Bacteria.p__Proteobacteria.c__Betaproteobacteria.o__Burkholderiales.f__Burkholderiales_noname	TRUE	reported	ZYzoTL	20.6075
rs11144350	2.31e-06	G	A	0.729892	-0.138725	0.029365	k__Bacteria.p__Proteobacteria.c__Betaproteobacteria.o__Burkholderiales.f__Burkholderiales_noname	TRUE	reported	ZYzoTL	22.3176
rs73653217	6.76e-07	T	A	0.158443	-0.174748	0.0351745	k__Bacteria.p__Proteobacteria.c__Betaproteobacteria.o__Burkholderiales.f__Burkholderiales_noname	TRUE	reported	ZYzoTL	24.6815
rs1533824	2.61e-07	C	T	0.329499	0.137173	0.0266356	k__Bacteria.p__Proteobacteria.c__Betaproteobacteria.o__Burkholderiales.f__Burkholderiales_noname	TRUE	reported	ZYzoTL	26.5224
rs1792325	3.68e-06	T	C	0.398815	-0.13059	0.0282128	k__Bacteria.p__Proteobacteria.c__Betaproteobacteria.o__Burkholderiales.f__Burkholderiales_noname	TRUE	reported	ZYzoTL	21.4255
rs10895784	2.68e-06	G	A	0.620207	0.120714	0.0257173	k__Bacteria.p__Proteobacteria.c__Betaproteobacteria.o__Burkholderiales.f__Burkholderiales_noname	TRUE	reported	ZYzoTL	22.0324
rs16923154	2.33e-06	G	A	0.0874242	0.208221	0.0440879	k__Bacteria.p__Proteobacteria.c__Betaproteobacteria.o__Burkholderiales.f__Burkholderiales_noname	TRUE	reported	ZYzoTL	22.3054
rs10507465	2.99e-06	C	T	0.246739	-0.139037	0.0297642	k__Bacteria.p__Proteobacteria.c__Betaproteobacteria.o__Burkholderiales.f__Burkholderiales_noname	TRUE	reported	ZYzoTL	21.8208
rs12941005	6.5e-06	C	T	0.096713	-0.191247	0.0424092	k__Bacteria.p__Proteobacteria.c__Betaproteobacteria.o__Burkholderiales.f__Burkholderiales_noname	TRUE	reported	ZYzoTL	20.3362
rs12725104	7.76e-06	G	A	0.177096	0.15492	0.0346453	k__Bacteria.p__Proteobacteria.c__Betaproteobacteria.o__Burkholderiales.f__Oxalobacteraceae	TRUE	reported	Ajd0JK	19.9951
rs1861231	5.35e-07	A	G	0.741502	-0.154011	0.0307211	k__Bacteria.p__Proteobacteria.c__Betaproteobacteria.o__Burkholderiales.f__Oxalobacteraceae	TRUE	reported	Ajd0JK	25.132
rs10865362	9.2e-06	T	C	0.798704	-0.148048	0.0333796	k__Bacteria.p__Proteobacteria.c__Betaproteobacteria.o__Burkholderiales.f__Oxalobacteraceae	TRUE	reported	Ajd0JK	19.6717
rs35921003	8.53e-06	C	A	0.0816795	-0.221395	0.0497349	k__Bacteria.p__Proteobacteria.c__Betaproteobacteria.o__Burkholderiales.f__Oxalobacteraceae	TRUE	reported	Ajd0JK	19.8158
rs11068499	6.88e-06	A	G	0.157012	-0.163287	0.0363067	k__Bacteria.p__Proteobacteria.c__Betaproteobacteria.o__Burkholderiales.f__Oxalobacteraceae	TRUE	reported	Ajd0JK	20.2267
rs4889373	7.53e-06	G	A	0.720261	0.130841	0.0292173	k__Bacteria.p__Proteobacteria.c__Betaproteobacteria.o__Burkholderiales.f__Oxalobacteraceae	TRUE	reported	Ajd0JK	20.0542
rs17562516	2.05e-06	A	T	0.301073	-0.138562	0.0291834	k__Bacteria.p__Proteobacteria.c__Betaproteobacteria.o__Burkholderiales.f__Oxalobacteraceae	TRUE	reported	Ajd0JK	22.5431
rs3745098	2.69e-06	T	G	0.445331	0.128373	0.0273541	k__Bacteria.p__Proteobacteria.c__Betaproteobacteria.o__Burkholderiales.f__Oxalobacteraceae	TRUE	reported	Ajd0JK	22.0245
rs73918563	2.89e-06	C	T	0.0564855	-0.273973	0.0585581	k__Bacteria.p__Proteobacteria.c__Betaproteobacteria.o__Burkholderiales.f__Oxalobacteraceae	TRUE	reported	Ajd0JK	21.8898
rs2004833	6.62e-06	T	G	0.651762	0.0767079	0.0170252	k__Bacteria.p__Proteobacteria.c__Betaproteobacteria.o__Burkholderiales.f__Sutterellaceae	TRUE	reported	e0GAlE	20.3
rs11113910	2.97e-06	A	C	0.139107	-0.111451	0.023851	k__Bacteria.p__Proteobacteria.c__Betaproteobacteria.o__Burkholderiales.f__Sutterellaceae	TRUE	reported	e0GAlE	21.835
rs59033852	3.02e-06	C	T	0.0646688	-0.159079	0.0340677	k__Bacteria.p__Proteobacteria.c__Betaproteobacteria.o__Burkholderiales.f__Sutterellaceae	TRUE	reported	e0GAlE	21.8042
rs76883601	4e-06	C	T	0.0847648	0.136403	0.0295783	k__Bacteria.p__Proteobacteria.c__Betaproteobacteria.o__Burkholderiales.f__Sutterellaceae	TRUE	reported	e0GAlE	21.2667
rs1420536	8.57e-06	G	A	0.468396	0.0738342	0.0165908	k__Bacteria.p__Proteobacteria.c__Betaproteobacteria.o__Burkholderiales.f__Sutterellaceae	TRUE	reported	e0GAlE	19.8053
rs9673456	1.21e-06	G	T	0.420045	-0.0822555	0.016948	k__Bacteria.p__Proteobacteria.c__Betaproteobacteria.o__Burkholderiales.f__Sutterellaceae	TRUE	reported	e0GAlE	23.5556
rs74034215	9.71e-07	C	T	0.111819	0.130627	0.026673	k__Bacteria.p__Proteobacteria.c__Betaproteobacteria.o__Burkholderiales.f__Sutterellaceae	TRUE	reported	e0GAlE	23.9839
rs28517505	8.39e-06	A	G	0.687092	0.0784057	0.0175998	k__Bacteria.p__Proteobacteria.c__Betaproteobacteria.o__Burkholderiales.f__Sutterellaceae	TRUE	reported	e0GAlE	19.8463
rs2834333	4.24e-07	A	C	0.536805	-0.0822713	0.0162658	k__Bacteria.p__Proteobacteria.c__Betaproteobacteria.o__Burkholderiales.f__Sutterellaceae	TRUE	reported	e0GAlE	25.5827
rs2990682	6.28e-06	G	C	0.304642	0.0839517	0.0185872	k__Bacteria.p__Proteobacteria.c__Deltaproteobacteria.o__Desulfovibrionales.f__Desulfovibrionaceae	TRUE	reported	ZNJ5aY	20.4
rs73966738	9.03e-06	C	G	0.102434	-0.127521	0.0287266	k__Bacteria.p__Proteobacteria.c__Deltaproteobacteria.o__Desulfovibrionales.f__Desulfovibrionaceae	TRUE	reported	ZNJ5aY	19.7058
rs10087056	2.73e-06	A	C	0.385711	-0.0821171	0.0175092	k__Bacteria.p__Proteobacteria.c__Deltaproteobacteria.o__Desulfovibrionales.f__Desulfovibrionaceae	TRUE	reported	ZNJ5aY	21.9955
rs11219805	1.23e-06	C	T	0.264005	0.0953695	0.0196637	k__Bacteria.p__Proteobacteria.c__Deltaproteobacteria.o__Desulfovibrionales.f__Desulfovibrionaceae	TRUE	reported	ZNJ5aY	23.5228
rs11222792	3.84e-06	T	C	0.315606	-0.0827245	0.0179058	k__Bacteria.p__Proteobacteria.c__Deltaproteobacteria.o__Desulfovibrionales.f__Desulfovibrionaceae	TRUE	reported	ZNJ5aY	21.3442
rs237461	4.98e-06	C	T	0.290792	-0.0851866	0.018658	k__Bacteria.p__Proteobacteria.c__Deltaproteobacteria.o__Desulfovibrionales.f__Desulfovibrionaceae	TRUE	reported	ZNJ5aY	20.8456
rs113117201	7.08e-06	T	C	0.0588079	0.197345	0.0439409	k__Bacteria.p__Proteobacteria.c__Gammaproteobacteria.o__Enterobacteriales.f__Enterobacteriaceae	TRUE	reported	UxUSXH	20.1705
rs13138313	7.01e-06	T	C	0.414534	0.0851873	0.0189584	k__Bacteria.p__Proteobacteria.c__Gammaproteobacteria.o__Enterobacteriales.f__Enterobacteriaceae	TRUE	reported	UxUSXH	20.1904
rs13166339	2.3e-06	G	A	0.0659301	-0.180471	0.0381964	k__Bacteria.p__Proteobacteria.c__Gammaproteobacteria.o__Enterobacteriales.f__Enterobacteriaceae	TRUE	reported	UxUSXH	22.3238
rs115534005	3.04e-07	C	T	0.0507977	0.229202	0.044755	k__Bacteria.p__Proteobacteria.c__Gammaproteobacteria.o__Enterobacteriales.f__Enterobacteriaceae	TRUE	reported	UxUSXH	26.2273
rs112572980	8.59e-06	G	A	0.0527728	0.190198	0.0427408	k__Bacteria.p__Proteobacteria.c__Gammaproteobacteria.o__Enterobacteriales.f__Enterobacteriaceae	TRUE	reported	UxUSXH	19.8027
rs12254965	8.58e-06	G	A	0.139658	-0.194897	0.0437944	k__Bacteria.p__Proteobacteria.c__Gammaproteobacteria.o__Pasteurellales.f__Pasteurellaceae	TRUE	reported	NskeR7	19.805
rs7132825	7.25e-06	A	G	0.0870785	0.22574	0.0503199	k__Bacteria.p__Proteobacteria.c__Gammaproteobacteria.o__Pasteurellales.f__Pasteurellaceae	TRUE	reported	NskeR7	20.125
rs56162052	2.77e-06	C	T	0.724504	-0.156607	0.033411	k__Bacteria.p__Proteobacteria.c__Gammaproteobacteria.o__Pasteurellales.f__Pasteurellaceae	TRUE	reported	NskeR7	21.9705
rs12710731	5.13e-06	T	C	0.290693	0.0909052	0.0199384	k__Bacteria.p__Verrucomicrobia.c__Verrucomicrobiae.o__Verrucomicrobiales.f__Verrucomicrobiaceae	TRUE	reported	SdXXcd	20.7872
rs4670221	7.53e-06	G	C	0.308248	-0.0902038	0.0201434	k__Bacteria.p__Verrucomicrobia.c__Verrucomicrobiae.o__Verrucomicrobiales.f__Verrucomicrobiaceae	TRUE	reported	SdXXcd	20.0533
rs6823767	7.46e-06	C	T	0.261341	0.0928291	0.02072	k__Bacteria.p__Verrucomicrobia.c__Verrucomicrobiae.o__Verrucomicrobiales.f__Verrucomicrobiaceae	TRUE	reported	SdXXcd	20.072
rs68058313	1.16e-06	T	C	0.0641869	0.191014	0.039289	k__Bacteria.p__Verrucomicrobia.c__Verrucomicrobiae.o__Verrucomicrobiales.f__Verrucomicrobiaceae	TRUE	reported	SdXXcd	23.6368
rs1298928	6.19e-06	G	T	0.182956	0.106836	0.0236374	k__Bacteria.p__Verrucomicrobia.c__Verrucomicrobiae.o__Verrucomicrobiales.f__Verrucomicrobiaceae	TRUE	reported	SdXXcd	20.4285
rs9368149	1.69e-06	G	A	0.172487	-0.124435	0.0259939	k__Bacteria.p__Verrucomicrobia.c__Verrucomicrobiae.o__Verrucomicrobiales.f__Verrucomicrobiaceae	TRUE	reported	SdXXcd	22.9164
rs36119306	3.42e-06	T	A	0.197307	0.108913	0.0234524	k__Bacteria.p__Verrucomicrobia.c__Verrucomicrobiae.o__Verrucomicrobiales.f__Verrucomicrobiaceae	TRUE	reported	SdXXcd	21.5668
rs7912369	9.28e-06	G	A	0.702824	0.088377	0.0199345	k__Bacteria.p__Verrucomicrobia.c__Verrucomicrobiae.o__Verrucomicrobiales.f__Verrucomicrobiaceae	TRUE	reported	SdXXcd	19.6548
rs4075877	6.97e-06	T	C	0.586452	-0.0852424	0.0189657	k__Bacteria.p__Verrucomicrobia.c__Verrucomicrobiae.o__Verrucomicrobiales.f__Verrucomicrobiaceae	TRUE	reported	SdXXcd	20.201
rs166570	2.76e-06	G	C	0.636465	-0.0894416	0.0190782	k__Bacteria.p__Verrucomicrobia.c__Verrucomicrobiae.o__Verrucomicrobiales.f__Verrucomicrobiaceae	TRUE	reported	SdXXcd	21.9788
rs55926131	1.7e-07	T	C	0.611517	-0.105931	0.0202559	k__Bacteria.p__Verrucomicrobia.c__Verrucomicrobiae.o__Verrucomicrobiales.f__Verrucomicrobiaceae	TRUE	reported	SdXXcd	27.3493
rs7313918	9.74e-06	C	T	0.135841	-0.121413	0.0274516	k__Bacteria.p__Verrucomicrobia.c__Verrucomicrobiae.o__Verrucomicrobiales.f__Verrucomicrobiaceae	TRUE	reported	SdXXcd	19.561
rs35895642	1.58e-06	T	C	0.198579	0.109943	0.0229035	k__Bacteria.p__Verrucomicrobia.c__Verrucomicrobiae.o__Verrucomicrobiales.f__Verrucomicrobiaceae	TRUE	reported	SdXXcd	23.0426
rs1532932	7.43e-06	G	A	0.786723	-0.0999736	0.0223101	k__Bacteria.p__Verrucomicrobia.c__Verrucomicrobiae.o__Verrucomicrobiales.f__Verrucomicrobiaceae	TRUE	reported	SdXXcd	20.0801
rs79041579	1.93e-07	A	G	0.1829	0.127241	0.0244437	k__Bacteria.p__Verrucomicrobia.c__Verrucomicrobiae.o__Verrucomicrobiales.f__Verrucomicrobiaceae	TRUE	reported	SdXXcd	27.0971
rs2523176	5.86e-06	T	C	0.204089	0.109575	0.0241815	k__Bacteria.p__Verrucomicrobia.c__Verrucomicrobiae.o__Verrucomicrobiales.f__Verrucomicrobiaceae	TRUE	reported	SdXXcd	20.5331
rs769155	8.46e-06	C	G	0.424259	-0.147631	0.0331519	k__Bacteria.p__Actinobacteria.c__Actinobacteria.o__Actinomycetales.f__Micrococcaceae.g__Rothia	TRUE	reported	Mh6555	19.8306
rs616801	2.54e-06	A	G	0.119849	0.247295	0.0525607	k__Bacteria.p__Actinobacteria.c__Actinobacteria.o__Actinomycetales.f__Micrococcaceae.g__Rothia	TRUE	reported	Mh6555	22.1364
rs17049177	1.35e-06	A	G	0.110945	-0.258588	0.0535065	k__Bacteria.p__Actinobacteria.c__Actinobacteria.o__Actinomycetales.f__Micrococcaceae.g__Rothia	TRUE	reported	Mh6555	23.3563
rs709159	3.25e-06	A	C	0.759341	-0.173838	0.0373515	k__Bacteria.p__Actinobacteria.c__Actinobacteria.o__Actinomycetales.f__Micrococcaceae.g__Rothia	TRUE	reported	Mh6555	21.6607
rs10513070	7.76e-06	T	A	0.454366	-0.146609	0.0327864	k__Bacteria.p__Actinobacteria.c__Actinobacteria.o__Actinomycetales.f__Micrococcaceae.g__Rothia	TRUE	reported	Mh6555	19.9955
rs9268614	3.59e-06	G	T	0.200868	-0.185915	0.0401205	k__Bacteria.p__Actinobacteria.c__Actinobacteria.o__Actinomycetales.f__Micrococcaceae.g__Rothia	TRUE	reported	Mh6555	21.4732
rs80010435	7.93e-06	A	G	0.0533435	-0.324347	0.0726073	k__Bacteria.p__Actinobacteria.c__Actinobacteria.o__Actinomycetales.f__Micrococcaceae.g__Rothia	TRUE	reported	Mh6555	19.9553
rs888195	9.09e-07	C	G	0.331862	0.165638	0.0337323	k__Bacteria.p__Actinobacteria.c__Actinobacteria.o__Actinomycetales.f__Micrococcaceae.g__Rothia	TRUE	reported	Mh6555	24.1117
rs7570971	8.05e-13	A	C	0.273192	0.133059	0.018583	k__Bacteria.p__Actinobacteria.c__Actinobacteria.o__Bifidobacteriales.f__Bifidobacteriaceae.g__Bifidobacterium	TRUE	reported	usdUXB	51.2694
rs182549	8.59e-15	T	C	0.754899	-0.152231	0.0196209	k__Bacteria.p__Actinobacteria.c__Actinobacteria.o__Bifidobacteriales.f__Bifidobacteriaceae.g__Bifidobacterium	TRUE	reported	usdUXB	60.1959
rs74452406	4.61e-07	T	C	0.0721825	-0.171486	0.0340129	k__Bacteria.p__Actinobacteria.c__Actinobacteria.o__Bifidobacteriales.f__Bifidobacteriaceae.g__Bifidobacterium	TRUE	reported	usdUXB	25.4196
rs11732081	8.55e-06	T	C	0.364923	0.0774997	0.0174123	k__Bacteria.p__Actinobacteria.c__Actinobacteria.o__Bifidobacteriales.f__Bifidobacteriaceae.g__Bifidobacterium	TRUE	reported	usdUXB	19.8102
rs4859454	4.54e-06	T	C	0.114251	0.120463	0.0262743	k__Bacteria.p__Actinobacteria.c__Actinobacteria.o__Bifidobacteriales.f__Bifidobacteriaceae.g__Bifidobacterium	TRUE	reported	usdUXB	21.0206
rs4472164	4.97e-06	G	A	0.103149	-0.125655	0.0275202	k__Bacteria.p__Actinobacteria.c__Actinobacteria.o__Bifidobacteriales.f__Bifidobacteriaceae.g__Bifidobacterium	TRUE	reported	usdUXB	20.8475
rs12657170	4.1e-06	C	T	0.464323	0.0770323	0.0167241	k__Bacteria.p__Actinobacteria.c__Actinobacteria.o__Bifidobacteriales.f__Bifidobacteriaceae.g__Bifidobacterium	TRUE	reported	usdUXB	21.2159
rs10455532	4.14e-06	G	A	0.552592	-0.0769908	0.0167217	k__Bacteria.p__Actinobacteria.c__Actinobacteria.o__Bifidobacteriales.f__Bifidobacteriaceae.g__Bifidobacterium	TRUE	reported	usdUXB	21.199
rs61939486	8.28e-06	C	T	0.147975	-0.108607	0.0243638	k__Bacteria.p__Actinobacteria.c__Actinobacteria.o__Bifidobacteriales.f__Bifidobacteriaceae.g__Bifidobacterium	TRUE	reported	usdUXB	19.8712
rs10873640	6.01e-06	T	C	0.759129	0.0909496	0.0200943	k__Bacteria.p__Actinobacteria.c__Actinobacteria.o__Bifidobacteriales.f__Bifidobacteriaceae.g__Bifidobacterium	TRUE	reported	usdUXB	20.486
rs72993945	6.67e-06	A	G	0.334215	-0.0818989	0.0181838	k__Bacteria.p__Actinobacteria.c__Actinobacteria.o__Bifidobacteriales.f__Bifidobacteriaceae.g__Bifidobacterium	TRUE	reported	usdUXB	20.2856
rs7532302	1.43e-06	T	C	0.667952	-0.121914	0.0252893	k__Bacteria.p__Actinobacteria.c__Actinobacteria.o__Coriobacteriales.f__Coriobacteriaceae.g__Adlercreutzia	TRUE	reported	CIqto5	23.2397
rs148883344	2.8e-06	A	C	0.0848704	0.214048	0.0456884	k__Bacteria.p__Actinobacteria.c__Actinobacteria.o__Coriobacteriales.f__Coriobacteriaceae.g__Adlercreutzia	TRUE	reported	CIqto5	21.9489
rs72682613	7.24e-06	T	C	0.186661	-0.138041	0.0307687	k__Bacteria.p__Actinobacteria.c__Actinobacteria.o__Coriobacteriales.f__Coriobacteriaceae.g__Adlercreutzia	TRUE	reported	CIqto5	20.128
rs9347737	8.65e-06	G	A	0.422944	-0.108741	0.0244454	k__Bacteria.p__Actinobacteria.c__Actinobacteria.o__Coriobacteriales.f__Coriobacteriaceae.g__Adlercreutzia	TRUE	reported	CIqto5	19.7875
rs62529678	8.71e-06	A	G	0.286471	0.118961	0.0267512	k__Bacteria.p__Actinobacteria.c__Actinobacteria.o__Coriobacteriales.f__Coriobacteriaceae.g__Adlercreutzia	TRUE	reported	CIqto5	19.7753
rs609909	2.06e-06	C	G	0.946447	-0.2575	0.0542358	k__Bacteria.p__Actinobacteria.c__Actinobacteria.o__Coriobacteriales.f__Coriobacteriaceae.g__Adlercreutzia	TRUE	reported	CIqto5	22.5415
rs73546364	5.24e-06	T	C	0.0705586	-0.218902	0.0480583	k__Bacteria.p__Actinobacteria.c__Actinobacteria.o__Coriobacteriales.f__Coriobacteriaceae.g__Adlercreutzia	TRUE	reported	CIqto5	20.7474
rs10070311	7.14e-06	T	C	0.385612	0.0770744	0.0171681	k__Bacteria.p__Actinobacteria.c__Actinobacteria.o__Coriobacteriales.f__Coriobacteriaceae.g__Collinsella	TRUE	reported	jgznub	20.1546
rs11782083	4.55e-06	G	C	0.198507	-0.0977091	0.0213124	k__Bacteria.p__Actinobacteria.c__Actinobacteria.o__Coriobacteriales.f__Coriobacteriaceae.g__Collinsella	TRUE	reported	jgznub	21.0187
rs7831606	3.42e-06	A	T	0.161897	-0.1068	0.0229995	k__Bacteria.p__Actinobacteria.c__Actinobacteria.o__Coriobacteriales.f__Coriobacteriaceae.g__Collinsella	TRUE	reported	jgznub	21.5629
rs550057	9.34e-11	T	C	0.25104	0.124063	0.0191538	k__Bacteria.p__Actinobacteria.c__Actinobacteria.o__Coriobacteriales.f__Coriobacteriaceae.g__Collinsella	TRUE	reported	jgznub	41.9543
rs4933278	7.21e-06	T	C	0.289958	-0.0835501	0.0186185	k__Bacteria.p__Actinobacteria.c__Actinobacteria.o__Coriobacteriales.f__Coriobacteriaceae.g__Collinsella	TRUE	reported	jgznub	20.1375
rs7147611	6.26e-06	A	G	0.656676	-0.0806524	0.0178533	k__Bacteria.p__Actinobacteria.c__Actinobacteria.o__Coriobacteriales.f__Coriobacteriaceae.g__Collinsella	TRUE	reported	jgznub	20.4079
rs4075691	8.75e-06	A	G	0.183928	-0.100005	0.0224933	k__Bacteria.p__Actinobacteria.c__Actinobacteria.o__Coriobacteriales.f__Coriobacteriaceae.g__Collinsella	TRUE	reported	jgznub	19.767
rs6099022	1.81e-06	T	C	0.214132	-0.104291	0.02185	k__Bacteria.p__Actinobacteria.c__Actinobacteria.o__Coriobacteriales.f__Coriobacteriaceae.g__Collinsella	TRUE	reported	jgznub	22.782
rs141306664	2.04e-06	G	A	0.0512882	-0.345674	0.0727756	k__Bacteria.p__Actinobacteria.c__Actinobacteria.o__Coriobacteriales.f__Coriobacteriaceae.g__Eggerthella	TRUE	reported	FQVJMK	22.5612
rs231723	6.81e-06	G	A	0.392175	-0.146563	0.0325733	k__Bacteria.p__Actinobacteria.c__Actinobacteria.o__Coriobacteriales.f__Coriobacteriaceae.g__Eggerthella	TRUE	reported	FQVJMK	20.2455
rs62358729	6.86e-06	C	T	0.198663	-0.181357	0.0403199	k__Bacteria.p__Actinobacteria.c__Actinobacteria.o__Coriobacteriales.f__Coriobacteriaceae.g__Eggerthella	TRUE	reported	FQVJMK	20.2316
rs35501864	3.18e-06	G	A	0.41	-0.149949	0.0321853	k__Bacteria.p__Actinobacteria.c__Actinobacteria.o__Coriobacteriales.f__Coriobacteriaceae.g__Eggerthella	TRUE	reported	FQVJMK	21.7055
rs111842857	7.27e-06	G	C	0.252163	0.167244	0.0372849	k__Bacteria.p__Actinobacteria.c__Actinobacteria.o__Coriobacteriales.f__Coriobacteriaceae.g__Eggerthella	TRUE	reported	FQVJMK	20.1202
rs77214081	5.27e-06	G	A	0.0503147	-0.340309	0.0747294	k__Bacteria.p__Actinobacteria.c__Actinobacteria.o__Coriobacteriales.f__Coriobacteriaceae.g__Eggerthella	TRUE	reported	FQVJMK	20.7378
rs7553861	4.52e-06	G	T	0.662171	-0.206579	0.0450486	k__Bacteria.p__Actinobacteria.c__Actinobacteria.o__Coriobacteriales.f__Coriobacteriaceae.g__Gordonibacter	TRUE	reported	JZNBYy	21.0286
rs12637754	8.9e-06	G	A	0.130241	-0.295454	0.0665076	k__Bacteria.p__Actinobacteria.c__Actinobacteria.o__Coriobacteriales.f__Coriobacteriaceae.g__Gordonibacter	TRUE	reported	JZNBYy	19.735
rs2966752	1.94e-06	G	A	0.594667	0.210409	0.0442046	k__Bacteria.p__Actinobacteria.c__Actinobacteria.o__Coriobacteriales.f__Coriobacteriaceae.g__Gordonibacter	TRUE	reported	JZNBYy	22.6566
rs62481637	3.78e-06	C	T	0.118952	0.3088	0.0667977	k__Bacteria.p__Actinobacteria.c__Actinobacteria.o__Coriobacteriales.f__Coriobacteriaceae.g__Gordonibacter	TRUE	reported	JZNBYy	21.3713
rs2774282	8.23e-06	C	T	0.76057	0.085111	0.0190867	k__Bacteria.p__Bacteroidetes.c__Bacteroidia.o__Bacteroidales.f__Bacteroidaceae.g__Bacteroides	TRUE	reported	hC9bkt	19.8842
rs742682	5.04e-06	C	A	0.132617	-0.110503	0.0242162	k__Bacteria.p__Bacteroidetes.c__Bacteroidia.o__Bacteroidales.f__Bacteroidaceae.g__Bacteroides	TRUE	reported	hC9bkt	20.8225
rs2148691	7.06e-06	C	A	0.260886	0.0837645	0.0186475	k__Bacteria.p__Bacteroidetes.c__Bacteroidia.o__Bacteroidales.f__Bacteroidaceae.g__Bacteroides	TRUE	reported	hC9bkt	20.178
rs28414316	1.58e-06	C	T	0.140049	0.11471	0.0238939	k__Bacteria.p__Bacteroidetes.c__Bacteroidia.o__Bacteroidales.f__Bacteroidaceae.g__Bacteroides	TRUE	reported	hC9bkt	23.0476
rs62365577	5.31e-06	C	G	0.123856	-0.117269	0.0257621	k__Bacteria.p__Bacteroidetes.c__Bacteroidia.o__Bacteroidales.f__Bacteroidaceae.g__Bacteroides	TRUE	reported	hC9bkt	20.7206
rs73046099	2.63e-06	A	G	0.110042	-0.126414	0.0269081	k__Bacteria.p__Bacteroidetes.c__Bacteroidia.o__Bacteroidales.f__Bacteroidaceae.g__Bacteroides	TRUE	reported	hC9bkt	22.0711
rs56178001	4.55e-06	C	G	0.707901	-0.0830545	0.0181165	k__Bacteria.p__Bacteroidetes.c__Bacteroidia.o__Bacteroidales.f__Bacteroidaceae.g__Bacteroides	TRUE	reported	hC9bkt	21.0173
rs80306758	6.7e-06	C	A	0.061056	0.165091	0.0366619	k__Bacteria.p__Bacteroidetes.c__Bacteroidia.o__Bacteroidales.f__Bacteroidaceae.g__Bacteroides	TRUE	reported	hC9bkt	20.2777
rs4278144	7.99e-06	C	A	0.351387	0.0771407	0.0172751	k__Bacteria.p__Bacteroidetes.c__Bacteroidia.o__Bacteroidales.f__Bacteroidaceae.g__Bacteroides	TRUE	reported	hC9bkt	19.94
rs680138	2.44e-06	T	C	0.617925	-0.0806974	0.0171227	k__Bacteria.p__Bacteroidetes.c__Bacteroidia.o__Bacteroidales.f__Bacteroidaceae.g__Bacteroides	TRUE	reported	hC9bkt	22.2114
rs2571	6.7e-06	T	G	0.125637	-0.114098	0.0253383	k__Bacteria.p__Bacteroidetes.c__Bacteroidia.o__Bacteroidales.f__Bacteroidaceae.g__Bacteroides	TRUE	reported	hC9bkt	20.2768
rs505128	3.53e-06	C	T	0.353603	-0.0790377	0.0170436	k__Bacteria.p__Bacteroidetes.c__Bacteroidia.o__Bacteroidales.f__Bacteroidaceae.g__Bacteroides	TRUE	reported	hC9bkt	21.5052
rs71446723	5.94e-06	A	G	0.124427	0.11298	0.0249481	k__Bacteria.p__Bacteroidetes.c__Bacteroidia.o__Bacteroidales.f__Bacteroidaceae.g__Bacteroides	TRUE	reported	hC9bkt	20.5083
rs61510729	4.93e-06	A	G	0.171943	-0.100363	0.021973	k__Bacteria.p__Bacteroidetes.c__Bacteroidia.o__Bacteroidales.f__Bacteroidaceae.g__Bacteroides	TRUE	reported	hC9bkt	20.8626
rs9564193	7.76e-06	G	A	0.0508343	-0.174504	0.0390242	k__Bacteria.p__Bacteroidetes.c__Bacteroidia.o__Bacteroidales.f__Bacteroidaceae.g__Bacteroides	TRUE	reported	hC9bkt	19.9961
rs13045121	9.17e-06	T	C	0.0884981	0.135832	0.0306208	k__Bacteria.p__Bacteroidetes.c__Bacteroidia.o__Bacteroidales.f__Bacteroidaceae.g__Bacteroides	TRUE	reported	hC9bkt	19.6774
rs2465095	9.03e-07	G	A	0.417237	-0.081979	0.0166906	k__Bacteria.p__Bacteroidetes.c__Bacteroidia.o__Bacteroidales.f__Bacteroidales_noname.g__Bacteroidales_noname	TRUE	reported	FkRzo5	24.1247
rs3106091	4.18e-06	C	T	0.680953	0.0829122	0.0180151	k__Bacteria.p__Bacteroidetes.c__Bacteroidia.o__Bacteroidales.f__Bacteroidales_noname.g__Bacteroidales_noname	TRUE	reported	FkRzo5	21.1819
rs4294998	9.67e-06	C	A	0.505929	0.0742452	0.016781	k__Bacteria.p__Bacteroidetes.c__Bacteroidia.o__Bacteroidales.f__Bacteroidales_noname.g__Bacteroidales_noname	TRUE	reported	FkRzo5	19.575
rs55712042	9.01e-06	G	A	0.536767	0.0749687	0.0168865	k__Bacteria.p__Bacteroidetes.c__Bacteroidia.o__Bacteroidales.f__Bacteroidales_noname.g__Bacteroidales_noname	TRUE	reported	FkRzo5	19.7098
rs2700958	9.48e-06	A	G	0.0912533	0.131146	0.0296124	k__Bacteria.p__Bacteroidetes.c__Bacteroidia.o__Bacteroidales.f__Bacteroidales_noname.g__Bacteroidales_noname	TRUE	reported	FkRzo5	19.6138
rs12449080	1.21e-06	G	C	0.664356	0.0865938	0.0178388	k__Bacteria.p__Bacteroidetes.c__Bacteroidia.o__Bacteroidales.f__Bacteroidales_noname.g__Bacteroidales_noname	TRUE	reported	FkRzo5	23.5636
rs2008778	5.52e-06	A	C	0.219845	-0.0979854	0.0215634	k__Bacteria.p__Bacteroidetes.c__Bacteroidia.o__Bacteroidales.f__Bacteroidales_noname.g__Bacteroidales_noname	TRUE	reported	FkRzo5	20.6485
rs12602625	7.91e-06	C	G	0.058124	-0.165344	0.0370085	k__Bacteria.p__Bacteroidetes.c__Bacteroidia.o__Bacteroidales.f__Bacteroidales_noname.g__Bacteroidales_noname	TRUE	reported	FkRzo5	19.9606
rs35445518	8.15e-06	C	A	0.769202	0.0910549	0.0204101	k__Bacteria.p__Bacteroidetes.c__Bacteroidia.o__Bacteroidales.f__Bacteroidales_noname.g__Bacteroidales_noname	TRUE	reported	FkRzo5	19.9029
rs78335793	4.49e-06	T	C	0.0949423	0.136187	0.0296879	k__Bacteria.p__Bacteroidetes.c__Bacteroidia.o__Bacteroidales.f__Porphyromonadaceae.g__Barnesiella	TRUE	reported	0nsZJY	21.0433
rs62135856	4.12e-06	A	G	0.0776336	0.153567	0.0333456	k__Bacteria.p__Bacteroidetes.c__Bacteroidia.o__Bacteroidales.f__Porphyromonadaceae.g__Barnesiella	TRUE	reported	0nsZJY	21.209
rs67396441	5.05e-06	T	C	0.385942	-0.0790905	0.017334	k__Bacteria.p__Bacteroidetes.c__Bacteroidia.o__Bacteroidales.f__Porphyromonadaceae.g__Barnesiella	TRUE	reported	0nsZJY	20.8187
rs115004061	8.76e-06	T	C	0.0506658	-0.189927	0.0427222	k__Bacteria.p__Bacteroidetes.c__Bacteroidia.o__Bacteroidales.f__Porphyromonadaceae.g__Barnesiella	TRUE	reported	0nsZJY	19.7635
rs11931595	4.31e-06	C	G	0.188152	-0.103905	0.0226082	k__Bacteria.p__Bacteroidetes.c__Bacteroidia.o__Bacteroidales.f__Porphyromonadaceae.g__Barnesiella	TRUE	reported	0nsZJY	21.1222
rs9884588	3.94e-06	T	C	0.370832	0.0829432	0.0179741	k__Bacteria.p__Bacteroidetes.c__Bacteroidia.o__Bacteroidales.f__Porphyromonadaceae.g__Barnesiella	TRUE	reported	0nsZJY	21.2946
rs10026787	3.39e-06	C	T	0.0698756	-0.15818	0.0340512	k__Bacteria.p__Bacteroidetes.c__Bacteroidia.o__Bacteroidales.f__Porphyromonadaceae.g__Barnesiella	TRUE	reported	0nsZJY	21.5795
rs9364722	5.99e-06	G	T	0.0770732	0.151384	0.0334419	k__Bacteria.p__Bacteroidetes.c__Bacteroidia.o__Bacteroidales.f__Porphyromonadaceae.g__Barnesiella	TRUE	reported	0nsZJY	20.4918
rs6920861	1.55e-07	C	T	0.253827	-0.109842	0.0209364	k__Bacteria.p__Bacteroidetes.c__Bacteroidia.o__Bacteroidales.f__Porphyromonadaceae.g__Barnesiella	TRUE	reported	0nsZJY	27.5254
rs74448867	1.28e-06	G	A	0.0685882	0.169254	0.0349493	k__Bacteria.p__Bacteroidetes.c__Bacteroidia.o__Bacteroidales.f__Porphyromonadaceae.g__Barnesiella	TRUE	reported	0nsZJY	23.4532
rs700801	5.8e-06	A	G	0.81313	0.100913	0.0222596	k__Bacteria.p__Bacteroidetes.c__Bacteroidia.o__Bacteroidales.f__Porphyromonadaceae.g__Barnesiella	TRUE	reported	0nsZJY	20.5523
rs118183316	9.72e-06	A	G	0.0517068	0.177111	0.0400405	k__Bacteria.p__Bacteroidetes.c__Bacteroidia.o__Bacteroidales.f__Porphyromonadaceae.g__Barnesiella	TRUE	reported	0nsZJY	19.5656
rs11851037	9.55e-06	T	C	0.318062	0.0814204	0.0183917	k__Bacteria.p__Bacteroidetes.c__Bacteroidia.o__Bacteroidales.f__Porphyromonadaceae.g__Barnesiella	TRUE	reported	0nsZJY	19.5984
rs8029854	1.67e-06	C	T	0.811072	-0.107635	0.0224718	k__Bacteria.p__Bacteroidetes.c__Bacteroidia.o__Bacteroidales.f__Porphyromonadaceae.g__Barnesiella	TRUE	reported	0nsZJY	22.9418
rs1078988	4.86e-06	C	T	0.257608	0.0941197	0.0205927	k__Bacteria.p__Bacteroidetes.c__Bacteroidia.o__Bacteroidales.f__Porphyromonadaceae.g__Barnesiella	TRUE	reported	0nsZJY	20.8899
rs34437635	3.91e-06	T	C	0.072341	0.161612	0.0350091	k__Bacteria.p__Bacteroidetes.c__Bacteroidia.o__Bacteroidales.f__Porphyromonadaceae.g__Barnesiella	TRUE	reported	0nsZJY	21.3102
rs75238635	2.65e-06	A	G	0.0856001	0.194892	0.0414986	k__Bacteria.p__Bacteroidetes.c__Bacteroidia.o__Bacteroidales.f__Porphyromonadaceae.g__Coprobacter	TRUE	reported	pMoimM	22.0557
rs112428203	5.98e-06	T	C	0.174616	-0.138203	0.0305287	k__Bacteria.p__Bacteroidetes.c__Bacteroidia.o__Bacteroidales.f__Porphyromonadaceae.g__Coprobacter	TRUE	reported	pMoimM	20.4936
rs2697923	3.68e-07	T	G	0.651908	-0.122751	0.0241408	k__Bacteria.p__Bacteroidetes.c__Bacteroidia.o__Bacteroidales.f__Porphyromonadaceae.g__Coprobacter	TRUE	reported	pMoimM	25.8552
rs1896610	3.61e-06	A	G	0.202817	-0.134295	0.0289879	k__Bacteria.p__Bacteroidetes.c__Bacteroidia.o__Bacteroidales.f__Porphyromonadaceae.g__Coprobacter	TRUE	reported	pMoimM	21.4629
rs79594952	2.98e-07	G	A	0.146863	0.171616	0.0334868	k__Bacteria.p__Bacteroidetes.c__Bacteroidia.o__Bacteroidales.f__Porphyromonadaceae.g__Coprobacter	TRUE	reported	pMoimM	26.2646
rs12232484	1.08e-07	C	T	0.445343	-0.125955	0.0237103	k__Bacteria.p__Bacteroidetes.c__Bacteroidia.o__Bacteroidales.f__Porphyromonadaceae.g__Coprobacter	TRUE	reported	pMoimM	28.2198
rs12463384	3.03e-06	A	C	0.373021	0.114302	0.024484	k__Bacteria.p__Bacteroidetes.c__Bacteroidia.o__Bacteroidales.f__Porphyromonadaceae.g__Coprobacter	TRUE	reported	pMoimM	21.7945
rs935417	9.74e-06	T	A	0.725202	-0.0927844	0.0209782	k__Bacteria.p__Bacteroidetes.c__Bacteroidia.o__Bacteroidales.f__Porphyromonadaceae.g__Odoribacter	TRUE	reported	g93RPs	19.562
rs28376149	3.5e-07	T	C	0.0975091	0.157775	0.0309694	k__Bacteria.p__Bacteroidetes.c__Bacteroidia.o__Bacteroidales.f__Porphyromonadaceae.g__Odoribacter	TRUE	reported	g93RPs	25.9542
rs17507951	7.08e-06	A	T	0.0808123	0.147009	0.0327317	k__Bacteria.p__Bacteroidetes.c__Bacteroidia.o__Bacteroidales.f__Porphyromonadaceae.g__Odoribacter	TRUE	reported	g93RPs	20.1721
rs58045871	4.69e-07	A	G	0.331563	-0.0929431	0.0184464	k__Bacteria.p__Bacteroidetes.c__Bacteroidia.o__Bacteroidales.f__Porphyromonadaceae.g__Odoribacter	TRUE	reported	g93RPs	25.3869
rs3103001	8.72e-06	A	G	0.0795639	-0.143232	0.03221	k__Bacteria.p__Bacteroidetes.c__Bacteroidia.o__Bacteroidales.f__Porphyromonadaceae.g__Odoribacter	TRUE	reported	g93RPs	19.7741
rs6461301	3.61e-06	T	G	0.141321	-0.119584	0.025812	k__Bacteria.p__Bacteroidetes.c__Bacteroidia.o__Bacteroidales.f__Porphyromonadaceae.g__Odoribacter	TRUE	reported	g93RPs	21.4636
rs1035637	6.41e-06	G	A	0.65561	0.0835739	0.0185211	k__Bacteria.p__Bacteroidetes.c__Bacteroidia.o__Bacteroidales.f__Porphyromonadaceae.g__Odoribacter	TRUE	reported	g93RPs	20.3613
rs71492034	5.78e-06	G	A	0.157811	0.110016	0.0242636	k__Bacteria.p__Bacteroidetes.c__Bacteroidia.o__Bacteroidales.f__Porphyromonadaceae.g__Odoribacter	TRUE	reported	g93RPs	20.5591
rs2605503	4.66e-06	T	C	0.524082	-0.0806683	0.0176145	k__Bacteria.p__Bacteroidetes.c__Bacteroidia.o__Bacteroidales.f__Porphyromonadaceae.g__Odoribacter	TRUE	reported	g93RPs	20.9734
rs7298214	3.31e-06	G	A	0.49855	0.0812445	0.01747	k__Bacteria.p__Bacteroidetes.c__Bacteroidia.o__Bacteroidales.f__Porphyromonadaceae.g__Odoribacter	TRUE	reported	g93RPs	21.6273
rs16848174	8.25e-06	G	C	0.0675263	0.148535	0.0333148	k__Bacteria.p__Bacteroidetes.c__Bacteroidia.o__Bacteroidales.f__Porphyromonadaceae.g__Parabacteroides	TRUE	reported	qE0iE7	19.8786
rs702101	8.34e-06	A	G	0.62402	0.0799075	0.0179312	k__Bacteria.p__Bacteroidetes.c__Bacteroidia.o__Bacteroidales.f__Porphyromonadaceae.g__Parabacteroides	TRUE	reported	qE0iE7	19.859
rs113638576	6.6e-06	T	C	0.131189	-0.115999	0.0257425	k__Bacteria.p__Bacteroidetes.c__Bacteroidia.o__Bacteroidales.f__Porphyromonadaceae.g__Parabacteroides	TRUE	reported	qE0iE7	20.305
rs6910508	4.23e-06	A	G	0.324371	0.0819775	0.0178218	k__Bacteria.p__Bacteroidetes.c__Bacteroidia.o__Bacteroidales.f__Porphyromonadaceae.g__Parabacteroides	TRUE	reported	qE0iE7	21.1586
rs17706792	3.6e-06	G	A	0.283512	0.0880518	0.0190049	k__Bacteria.p__Bacteroidetes.c__Bacteroidia.o__Bacteroidales.f__Porphyromonadaceae.g__Parabacteroides	TRUE	reported	qE0iE7	21.4658
rs9409512	5.5e-06	A	G	0.400457	0.0776497	0.0170857	k__Bacteria.p__Bacteroidetes.c__Bacteroidia.o__Bacteroidales.f__Porphyromonadaceae.g__Parabacteroides	TRUE	reported	qE0iE7	20.6544
rs9663125	5.65e-06	T	G	0.434982	0.0764387	0.0168408	k__Bacteria.p__Bacteroidetes.c__Bacteroidia.o__Bacteroidales.f__Porphyromonadaceae.g__Parabacteroides	TRUE	reported	qE0iE7	20.6017
rs315588	8.42e-06	T	C	0.183821	0.0972865	0.0218412	k__Bacteria.p__Bacteroidetes.c__Bacteroidia.o__Bacteroidales.f__Porphyromonadaceae.g__Parabacteroides	TRUE	reported	qE0iE7	19.8405
rs56238206	2.48e-06	A	G	0.144301	0.113252	0.0240443	k__Bacteria.p__Bacteroidetes.c__Bacteroidia.o__Bacteroidales.f__Porphyromonadaceae.g__Parabacteroides	TRUE	reported	qE0iE7	22.1856
rs541877	6.33e-06	G	A	0.209692	0.0928494	0.0205642	k__Bacteria.p__Bacteroidetes.c__Bacteroidia.o__Bacteroidales.f__Porphyromonadaceae.g__Parabacteroides	TRUE	reported	qE0iE7	20.3861
rs11603389	6.68e-06	G	C	0.096049	0.128011	0.0284243	k__Bacteria.p__Bacteroidetes.c__Bacteroidia.o__Bacteroidales.f__Porphyromonadaceae.g__Parabacteroides	TRUE	reported	qE0iE7	20.2822
rs17639446	4.88e-06	C	A	0.121318	-0.128672	0.0281575	k__Bacteria.p__Bacteroidetes.c__Bacteroidia.o__Bacteroidales.f__Porphyromonadaceae.g__Parabacteroides	TRUE	reported	qE0iE7	20.8823
rs11083824	5.9e-06	G	C	0.65056	0.0813916	0.0179671	k__Bacteria.p__Bacteroidetes.c__Bacteroidia.o__Bacteroidales.f__Porphyromonadaceae.g__Parabacteroides	TRUE	reported	qE0iE7	20.5212
rs10854303	2.95e-06	G	A	0.80931	-0.101857	0.0217912	k__Bacteria.p__Bacteroidetes.c__Bacteroidia.o__Bacteroidales.f__Porphyromonadaceae.g__Parabacteroides	TRUE	reported	qE0iE7	21.8485
rs891501	2.07e-06	T	G	0.858175	-0.157352	0.0331489	k__Bacteria.p__Bacteroidetes.c__Bacteroidia.o__Bacteroidales.f__Prevotellaceae.g__Paraprevotella	TRUE	reported	CEnbZP	22.5324
rs72810711	9.34e-06	C	G	0.264503	0.114019	0.0257271	k__Bacteria.p__Bacteroidetes.c__Bacteroidia.o__Bacteroidales.f__Prevotellaceae.g__Paraprevotella	TRUE	reported	CEnbZP	19.6416
rs704272	8.53e-06	C	T	0.800105	-0.156448	0.0351462	k__Bacteria.p__Bacteroidetes.c__Bacteroidia.o__Bacteroidales.f__Prevotellaceae.g__Paraprevotella	TRUE	reported	CEnbZP	19.8145
rs115309509	8.27e-06	A	T	0.0614025	0.219253	0.0491802	k__Bacteria.p__Bacteroidetes.c__Bacteroidia.o__Bacteroidales.f__Prevotellaceae.g__Paraprevotella	TRUE	reported	CEnbZP	19.8752
rs2882286	3.25e-06	G	A	0.159538	0.141604	0.030424	k__Bacteria.p__Bacteroidetes.c__Bacteroidia.o__Bacteroidales.f__Prevotellaceae.g__Paraprevotella	TRUE	reported	CEnbZP	21.663
rs246783	3.02e-06	G	A	0.578874	0.113643	0.0243381	k__Bacteria.p__Bacteroidetes.c__Bacteroidia.o__Bacteroidales.f__Prevotellaceae.g__Paraprevotella	TRUE	reported	CEnbZP	21.8027
rs6465823	3.59e-06	T	G	0.752057	0.121662	0.0262543	k__Bacteria.p__Bacteroidetes.c__Bacteroidia.o__Bacteroidales.f__Prevotellaceae.g__Paraprevotella	TRUE	reported	CEnbZP	21.4738
rs61407789	9.98e-06	A	G	0.0689527	-0.202035	0.045734	k__Bacteria.p__Bacteroidetes.c__Bacteroidia.o__Bacteroidales.f__Prevotellaceae.g__Paraprevotella	TRUE	reported	CEnbZP	19.5153
rs10760885	4.59e-07	A	T	0.527096	0.112996	0.0224076	k__Bacteria.p__Bacteroidetes.c__Bacteroidia.o__Bacteroidales.f__Prevotellaceae.g__Paraprevotella	TRUE	reported	CEnbZP	25.4294
rs4767918	3.22e-06	C	T	0.429707	0.110515	0.0237353	k__Bacteria.p__Bacteroidetes.c__Bacteroidia.o__Bacteroidales.f__Prevotellaceae.g__Paraprevotella	TRUE	reported	CEnbZP	21.6796
rs12895134	9.31e-06	A	G	0.555549	0.100351	0.0226398	k__Bacteria.p__Bacteroidetes.c__Bacteroidia.o__Bacteroidales.f__Prevotellaceae.g__Paraprevotella	TRUE	reported	CEnbZP	19.647
rs6745806	8.33e-06	G	A	0.93549	-0.166005	0.0372502	k__Bacteria.p__Bacteroidetes.c__Bacteroidia.o__Bacteroidales.f__Prevotellaceae.g__Prevotella	TRUE	reported	r5QwaT	19.8604
rs79216963	4.66e-06	A	T	0.100826	-0.154653	0.0337699	k__Bacteria.p__Bacteroidetes.c__Bacteroidia.o__Bacteroidales.f__Prevotellaceae.g__Prevotella	TRUE	reported	r5QwaT	20.9728
rs4503137	5.8e-06	T	G	0.717768	0.0928319	0.0204764	k__Bacteria.p__Bacteroidetes.c__Bacteroidia.o__Bacteroidales.f__Prevotellaceae.g__Prevotella	TRUE	reported	r5QwaT	20.5537
rs139901450	6.75e-06	T	C	0.0554398	0.182533	0.0405495	k__Bacteria.p__Bacteroidetes.c__Bacteroidia.o__Bacteroidales.f__Prevotellaceae.g__Prevotella	TRUE	reported	r5QwaT	20.2633
rs73654027	5.46e-06	C	G	0.114751	0.132515	0.0291489	k__Bacteria.p__Bacteroidetes.c__Bacteroidia.o__Bacteroidales.f__Prevotellaceae.g__Prevotella	TRUE	reported	r5QwaT	20.6673
rs9517773	8.5e-06	G	A	0.18938	-0.110907	0.0249114	k__Bacteria.p__Bacteroidetes.c__Bacteroidia.o__Bacteroidales.f__Prevotellaceae.g__Prevotella	TRUE	reported	r5QwaT	19.8209
rs2330438	8.29e-07	A	T	0.517879	0.0978385	0.0198521	k__Bacteria.p__Bacteroidetes.c__Bacteroidia.o__Bacteroidales.f__Prevotellaceae.g__Prevotella	TRUE	reported	r5QwaT	24.2887
rs6005414	1.93e-06	A	G	0.508609	0.087569	0.0183949	k__Bacteria.p__Bacteroidetes.c__Bacteroidia.o__Bacteroidales.f__Prevotellaceae.g__Prevotella	TRUE	reported	r5QwaT	22.6624
rs4949447	6.95e-06	G	A	0.683099	-0.07765	0.0172744	k__Bacteria.p__Bacteroidetes.c__Bacteroidia.o__Bacteroidales.f__Rikenellaceae.g__Alistipes	TRUE	reported	lzVrpQ	20.2058
rs11211406	2.63e-06	A	C	0.789079	0.0922835	0.0196436	k__Bacteria.p__Bacteroidetes.c__Bacteroidia.o__Bacteroidales.f__Rikenellaceae.g__Alistipes	TRUE	reported	lzVrpQ	22.0702
rs952822	6.28e-06	A	G	0.379853	0.0752991	0.0166714	k__Bacteria.p__Bacteroidetes.c__Bacteroidia.o__Bacteroidales.f__Rikenellaceae.g__Alistipes	TRUE	reported	lzVrpQ	20.4002
rs73344869	2.14e-08	T	C	0.0745717	0.172349	0.0307767	k__Bacteria.p__Bacteroidetes.c__Bacteroidia.o__Bacteroidales.f__Rikenellaceae.g__Alistipes	TRUE	reported	lzVrpQ	31.3596
rs2465506	3.3e-06	T	C	0.929491	-0.146726	0.0315474	k__Bacteria.p__Bacteroidetes.c__Bacteroidia.o__Bacteroidales.f__Rikenellaceae.g__Alistipes	TRUE	reported	lzVrpQ	21.6315
rs61881300	8.22e-06	T	C	0.159687	-0.0998828	0.0223981	k__Bacteria.p__Bacteroidetes.c__Bacteroidia.o__Bacteroidales.f__Rikenellaceae.g__Alistipes	TRUE	reported	lzVrpQ	19.8865
rs11037285	8.68e-06	G	A	0.493308	0.0709964	0.0159627	k__Bacteria.p__Bacteroidetes.c__Bacteroidia.o__Bacteroidales.f__Rikenellaceae.g__Alistipes	TRUE	reported	lzVrpQ	19.7815
rs74459573	8.79e-06	C	T	0.19937	0.0889157	0.0200037	k__Bacteria.p__Bacteroidetes.c__Bacteroidia.o__Bacteroidales.f__Rikenellaceae.g__Alistipes	TRUE	reported	lzVrpQ	19.7577
rs77318370	9.22e-06	G	A	0.0543052	0.172345	0.0388627	k__Bacteria.p__Bacteroidetes.c__Bacteroidia.o__Bacteroidales.f__Rikenellaceae.g__Alistipes	TRUE	reported	lzVrpQ	19.6666
rs9511112	6.94e-06	G	A	0.76759	0.0897462	0.0199633	k__Bacteria.p__Bacteroidetes.c__Bacteroidia.o__Bacteroidales.f__Rikenellaceae.g__Alistipes	TRUE	reported	lzVrpQ	20.21
rs6131687	9.44e-06	A	G	0.476825	-0.0712291	0.0160801	k__Bacteria.p__Bacteroidetes.c__Bacteroidia.o__Bacteroidales.f__Rikenellaceae.g__Alistipes	TRUE	reported	lzVrpQ	19.6218
rs6684536	6.4e-06	T	C	0.245857	-0.183246	0.0406075	k__Bacteria.p__Firmicutes.c__Bacilli.o__Lactobacillales.f__Lactobacillaceae.g__Lactobacillus	TRUE	reported	OFdAom	20.3636
rs3135176	5.32e-06	C	T	0.0921269	0.29376	0.0645394	k__Bacteria.p__Firmicutes.c__Bacilli.o__Lactobacillales.f__Lactobacillaceae.g__Lactobacillus	TRUE	reported	OFdAom	20.7175
rs112241999	3.95e-06	T	C	0.0731481	0.353483	0.0766103	k__Bacteria.p__Firmicutes.c__Bacilli.o__Lactobacillales.f__Lactobacillaceae.g__Lactobacillus	TRUE	reported	OFdAom	21.2894
rs76832256	5.26e-06	C	T	0.263946	-0.175687	0.0385789	k__Bacteria.p__Firmicutes.c__Bacilli.o__Lactobacillales.f__Lactobacillaceae.g__Lactobacillus	TRUE	reported	OFdAom	20.7385
rs278502	5.91e-06	G	A	0.333772	0.166232	0.0366985	k__Bacteria.p__Firmicutes.c__Bacilli.o__Lactobacillales.f__Lactobacillaceae.g__Lactobacillus	TRUE	reported	OFdAom	20.518
rs12204031	6.9e-06	A	T	0.124723	-0.274687	0.0610857	k__Bacteria.p__Firmicutes.c__Bacilli.o__Lactobacillales.f__Lactobacillaceae.g__Lactobacillus	TRUE	reported	OFdAom	20.2208
rs1149732	9.72e-06	T	C	0.383414	0.155861	0.0352367	k__Bacteria.p__Firmicutes.c__Bacilli.o__Lactobacillales.f__Lactobacillaceae.g__Lactobacillus	TRUE	reported	OFdAom	19.5652
rs2598336	7.34e-06	C	G	0.593418	0.160911	0.035888	k__Bacteria.p__Firmicutes.c__Bacilli.o__Lactobacillales.f__Lactobacillaceae.g__Lactobacillus	TRUE	reported	OFdAom	20.1034
rs17457331	8.14e-06	G	T	0.0927686	-0.27535	0.0617179	k__Bacteria.p__Firmicutes.c__Bacilli.o__Lactobacillales.f__Lactobacillaceae.g__Lactobacillus	TRUE	reported	OFdAom	19.9043
rs9559303	7.29e-07	T	C	0.363102	0.180766	0.0364928	k__Bacteria.p__Firmicutes.c__Bacilli.o__Lactobacillales.f__Lactobacillaceae.g__Lactobacillus	TRUE	reported	OFdAom	24.5369
rs34185363	5.08e-06	A	T	0.300908	0.174465	0.0382463	k__Bacteria.p__Firmicutes.c__Bacilli.o__Lactobacillales.f__Lactobacillaceae.g__Lactobacillus	TRUE	reported	OFdAom	20.8083
rs2332915	1.01e-06	C	G	0.378703	-0.185244	0.0378778	k__Bacteria.p__Firmicutes.c__Bacilli.o__Lactobacillales.f__Lactobacillaceae.g__Lactobacillus	TRUE	reported	OFdAom	23.9176
rs9828991	6.43e-06	T	A	0.701253	-0.126	0.0279267	k__Bacteria.p__Firmicutes.c__Bacilli.o__Lactobacillales.f__Streptococcaceae.g__Streptococcus	TRUE	reported	JEfzG6	20.3566
rs9398452	3.98e-06	G	C	0.369284	-0.119298	0.0258636	k__Bacteria.p__Firmicutes.c__Bacilli.o__Lactobacillales.f__Streptococcaceae.g__Streptococcus	TRUE	reported	JEfzG6	21.2758
rs528874	4.26e-06	G	T	0.261693	-0.131345	0.0285648	k__Bacteria.p__Firmicutes.c__Bacilli.o__Lactobacillales.f__Streptococcaceae.g__Streptococcus	TRUE	reported	JEfzG6	21.1429
rs13235500	7.28e-06	G	A	0.191319	0.153296	0.0341778	k__Bacteria.p__Firmicutes.c__Bacilli.o__Lactobacillales.f__Streptococcaceae.g__Streptococcus	TRUE	reported	JEfzG6	20.1176
rs2882716	2.85e-06	T	G	0.191459	0.150637	0.0321777	k__Bacteria.p__Firmicutes.c__Bacilli.o__Lactobacillales.f__Streptococcaceae.g__Streptococcus	TRUE	reported	JEfzG6	21.9157
rs4475406	2.91e-06	G	A	0.192562	0.152991	0.0327111	k__Bacteria.p__Firmicutes.c__Bacilli.o__Lactobacillales.f__Streptococcaceae.g__Streptococcus	TRUE	reported	JEfzG6	21.8747
rs73447940	6.2e-07	A	C	0.102253	0.208638	0.0418542	k__Bacteria.p__Firmicutes.c__Bacilli.o__Lactobacillales.f__Streptococcaceae.g__Streptococcus	TRUE	reported	JEfzG6	24.8489
rs41294029	5.35e-06	T	C	0.0817161	0.217428	0.0477808	k__Bacteria.p__Firmicutes.c__Bacilli.o__Lactobacillales.f__Streptococcaceae.g__Streptococcus	TRUE	reported	JEfzG6	20.7073
rs56025506	3.74e-06	T	C	0.333398	0.123635	0.0267314	k__Bacteria.p__Firmicutes.c__Bacilli.o__Lactobacillales.f__Streptococcaceae.g__Streptococcus	TRUE	reported	JEfzG6	21.3915
rs1901115	2e-06	T	C	0.800504	0.148014	0.0311356	k__Bacteria.p__Firmicutes.c__Bacilli.o__Lactobacillales.f__Streptococcaceae.g__Streptococcus	TRUE	reported	JEfzG6	22.599
rs34829339	3.07e-06	C	T	0.289818	0.128998	0.0276442	k__Bacteria.p__Firmicutes.c__Bacilli.o__Lactobacillales.f__Streptococcaceae.g__Streptococcus	TRUE	reported	JEfzG6	21.775
rs3892326	6.85e-06	C	T	0.480177	-0.123001	0.0273436	k__Bacteria.p__Firmicutes.c__Bacilli.o__Lactobacillales.f__Streptococcaceae.g__Streptococcus	TRUE	reported	JEfzG6	20.2351
rs1572504	1.63e-06	T	C	0.211309	0.137725	0.0287283	k__Bacteria.p__Firmicutes.c__Clostridia.o__Clostridiales.f__Clostridiaceae.g__Clostridium	TRUE	reported	b1WC0C	22.983
rs28577018	9.9e-07	G	A	0.0574032	0.248981	0.0508779	k__Bacteria.p__Firmicutes.c__Clostridia.o__Clostridiales.f__Clostridiaceae.g__Clostridium	TRUE	reported	b1WC0C	23.9483
rs11969660	4.64e-06	T	C	0.110762	0.169314	0.0369647	k__Bacteria.p__Firmicutes.c__Clostridia.o__Clostridiales.f__Clostridiaceae.g__Clostridium	TRUE	reported	b1WC0C	20.9803
rs10106275	3.44e-06	A	G	0.436153	-0.10823	0.0233126	k__Bacteria.p__Firmicutes.c__Clostridia.o__Clostridiales.f__Clostridiaceae.g__Clostridium	TRUE	reported	b1WC0C	21.5533
rs55834012	3.16e-06	C	A	0.365659	-0.11279	0.0242025	k__Bacteria.p__Firmicutes.c__Clostridia.o__Clostridiales.f__Clostridiaceae.g__Clostridium	TRUE	reported	b1WC0C	21.718
rs111604729	5.62e-06	T	C	0.0848386	-0.19557	0.0430737	k__Bacteria.p__Firmicutes.c__Clostridia.o__Clostridiales.f__Clostridiaceae.g__Clostridium	TRUE	reported	b1WC0C	20.6148
rs12913822	6.9e-06	A	T	0.230806	0.133192	0.0296207	k__Bacteria.p__Firmicutes.c__Clostridia.o__Clostridiales.f__Clostridiaceae.g__Clostridium	TRUE	reported	b1WC0C	20.2194
rs12932210	3.9e-07	T	G	0.219233	0.149553	0.0294764	k__Bacteria.p__Firmicutes.c__Clostridia.o__Clostridiales.f__Clostridiaceae.g__Clostridium	TRUE	reported	b1WC0C	25.7418
rs7214893	8.2e-06	A	G	0.261969	0.120874	0.0271018	k__Bacteria.p__Firmicutes.c__Clostridia.o__Clostridiales.f__Clostridiaceae.g__Clostridium	TRUE	reported	b1WC0C	19.8917
rs13061928	5.67e-06	G	A	0.192297	-0.17866	0.0393665	k__Bacteria.p__Firmicutes.c__Clostridia.o__Clostridiales.f__Clostridiales_noname.g__Flavonifractor	TRUE	reported	9i5tV4	20.5967
rs9848037	8.51e-06	G	A	0.739047	0.148681	0.0333961	k__Bacteria.p__Firmicutes.c__Clostridia.o__Clostridiales.f__Clostridiales_noname.g__Flavonifractor	TRUE	reported	9i5tV4	19.8208
rs77544959	5.19e-06	A	G	0.285411	-0.150339	0.0329919	k__Bacteria.p__Firmicutes.c__Clostridia.o__Clostridiales.f__Clostridiales_noname.g__Flavonifractor	TRUE	reported	9i5tV4	20.7648
rs1872436	9.38e-07	T	C	0.191344	-0.181354	0.0369798	k__Bacteria.p__Firmicutes.c__Clostridia.o__Clostridiales.f__Clostridiales_noname.g__Flavonifractor	TRUE	reported	9i5tV4	24.0507
rs5768347	8.9e-06	G	T	0.823431	-0.168458	0.0379208	k__Bacteria.p__Firmicutes.c__Clostridia.o__Clostridiales.f__Clostridiales_noname.g__Flavonifractor	TRUE	reported	9i5tV4	19.7346
rs6778836	2.65e-06	A	T	0.72267	-0.125347	0.0266924	k__Bacteria.p__Firmicutes.c__Clostridia.o__Clostridiales.f__Clostridiales_noname.g__Pseudoflavonifractor	TRUE	reported	TYLH2J	22.0523
rs9290954	8.27e-06	A	G	0.275765	-0.121916	0.0273473	k__Bacteria.p__Firmicutes.c__Clostridia.o__Clostridiales.f__Clostridiales_noname.g__Pseudoflavonifractor	TRUE	reported	TYLH2J	19.8742
rs75202637	6.16e-06	G	A	0.0637073	0.261818	0.0579151	k__Bacteria.p__Firmicutes.c__Clostridia.o__Clostridiales.f__Clostridiales_noname.g__Pseudoflavonifractor	TRUE	reported	TYLH2J	20.4369
rs1182140	5.78e-06	G	A	0.801962	-0.140384	0.0309599	k__Bacteria.p__Firmicutes.c__Clostridia.o__Clostridiales.f__Clostridiales_noname.g__Pseudoflavonifractor	TRUE	reported	TYLH2J	20.5607
rs7790846	5.82e-06	G	A	0.722492	-0.120812	0.0266529	k__Bacteria.p__Firmicutes.c__Clostridia.o__Clostridiales.f__Clostridiales_noname.g__Pseudoflavonifractor	TRUE	reported	TYLH2J	20.5463
rs10236678	2.51e-06	A	G	0.747711	0.132083	0.0280604	k__Bacteria.p__Firmicutes.c__Clostridia.o__Clostridiales.f__Clostridiales_noname.g__Pseudoflavonifractor	TRUE	reported	TYLH2J	22.1567
rs304603	7.61e-06	A	G	0.078368	0.216905	0.0484598	k__Bacteria.p__Firmicutes.c__Clostridia.o__Clostridiales.f__Clostridiales_noname.g__Pseudoflavonifractor	TRUE	reported	TYLH2J	20.0344
rs4424244	1.77e-06	C	T	0.352337	0.121141	0.025352	k__Bacteria.p__Firmicutes.c__Clostridia.o__Clostridiales.f__Clostridiales_noname.g__Pseudoflavonifractor	TRUE	reported	TYLH2J	22.8328
rs7990301	3.27e-06	T	C	0.53636	0.110457	0.0237395	k__Bacteria.p__Firmicutes.c__Clostridia.o__Clostridiales.f__Clostridiales_noname.g__Pseudoflavonifractor	TRUE	reported	TYLH2J	21.6494
rs11074766	5.12e-06	T	C	0.243533	0.129592	0.0284218	k__Bacteria.p__Firmicutes.c__Clostridia.o__Clostridiales.f__Clostridiales_noname.g__Pseudoflavonifractor	TRUE	reported	TYLH2J	20.79
rs1942648	6.91e-06	T	C	0.0606979	0.154234	0.0343015	k__Bacteria.p__Firmicutes.c__Clostridia.o__Clostridiales.f__Eubacteriaceae.g__Eubacterium	TRUE	reported	InMrhl	20.2178
rs17218256	2.71e-07	G	C	0.446303	-0.084435	0.0164184	k__Bacteria.p__Firmicutes.c__Clostridia.o__Clostridiales.f__Eubacteriaceae.g__Eubacterium	TRUE	reported	InMrhl	26.4475
rs3898456	6.4e-06	T	C	0.358345	-0.0824794	0.0182774	k__Bacteria.p__Firmicutes.c__Clostridia.o__Clostridiales.f__Eubacteriaceae.g__Eubacterium	TRUE	reported	InMrhl	20.3639
rs4113953	8.23e-06	C	G	0.65612	0.0757262	0.0169828	k__Bacteria.p__Firmicutes.c__Clostridia.o__Clostridiales.f__Eubacteriaceae.g__Eubacterium	TRUE	reported	InMrhl	19.8826
rs9600403	2.74e-06	C	A	0.455977	0.0770856	0.0164382	k__Bacteria.p__Firmicutes.c__Clostridia.o__Clostridiales.f__Eubacteriaceae.g__Eubacterium	TRUE	reported	InMrhl	21.9906
rs2252668	4.81e-06	A	G	0.845037	0.104747	0.0229062	k__Bacteria.p__Firmicutes.c__Clostridia.o__Clostridiales.f__Eubacteriaceae.g__Eubacterium	TRUE	reported	InMrhl	20.9111
rs6021384	2.96e-06	C	T	0.291771	-0.0842745	0.0180328	k__Bacteria.p__Firmicutes.c__Clostridia.o__Clostridiales.f__Eubacteriaceae.g__Eubacterium	TRUE	reported	InMrhl	21.8407
rs6064622	5.21e-06	T	G	0.143548	-0.107917	0.0236862	k__Bacteria.p__Firmicutes.c__Clostridia.o__Clostridiales.f__Eubacteriaceae.g__Eubacterium	TRUE	reported	InMrhl	20.7582
rs7591885	9.43e-07	A	G	0.498302	0.0863719	0.0176153	k__Bacteria.p__Firmicutes.c__Clostridia.o__Clostridiales.f__Lachnospiraceae.g__Blautia	TRUE	reported	LRPZj3	24.0416
rs6809294	3.16e-06	C	G	0.223829	0.102041	0.0218971	k__Bacteria.p__Firmicutes.c__Clostridia.o__Clostridiales.f__Lachnospiraceae.g__Blautia	TRUE	reported	LRPZj3	21.7159
rs77623116	9.16e-06	G	T	0.16628	-0.104324	0.023517	k__Bacteria.p__Firmicutes.c__Clostridia.o__Clostridiales.f__Lachnospiraceae.g__Blautia	TRUE	reported	LRPZj3	19.6792
rs28762974	9.64e-06	G	C	0.255953	-0.0921632	0.0208274	k__Bacteria.p__Firmicutes.c__Clostridia.o__Clostridiales.f__Lachnospiraceae.g__Blautia	TRUE	reported	LRPZj3	19.5814
rs6783841	4.18e-06	A	C	0.413128	-0.0824391	0.0179128	k__Bacteria.p__Firmicutes.c__Clostridia.o__Clostridiales.f__Lachnospiraceae.g__Blautia	TRUE	reported	LRPZj3	21.1807
rs9459138	9.83e-06	T	C	0.667501	0.0809908	0.0183201	k__Bacteria.p__Firmicutes.c__Clostridia.o__Clostridiales.f__Lachnospiraceae.g__Blautia	TRUE	reported	LRPZj3	19.544
rs6990479	8.28e-06	A	G	0.370348	-0.0783752	0.0175819	k__Bacteria.p__Firmicutes.c__Clostridia.o__Clostridiales.f__Lachnospiraceae.g__Blautia	TRUE	reported	LRPZj3	19.8713
rs62475831	4.04e-06	G	A	0.231695	-0.0971939	0.021087	k__Bacteria.p__Firmicutes.c__Clostridia.o__Clostridiales.f__Lachnospiraceae.g__Blautia	TRUE	reported	LRPZj3	21.2447
rs62551178	8.88e-06	C	T	0.175177	0.102848	0.0231497	k__Bacteria.p__Firmicutes.c__Clostridia.o__Clostridiales.f__Lachnospiraceae.g__Blautia	TRUE	reported	LRPZj3	19.7378
rs74083978	6.97e-06	C	G	0.0582206	0.165522	0.036826	k__Bacteria.p__Firmicutes.c__Clostridia.o__Clostridiales.f__Lachnospiraceae.g__Blautia	TRUE	reported	LRPZj3	20.2024
rs2120865	4.51e-06	G	A	0.098766	-0.135913	0.029633	k__Bacteria.p__Firmicutes.c__Clostridia.o__Clostridiales.f__Lachnospiraceae.g__Blautia	TRUE	reported	LRPZj3	21.0365
rs4445887	3.15e-06	T	C	0.582531	0.0850847	0.0182563	k__Bacteria.p__Firmicutes.c__Clostridia.o__Clostridiales.f__Lachnospiraceae.g__Blautia	TRUE	reported	LRPZj3	21.7209
rs111544141	1.23e-06	T	A	0.0502198	0.423935	0.0874095	k__Bacteria.p__Firmicutes.c__Clostridia.o__Clostridiales.f__Lachnospiraceae.g__Butyrivibrio	TRUE	reported	cmbyaC	23.5223
rs4974008	9.94e-06	C	T	0.633833	-0.171168	0.03874	k__Bacteria.p__Firmicutes.c__Clostridia.o__Clostridiales.f__Lachnospiraceae.g__Butyrivibrio	TRUE	reported	cmbyaC	19.5222
rs17709673	3.33e-06	T	C	0.332319	-0.192549	0.0414122	k__Bacteria.p__Firmicutes.c__Clostridia.o__Clostridiales.f__Lachnospiraceae.g__Butyrivibrio	TRUE	reported	cmbyaC	21.6186
rs9459627	1.47e-06	T	C	0.299709	-0.201594	0.0418683	k__Bacteria.p__Firmicutes.c__Clostridia.o__Clostridiales.f__Lachnospiraceae.g__Butyrivibrio	TRUE	reported	cmbyaC	23.1837
rs3807927	3.16e-06	T	A	0.0917186	0.299894	0.0643504	k__Bacteria.p__Firmicutes.c__Clostridia.o__Clostridiales.f__Lachnospiraceae.g__Butyrivibrio	TRUE	reported	cmbyaC	21.7187
rs1389373	6.96e-06	T	G	0.947478	0.389432	0.0866371	k__Bacteria.p__Firmicutes.c__Clostridia.o__Clostridiales.f__Lachnospiraceae.g__Butyrivibrio	TRUE	reported	cmbyaC	20.2049
rs17692191	5.94e-06	A	G	0.173258	-0.226361	0.0499856	k__Bacteria.p__Firmicutes.c__Clostridia.o__Clostridiales.f__Lachnospiraceae.g__Butyrivibrio	TRUE	reported	cmbyaC	20.5076
rs4904659	9.59e-07	A	C	0.358047	-0.195869	0.0399736	k__Bacteria.p__Firmicutes.c__Clostridia.o__Clostridiales.f__Lachnospiraceae.g__Butyrivibrio	TRUE	reported	cmbyaC	24.0097
rs1652670	7.31e-06	G	A	0.719256	0.185952	0.0414666	k__Bacteria.p__Firmicutes.c__Clostridia.o__Clostridiales.f__Lachnospiraceae.g__Butyrivibrio	TRUE	reported	cmbyaC	20.1097
rs13055049	3.7e-07	C	T	0.168505	0.257556	0.0506641	k__Bacteria.p__Firmicutes.c__Clostridia.o__Clostridiales.f__Lachnospiraceae.g__Butyrivibrio	TRUE	reported	cmbyaC	25.843
rs17639938	8.71e-07	C	G	0.253379	-0.104084	0.021161	k__Bacteria.p__Firmicutes.c__Clostridia.o__Clostridiales.f__Lachnospiraceae.g__Coprococcus	TRUE	reported	T01rG6	24.1932
rs10460443	2.06e-06	A	G	0.790512	0.117109	0.024666	k__Bacteria.p__Firmicutes.c__Clostridia.o__Clostridiales.f__Lachnospiraceae.g__Coprococcus	TRUE	reported	T01rG6	22.5417
rs6772892	3.13e-06	G	T	0.401758	-0.0877806	0.0188284	k__Bacteria.p__Firmicutes.c__Clostridia.o__Clostridiales.f__Lachnospiraceae.g__Coprococcus	TRUE	reported	T01rG6	21.7356
rs4861985	9.94e-06	T	A	0.104904	-0.129376	0.0292805	k__Bacteria.p__Firmicutes.c__Clostridia.o__Clostridiales.f__Lachnospiraceae.g__Coprococcus	TRUE	reported	T01rG6	19.5233
rs386190	9.01e-06	G	A	0.660435	0.085617	0.0192843	k__Bacteria.p__Firmicutes.c__Clostridia.o__Clostridiales.f__Lachnospiraceae.g__Coprococcus	TRUE	reported	T01rG6	19.7112
rs10234541	8.03e-06	T	C	0.137348	0.119186	0.0266965	k__Bacteria.p__Firmicutes.c__Clostridia.o__Clostridiales.f__Lachnospiraceae.g__Coprococcus	TRUE	reported	T01rG6	19.9318
rs12577679	6.57e-06	C	T	0.249141	0.0926297	0.0205514	k__Bacteria.p__Firmicutes.c__Clostridia.o__Clostridiales.f__Lachnospiraceae.g__Coprococcus	TRUE	reported	T01rG6	20.315
rs1844921	2.38e-06	C	T	0.463661	0.0850511	0.0180266	k__Bacteria.p__Firmicutes.c__Clostridia.o__Clostridiales.f__Lachnospiraceae.g__Coprococcus	TRUE	reported	T01rG6	22.2604
rs7964677	9.99e-06	G	A	0.937754	-0.162048	0.0366847	k__Bacteria.p__Firmicutes.c__Clostridia.o__Clostridiales.f__Lachnospiraceae.g__Coprococcus	TRUE	reported	T01rG6	19.5126
rs17276797	3.06e-06	T	A	0.232366	-0.0993935	0.0212968	k__Bacteria.p__Firmicutes.c__Clostridia.o__Clostridiales.f__Lachnospiraceae.g__Coprococcus	TRUE	reported	T01rG6	21.7814
rs117817822	9.7e-06	G	A	0.0844267	-0.14128	0.0319375	k__Bacteria.p__Firmicutes.c__Clostridia.o__Clostridiales.f__Lachnospiraceae.g__Coprococcus	TRUE	reported	T01rG6	19.5687
rs74448283	3.99e-06	T	C	0.0895522	-0.13565	0.0294121	k__Bacteria.p__Firmicutes.c__Clostridia.o__Clostridiales.f__Lachnospiraceae.g__Dorea	TRUE	reported	k85ZSD	21.271
rs12127182	7.55e-06	G	A	0.197137	0.0963738	0.0215234	k__Bacteria.p__Firmicutes.c__Clostridia.o__Clostridiales.f__Lachnospiraceae.g__Dorea	TRUE	reported	k85ZSD	20.0491
rs56398621	9.19e-06	T	C	0.152007	0.102895	0.023198	k__Bacteria.p__Firmicutes.c__Clostridia.o__Clostridiales.f__Lachnospiraceae.g__Dorea	TRUE	reported	k85ZSD	19.6736
rs404634	9.76e-08	C	T	0.748588	-0.104495	0.0196008	k__Bacteria.p__Firmicutes.c__Clostridia.o__Clostridiales.f__Lachnospiraceae.g__Dorea	TRUE	reported	k85ZSD	28.4212
rs10927176	7.65e-06	T	A	0.578802	-0.0758303	0.0169462	k__Bacteria.p__Firmicutes.c__Clostridia.o__Clostridiales.f__Lachnospiraceae.g__Dorea	TRUE	reported	k85ZSD	20.0235
rs12541342	7.03e-06	G	A	0.221209	0.093164	0.0207363	k__Bacteria.p__Firmicutes.c__Clostridia.o__Clostridiales.f__Lachnospiraceae.g__Dorea	TRUE	reported	k85ZSD	20.1853
rs7479452	7.62e-06	G	A	0.246189	-0.0876759	0.0195897	k__Bacteria.p__Firmicutes.c__Clostridia.o__Clostridiales.f__Lachnospiraceae.g__Dorea	TRUE	reported	k85ZSD	20.0311
rs9560166	3.84e-06	A	G	0.599696	-0.0796989	0.017251	k__Bacteria.p__Firmicutes.c__Clostridia.o__Clostridiales.f__Lachnospiraceae.g__Dorea	TRUE	reported	k85ZSD	21.3441
rs11208867	5.34e-06	A	T	0.258643	0.0850257	0.0186832	k__Bacteria.p__Firmicutes.c__Clostridia.o__Clostridiales.f__Lachnospiraceae.g__Lachnospiraceae_noname	TRUE	reported	UNrGn7	20.7108
rs1814009	2.86e-06	A	G	0.261238	-0.0878675	0.0187736	k__Bacteria.p__Firmicutes.c__Clostridia.o__Clostridiales.f__Lachnospiraceae.g__Lachnospiraceae_noname	TRUE	reported	UNrGn7	21.906
rs2341789	1.07e-07	C	T	0.878336	-0.132618	0.0249506	k__Bacteria.p__Firmicutes.c__Clostridia.o__Clostridiales.f__Lachnospiraceae.g__Lachnospiraceae_noname	TRUE	reported	UNrGn7	28.2515
rs2119879	7.67e-06	C	T	0.32444	-0.0786974	0.0175895	k__Bacteria.p__Firmicutes.c__Clostridia.o__Clostridiales.f__Lachnospiraceae.g__Lachnospiraceae_noname	TRUE	reported	UNrGn7	20.0176
rs6575490	6.42e-06	A	G	0.247636	0.0862678	0.0191187	k__Bacteria.p__Firmicutes.c__Clostridia.o__Clostridiales.f__Lachnospiraceae.g__Lachnospiraceae_noname	TRUE	reported	UNrGn7	20.36
rs77194050	1.13e-06	G	A	0.0613003	-0.169598	0.0348422	k__Bacteria.p__Firmicutes.c__Clostridia.o__Clostridiales.f__Lachnospiraceae.g__Lachnospiraceae_noname	TRUE	reported	UNrGn7	23.6936
rs61571947	7.36e-06	G	A	0.188409	-0.101888	0.0227273	k__Bacteria.p__Firmicutes.c__Clostridia.o__Clostridiales.f__Lachnospiraceae.g__Lachnospiraceae_noname	TRUE	reported	UNrGn7	20.098
rs13019272	3.86e-06	A	G	0.515787	0.0744021	0.0161086	k__Bacteria.p__Firmicutes.c__Clostridia.o__Clostridiales.f__Lachnospiraceae.g__Roseburia	TRUE	reported	2Cgrhi	21.3331
rs73106151	5.68e-06	G	A	0.061284	-0.152218	0.0335422	k__Bacteria.p__Firmicutes.c__Clostridia.o__Clostridiales.f__Lachnospiraceae.g__Roseburia	TRUE	reported	2Cgrhi	20.5945
rs61217796	6.67e-06	G	A	0.119451	-0.114005	0.0253115	k__Bacteria.p__Firmicutes.c__Clostridia.o__Clostridiales.f__Lachnospiraceae.g__Roseburia	TRUE	reported	2Cgrhi	20.2867
rs12653554	8.74e-06	A	T	0.0716253	0.141552	0.031837	k__Bacteria.p__Firmicutes.c__Clostridia.o__Clostridiales.f__Lachnospiraceae.g__Roseburia	TRUE	reported	2Cgrhi	19.7682
rs11748902	7.1e-06	G	C	0.0515241	0.166533	0.0370843	k__Bacteria.p__Firmicutes.c__Clostridia.o__Clostridiales.f__Lachnospiraceae.g__Roseburia	TRUE	reported	2Cgrhi	20.166
rs7819696	9.42e-07	T	C	0.165883	0.109169	0.0222639	k__Bacteria.p__Firmicutes.c__Clostridia.o__Clostridiales.f__Lachnospiraceae.g__Roseburia	TRUE	reported	2Cgrhi	24.0434
rs11789010	2.12e-07	C	T	0.24116	-0.0991024	0.0190993	k__Bacteria.p__Firmicutes.c__Clostridia.o__Clostridiales.f__Lachnospiraceae.g__Roseburia	TRUE	reported	2Cgrhi	26.9235
rs1258842	4.9e-06	T	A	0.37594	-0.0766574	0.0167781	k__Bacteria.p__Firmicutes.c__Clostridia.o__Clostridiales.f__Lachnospiraceae.g__Roseburia	TRUE	reported	2Cgrhi	20.8749
rs57070158	6.82e-06	C	A	0.120797	-0.112351	0.0249714	k__Bacteria.p__Firmicutes.c__Clostridia.o__Clostridiales.f__Lachnospiraceae.g__Roseburia	TRUE	reported	2Cgrhi	20.2425
rs2511249	8.37e-06	A	G	0.433463	0.0725051	0.0162736	k__Bacteria.p__Firmicutes.c__Clostridia.o__Clostridiales.f__Lachnospiraceae.g__Roseburia	TRUE	reported	2Cgrhi	19.8506
rs7985034	1.55e-06	C	T	0.239139	-0.0954725	0.0198699	k__Bacteria.p__Firmicutes.c__Clostridia.o__Clostridiales.f__Lachnospiraceae.g__Roseburia	TRUE	reported	2Cgrhi	23.0868
rs2210174	4.37e-06	T	C	0.628314	-0.0783426	0.0170577	k__Bacteria.p__Firmicutes.c__Clostridia.o__Clostridiales.f__Lachnospiraceae.g__Roseburia	TRUE	reported	2Cgrhi	21.0938
rs66973779	5.71e-06	A	G	0.313274	0.083771	0.0184652	k__Bacteria.p__Firmicutes.c__Clostridia.o__Clostridiales.f__Lachnospiraceae.g__Roseburia	TRUE	reported	2Cgrhi	20.5816
rs7404803	6.37e-07	C	T	0.889108	-0.128686	0.0258429	k__Bacteria.p__Firmicutes.c__Clostridia.o__Clostridiales.f__Lachnospiraceae.g__Roseburia	TRUE	reported	2Cgrhi	24.796
rs72963797	6.41e-06	A	G	0.114503	-0.11612	0.0257345	k__Bacteria.p__Firmicutes.c__Clostridia.o__Clostridiales.f__Lachnospiraceae.g__Roseburia	TRUE	reported	2Cgrhi	20.3604
rs56001939	3.1e-06	C	T	0.362334	-0.0794866	0.0170431	k__Bacteria.p__Firmicutes.c__Clostridia.o__Clostridiales.f__Oscillospiraceae.g__Oscillibacter	TRUE	reported	ZP1VLK	21.7515
rs13119423	4.23e-06	C	A	0.139999	-0.11031	0.0239812	k__Bacteria.p__Firmicutes.c__Clostridia.o__Clostridiales.f__Oscillospiraceae.g__Oscillibacter	TRUE	reported	ZP1VLK	21.1588
rs6821986	9.98e-06	T	C	0.118369	-0.111752	0.0252969	k__Bacteria.p__Firmicutes.c__Clostridia.o__Clostridiales.f__Oscillospiraceae.g__Oscillibacter	TRUE	reported	ZP1VLK	19.5154
rs55682375	6.91e-06	A	G	0.0674229	-0.158274	0.0352007	k__Bacteria.p__Firmicutes.c__Clostridia.o__Clostridiales.f__Oscillospiraceae.g__Oscillibacter	TRUE	reported	ZP1VLK	20.2169
rs10769221	1.87e-07	A	G	0.884538	0.141917	0.0272287	k__Bacteria.p__Firmicutes.c__Clostridia.o__Clostridiales.f__Oscillospiraceae.g__Oscillibacter	TRUE	reported	ZP1VLK	27.1652
rs12446334	3.02e-06	G	A	0.275569	0.0936755	0.020061	k__Bacteria.p__Firmicutes.c__Clostridia.o__Clostridiales.f__Oscillospiraceae.g__Oscillibacter	TRUE	reported	ZP1VLK	21.8046
rs7255582	2.29e-06	T	C	0.411214	-0.0799638	0.0169185	k__Bacteria.p__Firmicutes.c__Clostridia.o__Clostridiales.f__Oscillospiraceae.g__Oscillibacter	TRUE	reported	ZP1VLK	22.339
rs34865636	2.72e-06	T	A	0.312404	-0.0829059	0.017674	k__Bacteria.p__Firmicutes.c__Clostridia.o__Clostridiales.f__Oscillospiraceae.g__Oscillibacter	TRUE	reported	ZP1VLK	22.004
rs11087270	2.4e-06	T	A	0.267415	0.0873411	0.0185197	k__Bacteria.p__Firmicutes.c__Clostridia.o__Clostridiales.f__Oscillospiraceae.g__Oscillibacter	TRUE	reported	ZP1VLK	22.2417
rs61824334	2.57e-06	C	G	0.487739	-0.1851	0.0393596	k__Bacteria.p__Firmicutes.c__Clostridia.o__Clostridiales.f__Ruminococcaceae.g__Anaerotruncus	TRUE	reported	bzKpvm	22.1163
rs6440148	8.76e-06	T	C	0.21943	-0.209178	0.0470527	k__Bacteria.p__Firmicutes.c__Clostridia.o__Clostridiales.f__Ruminococcaceae.g__Anaerotruncus	TRUE	reported	bzKpvm	19.7634
rs1044858	4.01e-06	C	G	0.183805	0.242648	0.0526257	k__Bacteria.p__Firmicutes.c__Clostridia.o__Clostridiales.f__Ruminococcaceae.g__Anaerotruncus	TRUE	reported	bzKpvm	21.2598
rs4747349	9.57e-06	C	G	0.361615	-0.183369	0.0414232	k__Bacteria.p__Firmicutes.c__Clostridia.o__Clostridiales.f__Ruminococcaceae.g__Anaerotruncus	TRUE	reported	bzKpvm	19.5959
rs62075885	2.22e-06	A	G	0.27205	0.206123	0.0435565	k__Bacteria.p__Firmicutes.c__Clostridia.o__Clostridiales.f__Ruminococcaceae.g__Anaerotruncus	TRUE	reported	bzKpvm	22.3947
rs6020721	6.09e-06	G	T	0.341522	-0.183345	0.0405327	k__Bacteria.p__Firmicutes.c__Clostridia.o__Clostridiales.f__Ruminococcaceae.g__Anaerotruncus	TRUE	reported	bzKpvm	20.4611
rs840787	5.34e-06	G	C	0.372348	-0.076066	0.0167144	k__Bacteria.p__Firmicutes.c__Clostridia.o__Clostridiales.f__Ruminococcaceae.g__Faecalibacterium	TRUE	reported	d5QJUZ	20.7108
rs61798216	1.49e-06	G	A	0.113551	-0.127347	0.0264628	k__Bacteria.p__Firmicutes.c__Clostridia.o__Clostridiales.f__Ruminococcaceae.g__Faecalibacterium	TRUE	reported	d5QJUZ	23.1583
rs12197028	6.36e-06	G	A	0.0859036	0.145198	0.032165	k__Bacteria.p__Firmicutes.c__Clostridia.o__Clostridiales.f__Ruminococcaceae.g__Faecalibacterium	TRUE	reported	d5QJUZ	20.3776
rs74949229	1.18e-06	A	G	0.0939624	-0.137861	0.0283694	k__Bacteria.p__Firmicutes.c__Clostridia.o__Clostridiales.f__Ruminococcaceae.g__Faecalibacterium	TRUE	reported	d5QJUZ	23.6147
rs12415307	3.06e-06	G	A	0.289391	-0.0858008	0.0183852	k__Bacteria.p__Firmicutes.c__Clostridia.o__Clostridiales.f__Ruminococcaceae.g__Faecalibacterium	TRUE	reported	d5QJUZ	21.7793
rs2107539	6.4e-06	T	C	0.243401	-0.0985761	0.021844	k__Bacteria.p__Firmicutes.c__Clostridia.o__Clostridiales.f__Ruminococcaceae.g__Faecalibacterium	TRUE	reported	d5QJUZ	20.3647
rs3785822	2.33e-06	A	G	0.178193	0.099713	0.0211127	k__Bacteria.p__Firmicutes.c__Clostridia.o__Clostridiales.f__Ruminococcaceae.g__Faecalibacterium	TRUE	reported	d5QJUZ	22.3057
rs36720	8.95e-06	C	T	0.306358	-0.0785738	0.0176922	k__Bacteria.p__Firmicutes.c__Clostridia.o__Clostridiales.f__Ruminococcaceae.g__Faecalibacterium	TRUE	reported	d5QJUZ	19.7239
rs114446285	3.95e-06	G	A	0.212676	-0.199986	0.0433431	k__Bacteria.p__Firmicutes.c__Clostridia.o__Clostridiales.f__Ruminococcaceae.g__Ruminococcaceae_noname	TRUE	reported	363gbK	21.2893
rs12621499	7.35e-06	G	A	0.309762	0.175683	0.0391851	k__Bacteria.p__Firmicutes.c__Clostridia.o__Clostridiales.f__Ruminococcaceae.g__Ruminococcaceae_noname	TRUE	reported	363gbK	20.1009
rs570295	1.56e-07	G	A	0.604353	0.191878	0.0365803	k__Bacteria.p__Firmicutes.c__Clostridia.o__Clostridiales.f__Ruminococcaceae.g__Ruminococcaceae_noname	TRUE	reported	363gbK	27.514
rs3916427	4.29e-06	C	T	0.534825	-0.163965	0.035668	k__Bacteria.p__Firmicutes.c__Clostridia.o__Clostridiales.f__Ruminococcaceae.g__Ruminococcaceae_noname	TRUE	reported	363gbK	21.132
rs9414689	7.09e-06	G	C	0.686804	0.204472	0.045529	k__Bacteria.p__Firmicutes.c__Clostridia.o__Clostridiales.f__Ruminococcaceae.g__Ruminococcaceae_noname	TRUE	reported	363gbK	20.1693
rs9508731	1.93e-06	T	A	0.0991426	-0.327189	0.0687259	k__Bacteria.p__Firmicutes.c__Clostridia.o__Clostridiales.f__Ruminococcaceae.g__Ruminococcaceae_noname	TRUE	reported	363gbK	22.6651
rs11626630	5.34e-06	T	C	0.154357	0.241475	0.0530611	k__Bacteria.p__Firmicutes.c__Clostridia.o__Clostridiales.f__Ruminococcaceae.g__Ruminococcaceae_noname	TRUE	reported	363gbK	20.7105
rs4416113	2.59e-06	A	G	0.0723921	0.326565	0.0694734	k__Bacteria.p__Firmicutes.c__Clostridia.o__Clostridiales.f__Ruminococcaceae.g__Ruminococcaceae_noname	TRUE	reported	363gbK	22.0953
rs4805798	4.21e-06	A	G	0.407123	0.16975	0.036898	k__Bacteria.p__Firmicutes.c__Clostridia.o__Clostridiales.f__Ruminococcaceae.g__Ruminococcaceae_noname	TRUE	reported	363gbK	21.1647
rs4239490	3.79e-06	C	T	0.833293	0.233868	0.0505937	k__Bacteria.p__Firmicutes.c__Clostridia.o__Clostridiales.f__Ruminococcaceae.g__Ruminococcaceae_noname	TRUE	reported	363gbK	21.3672
rs6426007	6.65e-06	T	C	0.697572	-0.0846257	0.0187864	k__Bacteria.p__Firmicutes.c__Clostridia.o__Clostridiales.f__Ruminococcaceae.g__Ruminococcus	TRUE	reported	bQMUeB	20.2916
rs3013111	8.89e-06	T	C	0.1438	-0.110098	0.0247826	k__Bacteria.p__Firmicutes.c__Clostridia.o__Clostridiales.f__Ruminococcaceae.g__Ruminococcus	TRUE	reported	bQMUeB	19.7364
rs10924209	7.97e-06	G	T	0.16759	0.115394	0.0258376	k__Bacteria.p__Firmicutes.c__Clostridia.o__Clostridiales.f__Ruminococcaceae.g__Ruminococcus	TRUE	reported	bQMUeB	19.9461
rs6750178	4.41e-06	C	T	0.398652	0.0821691	0.0178983	k__Bacteria.p__Firmicutes.c__Clostridia.o__Clostridiales.f__Ruminococcaceae.g__Ruminococcus	TRUE	reported	bQMUeB	21.0762
rs13420244	2.62e-06	A	T	0.178593	0.105911	0.0225412	k__Bacteria.p__Firmicutes.c__Clostridia.o__Clostridiales.f__Ruminococcaceae.g__Ruminococcus	TRUE	reported	bQMUeB	22.0765
rs34762184	9.88e-06	A	G	0.143665	-0.109142	0.0246936	k__Bacteria.p__Firmicutes.c__Clostridia.o__Clostridiales.f__Ruminococcaceae.g__Ruminococcus	TRUE	reported	bQMUeB	19.5352
rs76382119	5.68e-06	A	G	0.212828	0.103713	0.0228542	k__Bacteria.p__Firmicutes.c__Clostridia.o__Clostridiales.f__Ruminococcaceae.g__Ruminococcus	TRUE	reported	bQMUeB	20.5937
rs74683729	7.43e-06	C	T	0.11057	-0.125204	0.027942	k__Bacteria.p__Firmicutes.c__Clostridia.o__Clostridiales.f__Ruminococcaceae.g__Ruminococcus	TRUE	reported	bQMUeB	20.0782
rs62048493	4.95e-06	A	G	0.0676924	0.162007	0.0354736	k__Bacteria.p__Firmicutes.c__Clostridia.o__Clostridiales.f__Ruminococcaceae.g__Ruminococcus	TRUE	reported	bQMUeB	20.8573
rs6039702	2.74e-06	G	A	0.152188	0.116128	0.0247658	k__Bacteria.p__Firmicutes.c__Clostridia.o__Clostridiales.f__Ruminococcaceae.g__Ruminococcus	TRUE	reported	bQMUeB	21.9873
rs11578868	1.54e-06	G	A	0.0850534	-0.14908	0.031022	k__Bacteria.p__Firmicutes.c__Clostridia.o__Clostridiales.f__Ruminococcaceae.g__Subdoligranulum	TRUE	reported	S16r4J	23.0938
rs12622085	8.13e-06	G	A	0.302884	0.0824475	0.0184789	k__Bacteria.p__Firmicutes.c__Clostridia.o__Clostridiales.f__Ruminococcaceae.g__Subdoligranulum	TRUE	reported	S16r4J	19.9069
rs1850270	5.91e-06	T	C	0.206659	-0.0965044	0.0213059	k__Bacteria.p__Firmicutes.c__Clostridia.o__Clostridiales.f__Ruminococcaceae.g__Subdoligranulum	TRUE	reported	S16r4J	20.5161
rs123043	9.33e-06	A	C	0.648591	-0.0768737	0.0173449	k__Bacteria.p__Firmicutes.c__Clostridia.o__Clostridiales.f__Ruminococcaceae.g__Subdoligranulum	TRUE	reported	S16r4J	19.6432
rs6830068	8.33e-06	T	G	0.217332	0.08881	0.0199277	k__Bacteria.p__Firmicutes.c__Clostridia.o__Clostridiales.f__Ruminococcaceae.g__Subdoligranulum	TRUE	reported	S16r4J	19.8613
rs11726764	6.36e-06	A	C	0.0662113	0.149033	0.0330142	k__Bacteria.p__Firmicutes.c__Clostridia.o__Clostridiales.f__Ruminococcaceae.g__Subdoligranulum	TRUE	reported	S16r4J	20.3781
rs4721723	3.23e-06	G	C	0.0819166	0.142582	0.0306241	k__Bacteria.p__Firmicutes.c__Clostridia.o__Clostridiales.f__Ruminococcaceae.g__Subdoligranulum	TRUE	reported	S16r4J	21.6773
rs7000832	1.66e-06	A	C	0.456351	0.0829852	0.0173216	k__Bacteria.p__Firmicutes.c__Clostridia.o__Clostridiales.f__Ruminococcaceae.g__Subdoligranulum	TRUE	reported	S16r4J	22.9524
rs7104786	4.87e-07	T	C	0.432431	0.0939107	0.0186646	k__Bacteria.p__Firmicutes.c__Clostridia.o__Clostridiales.f__Ruminococcaceae.g__Subdoligranulum	TRUE	reported	S16r4J	25.3159
rs10836532	4.12e-06	T	G	0.351034	-0.0802979	0.017437	k__Bacteria.p__Firmicutes.c__Clostridia.o__Clostridiales.f__Ruminococcaceae.g__Subdoligranulum	TRUE	reported	S16r4J	21.2063
rs2105601	5.07e-06	C	T	0.0803458	0.159891	0.0350485	k__Bacteria.p__Firmicutes.c__Clostridia.o__Clostridiales.f__Ruminococcaceae.g__Subdoligranulum	TRUE	reported	S16r4J	20.8118
rs73044678	5.12e-06	A	G	0.0554366	-0.16891	0.0370442	k__Bacteria.p__Firmicutes.c__Clostridia.o__Clostridiales.f__Ruminococcaceae.g__Subdoligranulum	TRUE	reported	S16r4J	20.7906
rs2317916	2.8e-06	C	T	0.630847	0.0807651	0.0172394	k__Bacteria.p__Firmicutes.c__Clostridia.o__Clostridiales.f__Ruminococcaceae.g__Subdoligranulum	TRUE	reported	S16r4J	21.9485
rs225280	3.72e-06	T	C	0.816592	-0.0966503	0.020892	k__Bacteria.p__Firmicutes.c__Clostridia.o__Clostridiales.f__Ruminococcaceae.g__Subdoligranulum	TRUE	reported	S16r4J	21.4017
rs4816989	3.22e-06	G	A	0.665608	-0.0798621	0.017152	k__Bacteria.p__Firmicutes.c__Clostridia.o__Clostridiales.f__Ruminococcaceae.g__Subdoligranulum	TRUE	reported	S16r4J	21.6796
rs10915295	5.15e-06	G	T	0.275814	0.134028	0.0294005	k__Bacteria.p__Firmicutes.c__Erysipelotrichia.o__Erysipelotrichales.f__Erysipelotrichaceae.g__Erysipelotrichaceae_noname	TRUE	reported	Fh7ZIL	20.7818
rs71510947	4.87e-06	G	A	0.139246	-0.177112	0.0387512	k__Bacteria.p__Firmicutes.c__Erysipelotrichia.o__Erysipelotrichales.f__Erysipelotrichaceae.g__Erysipelotrichaceae_noname	TRUE	reported	Fh7ZIL	20.8894
rs7671513	1.36e-06	C	T	0.501559	-0.127518	0.0263971	k__Bacteria.p__Firmicutes.c__Erysipelotrichia.o__Erysipelotrichales.f__Erysipelotrichaceae.g__Erysipelotrichaceae_noname	TRUE	reported	Fh7ZIL	23.3361
rs2926850	6.57e-07	C	A	0.35364	-0.137501	0.027646	k__Bacteria.p__Firmicutes.c__Erysipelotrichia.o__Erysipelotrichales.f__Erysipelotrichaceae.g__Erysipelotrichaceae_noname	TRUE	reported	Fh7ZIL	24.7369
rs13238712	6.77e-06	G	T	0.0659397	0.242955	0.0539809	k__Bacteria.p__Firmicutes.c__Erysipelotrichia.o__Erysipelotrichales.f__Erysipelotrichaceae.g__Erysipelotrichaceae_noname	TRUE	reported	Fh7ZIL	20.2567
rs6557756	9.2e-06	A	C	0.673768	0.126101	0.0284315	k__Bacteria.p__Firmicutes.c__Erysipelotrichia.o__Erysipelotrichales.f__Erysipelotrichaceae.g__Erysipelotrichaceae_noname	TRUE	reported	Fh7ZIL	19.6714
rs112684584	6.55e-06	A	T	0.150902	0.169223	0.0375402	k__Bacteria.p__Firmicutes.c__Erysipelotrichia.o__Erysipelotrichales.f__Erysipelotrichaceae.g__Erysipelotrichaceae_noname	TRUE	reported	Fh7ZIL	20.3202
rs9316496	5.78e-06	A	G	0.174774	0.159552	0.035188	k__Bacteria.p__Firmicutes.c__Erysipelotrichia.o__Erysipelotrichales.f__Erysipelotrichaceae.g__Erysipelotrichaceae_noname	TRUE	reported	Fh7ZIL	20.5597
rs61956724	3.07e-07	T	C	0.0506604	-0.309637	0.0604889	k__Bacteria.p__Firmicutes.c__Erysipelotrichia.o__Erysipelotrichales.f__Erysipelotrichaceae.g__Erysipelotrichaceae_noname	TRUE	reported	Fh7ZIL	26.2031
rs444953	1.06e-06	C	T	0.703915	0.140718	0.0288332	k__Bacteria.p__Firmicutes.c__Erysipelotrichia.o__Erysipelotrichales.f__Erysipelotrichaceae.g__Erysipelotrichaceae_noname	TRUE	reported	Fh7ZIL	23.8185
rs4338887	1.57e-06	A	G	0.304016	-0.139221	0.0289889	k__Bacteria.p__Firmicutes.c__Erysipelotrichia.o__Erysipelotrichales.f__Erysipelotrichaceae.g__Erysipelotrichaceae_noname	TRUE	reported	Fh7ZIL	23.0645
rs139790375	7.32e-06	T	C	0.116364	-0.190115	0.0423962	k__Bacteria.p__Firmicutes.c__Erysipelotrichia.o__Erysipelotrichales.f__Erysipelotrichaceae.g__Erysipelotrichaceae_noname	TRUE	reported	Fh7ZIL	20.1085
rs10027188	9.24e-07	T	C	0.295017	-0.137245	0.0279684	k__Bacteria.p__Firmicutes.c__Erysipelotrichia.o__Erysipelotrichales.f__Erysipelotrichaceae.g__Holdemania	TRUE	reported	WLevt1	24.0802
rs140472622	6.88e-06	T	C	0.163731	0.151607	0.0337106	k__Bacteria.p__Firmicutes.c__Erysipelotrichia.o__Erysipelotrichales.f__Erysipelotrichaceae.g__Holdemania	TRUE	reported	WLevt1	20.2259
rs67541505	9.59e-06	G	A	0.170197	0.176456	0.0398671	k__Bacteria.p__Firmicutes.c__Negativicutes.o__Selenomonadales.f__Acidaminococcaceae.g__Phascolarctobacterium	TRUE	reported	AlXU7W	19.5905
rs74338790	4.02e-06	G	A	0.0844046	0.254628	0.0552278	k__Bacteria.p__Firmicutes.c__Negativicutes.o__Selenomonadales.f__Acidaminococcaceae.g__Phascolarctobacterium	TRUE	reported	AlXU7W	21.2568
rs116643293	1.92e-06	G	A	0.0529189	-0.327499	0.0687734	k__Bacteria.p__Firmicutes.c__Negativicutes.o__Selenomonadales.f__Acidaminococcaceae.g__Phascolarctobacterium	TRUE	reported	AlXU7W	22.6766
rs2395296	9.02e-06	G	A	0.714675	0.142807	0.0321679	k__Bacteria.p__Firmicutes.c__Negativicutes.o__Selenomonadales.f__Acidaminococcaceae.g__Phascolarctobacterium	TRUE	reported	AlXU7W	19.7084
rs3798491	3.89e-06	A	T	0.561236	-0.144514	0.0312984	k__Bacteria.p__Firmicutes.c__Negativicutes.o__Selenomonadales.f__Acidaminococcaceae.g__Phascolarctobacterium	TRUE	reported	AlXU7W	21.3194
rs9389726	9.33e-06	C	T	0.306409	-0.148739	0.0335585	k__Bacteria.p__Firmicutes.c__Negativicutes.o__Selenomonadales.f__Acidaminococcaceae.g__Phascolarctobacterium	TRUE	reported	AlXU7W	19.6447
rs79825773	7.73e-06	T	G	0.063652	0.309465	0.0691906	k__Bacteria.p__Firmicutes.c__Negativicutes.o__Selenomonadales.f__Acidaminococcaceae.g__Phascolarctobacterium	TRUE	reported	AlXU7W	20.0045
rs12592302	1.82e-06	T	A	0.122239	0.223318	0.046788	k__Bacteria.p__Firmicutes.c__Negativicutes.o__Selenomonadales.f__Acidaminococcaceae.g__Phascolarctobacterium	TRUE	reported	AlXU7W	22.7813
rs1355585	2.7e-06	C	T	0.563593	-0.142	0.030264	k__Bacteria.p__Firmicutes.c__Negativicutes.o__Selenomonadales.f__Acidaminococcaceae.g__Phascolarctobacterium	TRUE	reported	AlXU7W	22.0154
rs173961	8.55e-07	A	G	0.154021	-0.204293	0.0415022	k__Bacteria.p__Firmicutes.c__Negativicutes.o__Selenomonadales.f__Acidaminococcaceae.g__Phascolarctobacterium	TRUE	reported	AlXU7W	24.2305
rs4832418	8.99e-06	A	G	0.232563	-0.136148	0.0306632	k__Bacteria.p__Firmicutes.c__Negativicutes.o__Selenomonadales.f__Veillonellaceae.g__Dialister	TRUE	reported	9vHjTy	19.7147
rs35335925	6.74e-06	C	G	0.262547	-0.132772	0.0294942	k__Bacteria.p__Firmicutes.c__Negativicutes.o__Selenomonadales.f__Veillonellaceae.g__Dialister	TRUE	reported	9vHjTy	20.2648
rs7761067	9.46e-06	C	T	0.726742	0.132943	0.0300149	k__Bacteria.p__Firmicutes.c__Negativicutes.o__Selenomonadales.f__Veillonellaceae.g__Dialister	TRUE	reported	9vHjTy	19.6182
rs73519430	5.01e-06	C	T	0.0834573	-0.208614	0.045703	k__Bacteria.p__Firmicutes.c__Negativicutes.o__Selenomonadales.f__Veillonellaceae.g__Dialister	TRUE	reported	9vHjTy	20.8351
rs2499076	3.65e-06	A	G	0.111418	-0.187924	0.0405854	k__Bacteria.p__Firmicutes.c__Negativicutes.o__Selenomonadales.f__Veillonellaceae.g__Dialister	TRUE	reported	9vHjTy	21.44
rs2967172	1.6e-07	A	G	0.679113	-0.143636	0.0274092	k__Bacteria.p__Firmicutes.c__Negativicutes.o__Selenomonadales.f__Veillonellaceae.g__Dialister	TRUE	reported	9vHjTy	27.4619
rs72743290	2.24e-06	T	C	0.0996657	0.234635	0.0496037	k__Bacteria.p__Firmicutes.c__Negativicutes.o__Selenomonadales.f__Veillonellaceae.g__Veillonella	TRUE	reported	w4YUD6	22.3748
rs3000780	1.08e-06	A	G	0.264242	0.157741	0.0323493	k__Bacteria.p__Firmicutes.c__Negativicutes.o__Selenomonadales.f__Veillonellaceae.g__Veillonella	TRUE	reported	w4YUD6	23.777
rs4462945	6.06e-06	T	C	0.086454	0.232309	0.0513481	k__Bacteria.p__Firmicutes.c__Negativicutes.o__Selenomonadales.f__Veillonellaceae.g__Veillonella	TRUE	reported	w4YUD6	20.4684
rs9847942	3.14e-06	A	G	0.101421	-0.214949	0.0461112	k__Bacteria.p__Firmicutes.c__Negativicutes.o__Selenomonadales.f__Veillonellaceae.g__Veillonella	TRUE	reported	w4YUD6	21.73
rs2535959	1.64e-06	C	A	0.410513	0.143092	0.0298528	k__Bacteria.p__Firmicutes.c__Negativicutes.o__Selenomonadales.f__Veillonellaceae.g__Veillonella	TRUE	reported	w4YUD6	22.9752
rs7159466	3.64e-06	T	A	0.0719354	0.26032	0.0562116	k__Bacteria.p__Firmicutes.c__Negativicutes.o__Selenomonadales.f__Veillonellaceae.g__Veillonella	TRUE	reported	w4YUD6	21.4469
rs12978412	8.35e-06	T	C	0.642572	0.131438	0.029497	k__Bacteria.p__Firmicutes.c__Negativicutes.o__Selenomonadales.f__Veillonellaceae.g__Veillonella	TRUE	reported	w4YUD6	19.8558
rs6664382	4.91e-06	C	G	0.935054	0.23184	0.0507452	k__Bacteria.p__Proteobacteria.c__Betaproteobacteria.o__Burkholderiales.f__Burkholderiales_noname.g__Burkholderiales_noname	TRUE	reported	ULVF9s	20.873
rs9872584	9.65e-06	A	C	0.0725455	-0.247589	0.0559527	k__Bacteria.p__Proteobacteria.c__Betaproteobacteria.o__Burkholderiales.f__Burkholderiales_noname.g__Burkholderiales_noname	TRUE	reported	ULVF9s	19.5803
rs1860691	7.61e-06	G	A	0.183109	0.144272	0.0322336	k__Bacteria.p__Proteobacteria.c__Betaproteobacteria.o__Burkholderiales.f__Burkholderiales_noname.g__Burkholderiales_noname	TRUE	reported	ULVF9s	20.0331
rs4717625	1.33e-06	G	A	0.142545	0.173645	0.0359115	k__Bacteria.p__Proteobacteria.c__Betaproteobacteria.o__Burkholderiales.f__Burkholderiales_noname.g__Burkholderiales_noname	TRUE	reported	ULVF9s	23.3808
rs13257050	5.89e-06	A	C	0.720362	0.130366	0.0287763	k__Bacteria.p__Proteobacteria.c__Betaproteobacteria.o__Burkholderiales.f__Burkholderiales_noname.g__Burkholderiales_noname	TRUE	reported	ULVF9s	20.524
rs11144350	2.4e-06	G	A	0.729889	-0.138537	0.0293727	k__Bacteria.p__Proteobacteria.c__Betaproteobacteria.o__Burkholderiales.f__Burkholderiales_noname.g__Burkholderiales_noname	TRUE	reported	ULVF9s	22.2458
rs73653217	6.8e-07	T	A	0.158435	-0.174788	0.0351909	k__Bacteria.p__Proteobacteria.c__Betaproteobacteria.o__Burkholderiales.f__Burkholderiales_noname.g__Burkholderiales_noname	TRUE	reported	ULVF9s	24.6696
rs1533824	2.53e-07	C	T	0.329647	0.137379	0.0266454	k__Bacteria.p__Proteobacteria.c__Betaproteobacteria.o__Burkholderiales.f__Burkholderiales_noname.g__Burkholderiales_noname	TRUE	reported	ULVF9s	26.5823
rs1792325	3.8e-06	T	C	0.398715	-0.130506	0.028235	k__Bacteria.p__Proteobacteria.c__Betaproteobacteria.o__Burkholderiales.f__Burkholderiales_noname.g__Burkholderiales_noname	TRUE	reported	ULVF9s	21.364
rs10895784	2.65e-06	G	A	0.620468	0.120849	0.0257314	k__Bacteria.p__Proteobacteria.c__Betaproteobacteria.o__Burkholderiales.f__Burkholderiales_noname.g__Burkholderiales_noname	TRUE	reported	ULVF9s	22.0578
rs16923154	2.33e-06	G	A	0.0875038	0.208234	0.0440939	k__Bacteria.p__Proteobacteria.c__Betaproteobacteria.o__Burkholderiales.f__Burkholderiales_noname.g__Burkholderiales_noname	TRUE	reported	ULVF9s	22.3022
rs10507465	3.11e-06	C	T	0.246811	-0.138846	0.0297754	k__Bacteria.p__Proteobacteria.c__Betaproteobacteria.o__Burkholderiales.f__Burkholderiales_noname.g__Burkholderiales_noname	TRUE	reported	ULVF9s	21.7444
rs12941005	6.29e-06	C	T	0.0966268	-0.191666	0.0424365	k__Bacteria.p__Proteobacteria.c__Betaproteobacteria.o__Burkholderiales.f__Burkholderiales_noname.g__Burkholderiales_noname	TRUE	reported	ULVF9s	20.3992
rs12725104	7.73e-06	G	A	0.177096	0.154981	0.0346513	k__Bacteria.p__Proteobacteria.c__Betaproteobacteria.o__Burkholderiales.f__Oxalobacteraceae.g__Oxalobacter	TRUE	reported	HHgVsc	20.0039
rs1861231	5.5e-07	A	G	0.741502	-0.153882	0.0307264	k__Bacteria.p__Proteobacteria.c__Betaproteobacteria.o__Burkholderiales.f__Oxalobacteraceae.g__Oxalobacter	TRUE	reported	HHgVsc	25.0814
rs10865362	8.95e-06	T	C	0.798704	-0.14827	0.0333854	k__Bacteria.p__Proteobacteria.c__Betaproteobacteria.o__Burkholderiales.f__Oxalobacteraceae.g__Oxalobacter	TRUE	reported	HHgVsc	19.7239
rs35921003	8.58e-06	C	A	0.0816795	-0.22137	0.0497435	k__Bacteria.p__Proteobacteria.c__Betaproteobacteria.o__Burkholderiales.f__Oxalobacteraceae.g__Oxalobacter	TRUE	reported	HHgVsc	19.8045
rs28740947	1e-05	G	A	0.200981	0.149563	0.0338588	k__Bacteria.p__Proteobacteria.c__Betaproteobacteria.o__Burkholderiales.f__Oxalobacteraceae.g__Oxalobacter	TRUE	reported	HHgVsc	19.5123
rs11068499	6.79e-06	A	G	0.157012	-0.16342	0.036313	k__Bacteria.p__Proteobacteria.c__Betaproteobacteria.o__Burkholderiales.f__Oxalobacteraceae.g__Oxalobacter	TRUE	reported	HHgVsc	20.2529
rs4889373	7.79e-06	G	A	0.720261	0.13065	0.0292224	k__Bacteria.p__Proteobacteria.c__Betaproteobacteria.o__Burkholderiales.f__Oxalobacteraceae.g__Oxalobacter	TRUE	reported	HHgVsc	19.9888
rs67192158	9.95e-06	A	G	0.131965	-0.179004	0.0405153	k__Bacteria.p__Proteobacteria.c__Betaproteobacteria.o__Burkholderiales.f__Oxalobacteraceae.g__Oxalobacter	TRUE	reported	HHgVsc	19.5202
rs17562516	2.06e-06	A	T	0.301073	-0.13858	0.0291885	k__Bacteria.p__Proteobacteria.c__Betaproteobacteria.o__Burkholderiales.f__Oxalobacteraceae.g__Oxalobacter	TRUE	reported	HHgVsc	22.5414
rs3745098	2.65e-06	T	G	0.445331	0.12849	0.0273588	k__Bacteria.p__Proteobacteria.c__Betaproteobacteria.o__Burkholderiales.f__Oxalobacteraceae.g__Oxalobacter	TRUE	reported	HHgVsc	22.0568
rs73918563	2.95e-06	C	T	0.0564855	-0.273779	0.0585682	k__Bacteria.p__Proteobacteria.c__Betaproteobacteria.o__Burkholderiales.f__Oxalobacteraceae.g__Oxalobacter	TRUE	reported	HHgVsc	21.8512
rs10177566	6.83e-06	T	C	0.26569	-0.113852	0.0253065	k__Bacteria.p__Proteobacteria.c__Betaproteobacteria.o__Burkholderiales.f__Sutterellaceae.g__Parasutterella	TRUE	reported	2xDirC	20.2402
rs34613239	3.76e-06	A	G	0.127172	-0.15271	0.0330225	k__Bacteria.p__Proteobacteria.c__Betaproteobacteria.o__Burkholderiales.f__Sutterellaceae.g__Parasutterella	TRUE	reported	2xDirC	21.3852
rs9847008	2.9e-06	G	T	0.24817	-0.122326	0.0261521	k__Bacteria.p__Proteobacteria.c__Betaproteobacteria.o__Burkholderiales.f__Sutterellaceae.g__Parasutterella	TRUE	reported	2xDirC	21.8789
rs11715674	6.21e-07	C	T	0.22381	-0.132411	0.0265641	k__Bacteria.p__Proteobacteria.c__Betaproteobacteria.o__Burkholderiales.f__Sutterellaceae.g__Parasutterella	TRUE	reported	2xDirC	24.846
rs10036326	2.92e-06	C	T	0.0560296	0.245305	0.0524537	k__Bacteria.p__Proteobacteria.c__Betaproteobacteria.o__Burkholderiales.f__Sutterellaceae.g__Parasutterella	TRUE	reported	2xDirC	21.8706
rs10981640	2.83e-06	A	C	0.175092	-0.137657	0.0293955	k__Bacteria.p__Proteobacteria.c__Betaproteobacteria.o__Burkholderiales.f__Sutterellaceae.g__Parasutterella	TRUE	reported	2xDirC	21.9298
rs11595913	4.31e-06	C	T	0.155412	0.142761	0.0310618	k__Bacteria.p__Proteobacteria.c__Betaproteobacteria.o__Burkholderiales.f__Sutterellaceae.g__Parasutterella	TRUE	reported	2xDirC	21.1234
rs11067048	3.33e-06	C	G	0.385316	0.106493	0.0229062	k__Bacteria.p__Proteobacteria.c__Betaproteobacteria.o__Burkholderiales.f__Sutterellaceae.g__Parasutterella	TRUE	reported	2xDirC	21.6141
rs56085972	5.72e-06	T	C	0.241758	0.118085	0.0260299	k__Bacteria.p__Proteobacteria.c__Betaproteobacteria.o__Burkholderiales.f__Sutterellaceae.g__Parasutterella	TRUE	reported	2xDirC	20.5798
rs17472393	9.71e-06	G	C	0.0601733	0.229104	0.0517916	k__Bacteria.p__Proteobacteria.c__Betaproteobacteria.o__Burkholderiales.f__Sutterellaceae.g__Parasutterella	TRUE	reported	2xDirC	19.568
rs62003625	4.14e-06	T	C	0.131624	0.152309	0.0330808	k__Bacteria.p__Proteobacteria.c__Betaproteobacteria.o__Burkholderiales.f__Sutterellaceae.g__Parasutterella	TRUE	reported	2xDirC	21.1983
rs6026349	2.16e-06	T	C	0.328205	0.112082	0.0236565	k__Bacteria.p__Proteobacteria.c__Betaproteobacteria.o__Burkholderiales.f__Sutterellaceae.g__Parasutterella	TRUE	reported	2xDirC	22.4476
rs116693483	2.81e-06	T	G	0.0563084	0.281141	0.0600215	k__Bacteria.p__Proteobacteria.c__Betaproteobacteria.o__Burkholderiales.f__Sutterellaceae.g__Sutterellaceae_unclassified	TRUE	reported	YllWID	21.9399
rs56246718	2.99e-06	G	C	0.264851	0.142216	0.0304435	k__Bacteria.p__Proteobacteria.c__Betaproteobacteria.o__Burkholderiales.f__Sutterellaceae.g__Sutterellaceae_unclassified	TRUE	reported	YllWID	21.8228
rs62501151	4.64e-06	T	G	0.274887	-0.1337	0.0291896	k__Bacteria.p__Proteobacteria.c__Betaproteobacteria.o__Burkholderiales.f__Sutterellaceae.g__Sutterellaceae_unclassified	TRUE	reported	YllWID	20.98
rs1685109	9.26e-06	C	T	0.0893011	-0.198968	0.0448762	k__Bacteria.p__Proteobacteria.c__Betaproteobacteria.o__Burkholderiales.f__Sutterellaceae.g__Sutterellaceae_unclassified	TRUE	reported	YllWID	19.6577
rs10898147	6.92e-06	T	C	0.233233	-0.136615	0.0303855	k__Bacteria.p__Proteobacteria.c__Betaproteobacteria.o__Burkholderiales.f__Sutterellaceae.g__Sutterellaceae_unclassified	TRUE	reported	YllWID	20.2146
rs1985586	9.84e-06	T	G	0.524115	-0.113169	0.0256005	k__Bacteria.p__Proteobacteria.c__Betaproteobacteria.o__Burkholderiales.f__Sutterellaceae.g__Sutterellaceae_unclassified	TRUE	reported	YllWID	19.5414
rs61790480	5.56e-06	T	G	0.0766359	0.164248	0.0361573	k__Bacteria.p__Proteobacteria.c__Betaproteobacteria.o__Burkholderiales.f__Sutterellaceae.g__Sutterella	TRUE	reported	91mLzZ	20.6353
rs6478652	5.13e-06	T	G	0.229972	-0.104323	0.0228817	k__Bacteria.p__Proteobacteria.c__Betaproteobacteria.o__Burkholderiales.f__Sutterellaceae.g__Sutterella	TRUE	reported	91mLzZ	20.7867
rs1421280	8.37e-06	T	C	0.797244	-0.104294	0.0234077	k__Bacteria.p__Proteobacteria.c__Betaproteobacteria.o__Burkholderiales.f__Sutterellaceae.g__Sutterella	TRUE	reported	91mLzZ	19.8518
rs7179502	2.84e-06	A	G	0.26408	0.102337	0.0218584	k__Bacteria.p__Proteobacteria.c__Betaproteobacteria.o__Burkholderiales.f__Sutterellaceae.g__Sutterella	TRUE	reported	91mLzZ	21.9192
rs2990682	3.98e-06	G	C	0.304692	0.0864227	0.0187368	k__Bacteria.p__Proteobacteria.c__Deltaproteobacteria.o__Desulfovibrionales.f__Desulfovibrionaceae.g__Bilophila	TRUE	reported	Nlpb24	21.2747
rs13009600	9.35e-06	A	G	0.382966	0.0773765	0.0174601	k__Bacteria.p__Proteobacteria.c__Deltaproteobacteria.o__Desulfovibrionales.f__Desulfovibrionaceae.g__Bilophila	TRUE	reported	Nlpb24	19.6393
rs2579005	2.21e-06	G	T	0.70095	0.0910688	0.01924	k__Bacteria.p__Proteobacteria.c__Deltaproteobacteria.o__Desulfovibrionales.f__Desulfovibrionaceae.g__Bilophila	TRUE	reported	Nlpb24	22.4041
rs77848425	5.8e-06	T	C	0.106589	0.12911	0.0284778	k__Bacteria.p__Proteobacteria.c__Deltaproteobacteria.o__Desulfovibrionales.f__Desulfovibrionaceae.g__Bilophila	TRUE	reported	Nlpb24	20.5545
rs6958516	1.94e-06	C	G	0.305548	-0.090388	0.0189915	k__Bacteria.p__Proteobacteria.c__Deltaproteobacteria.o__Desulfovibrionales.f__Desulfovibrionaceae.g__Bilophila	TRUE	reported	Nlpb24	22.6518
rs12913320	8.1e-06	T	C	0.236869	-0.0932645	0.0208999	k__Bacteria.p__Proteobacteria.c__Deltaproteobacteria.o__Desulfovibrionales.f__Desulfovibrionaceae.g__Bilophila	TRUE	reported	Nlpb24	19.9134
rs1780628	3.89e-06	T	A	0.406348	0.0805222	0.0174397	k__Bacteria.p__Proteobacteria.c__Deltaproteobacteria.o__Desulfovibrionales.f__Desulfovibrionaceae.g__Bilophila	TRUE	reported	Nlpb24	21.3183
rs2477580	1.26e-06	G	A	0.747226	0.146444	0.0302167	k__Bacteria.p__Proteobacteria.c__Deltaproteobacteria.o__Desulfovibrionales.f__Desulfovibrionaceae.g__Desulfovibrio	TRUE	reported	rMXGNn	23.488
rs12466754	7.18e-06	T	C	0.0887719	-0.208624	0.0464826	k__Bacteria.p__Proteobacteria.c__Deltaproteobacteria.o__Desulfovibrionales.f__Desulfovibrionaceae.g__Desulfovibrio	TRUE	reported	rMXGNn	20.1441
rs11676886	8.42e-06	G	A	0.629911	0.0901209	0.020233	k__Bacteria.p__Proteobacteria.c__Gammaproteobacteria.o__Enterobacteriales.f__Enterobacteriaceae.g__Escherichia	TRUE	reported	3MBPnD	19.8394
rs62242204	9.44e-06	A	G	0.233664	-0.102919	0.0232348	k__Bacteria.p__Proteobacteria.c__Gammaproteobacteria.o__Enterobacteriales.f__Enterobacteriaceae.g__Escherichia	TRUE	reported	3MBPnD	19.6207
rs11731238	8.68e-06	G	A	0.0666628	-0.176657	0.0397182	k__Bacteria.p__Proteobacteria.c__Gammaproteobacteria.o__Enterobacteriales.f__Enterobacteriaceae.g__Escherichia	TRUE	reported	3MBPnD	19.7826
rs13138313	2.97e-06	T	C	0.41414	0.090024	0.0192643	k__Bacteria.p__Proteobacteria.c__Gammaproteobacteria.o__Enterobacteriales.f__Enterobacteriaceae.g__Escherichia	TRUE	reported	3MBPnD	21.8378
rs115534005	9.66e-07	C	T	0.0506552	0.222864	0.0454974	k__Bacteria.p__Proteobacteria.c__Gammaproteobacteria.o__Enterobacteriales.f__Enterobacteriaceae.g__Escherichia	TRUE	reported	3MBPnD	23.9943
rs112572980	6.46e-06	G	A	0.0531246	0.195442	0.0433271	k__Bacteria.p__Proteobacteria.c__Gammaproteobacteria.o__Enterobacteriales.f__Enterobacteriaceae.g__Escherichia	TRUE	reported	3MBPnD	20.3478
rs17058001	7.45e-06	T	C	0.059268	0.181601	0.0405322	k__Bacteria.p__Proteobacteria.c__Gammaproteobacteria.o__Enterobacteriales.f__Enterobacteriaceae.g__Escherichia	TRUE	reported	3MBPnD	20.0742
rs2791437	3.65e-06	A	G	0.192315	-0.116971	0.0252604	k__Bacteria.p__Proteobacteria.c__Gammaproteobacteria.o__Enterobacteriales.f__Enterobacteriaceae.g__Escherichia	TRUE	reported	3MBPnD	21.4425
rs2362966	7.76e-06	C	G	0.066988	0.184059	0.0411597	k__Bacteria.p__Proteobacteria.c__Gammaproteobacteria.o__Enterobacteriales.f__Enterobacteriaceae.g__Escherichia	TRUE	reported	3MBPnD	19.9973
rs1983438	9.97e-06	G	A	0.388413	0.0865054	0.0195812	k__Bacteria.p__Proteobacteria.c__Gammaproteobacteria.o__Enterobacteriales.f__Enterobacteriaceae.g__Escherichia	TRUE	reported	3MBPnD	19.5168
rs1246347	4.03e-06	G	C	0.355647	0.091836	0.0199224	k__Bacteria.p__Proteobacteria.c__Gammaproteobacteria.o__Enterobacteriales.f__Enterobacteriaceae.g__Escherichia	TRUE	reported	3MBPnD	21.2492
rs7651754	5.82e-06	C	T	0.109385	-0.215544	0.0475535	k__Bacteria.p__Proteobacteria.c__Gammaproteobacteria.o__Pasteurellales.f__Pasteurellaceae.g__Haemophilus	TRUE	reported	jAF30x	20.545
rs28693594	8.85e-06	C	A	0.150372	-0.184475	0.0415155	k__Bacteria.p__Proteobacteria.c__Gammaproteobacteria.o__Pasteurellales.f__Pasteurellaceae.g__Haemophilus	TRUE	reported	jAF30x	19.7449
rs983309	4.72e-06	G	T	0.874439	-0.197113	0.043067	k__Bacteria.p__Proteobacteria.c__Gammaproteobacteria.o__Pasteurellales.f__Pasteurellaceae.g__Haemophilus	TRUE	reported	jAF30x	20.9479
rs7132825	5.27e-06	A	G	0.0865655	0.230437	0.0506019	k__Bacteria.p__Proteobacteria.c__Gammaproteobacteria.o__Pasteurellales.f__Pasteurellaceae.g__Haemophilus	TRUE	reported	jAF30x	20.7383
rs56162052	1.98e-06	C	T	0.725439	-0.159873	0.0336197	k__Bacteria.p__Proteobacteria.c__Gammaproteobacteria.o__Pasteurellales.f__Pasteurellaceae.g__Haemophilus	TRUE	reported	jAF30x	22.6133
rs76236729	9.39e-06	T	C	0.129339	0.188796	0.0426104	k__Bacteria.p__Proteobacteria.c__Gammaproteobacteria.o__Pasteurellales.f__Pasteurellaceae.g__Haemophilus	TRUE	reported	jAF30x	19.6316
rs12710731	5.01e-06	T	C	0.290693	0.0910033	0.019938	k__Bacteria.p__Verrucomicrobia.c__Verrucomicrobiae.o__Verrucomicrobiales.f__Verrucomicrobiaceae.g__Akkermansia	TRUE	reported	ESyhtE	20.8329
rs4670221	7.47e-06	G	C	0.308248	-0.0902391	0.020143	k__Bacteria.p__Verrucomicrobia.c__Verrucomicrobiae.o__Verrucomicrobiales.f__Verrucomicrobiaceae.g__Akkermansia	TRUE	reported	ESyhtE	20.0698
rs6823767	7.43e-06	C	T	0.261341	0.0928428	0.0207196	k__Bacteria.p__Verrucomicrobia.c__Verrucomicrobiae.o__Verrucomicrobiales.f__Verrucomicrobiaceae.g__Akkermansia	TRUE	reported	ESyhtE	20.0787
rs68058313	1.18e-06	T	C	0.0641869	0.190878	0.0392882	k__Bacteria.p__Verrucomicrobia.c__Verrucomicrobiae.o__Verrucomicrobiales.f__Verrucomicrobiaceae.g__Akkermansia	TRUE	reported	ESyhtE	23.6042
rs1298928	6.33e-06	G	T	0.182956	0.106723	0.0236369	k__Bacteria.p__Verrucomicrobia.c__Verrucomicrobiae.o__Verrucomicrobiales.f__Verrucomicrobiaceae.g__Akkermansia	TRUE	reported	ESyhtE	20.3859
rs9368149	1.7e-06	G	A	0.172487	-0.124406	0.0259934	k__Bacteria.p__Verrucomicrobia.c__Verrucomicrobiae.o__Verrucomicrobiales.f__Verrucomicrobiaceae.g__Akkermansia	TRUE	reported	ESyhtE	22.9066
rs36119306	3.41e-06	T	A	0.197307	0.108922	0.0234519	k__Bacteria.p__Verrucomicrobia.c__Verrucomicrobiae.o__Verrucomicrobiales.f__Verrucomicrobiaceae.g__Akkermansia	TRUE	reported	ESyhtE	21.5713
rs7912369	9.04e-06	G	A	0.702824	0.0884855	0.0199341	k__Bacteria.p__Verrucomicrobia.c__Verrucomicrobiae.o__Verrucomicrobiales.f__Verrucomicrobiaceae.g__Akkermansia	TRUE	reported	ESyhtE	19.7038
rs4075877	6.84e-06	T	C	0.586452	-0.0853202	0.0189653	k__Bacteria.p__Verrucomicrobia.c__Verrucomicrobiae.o__Verrucomicrobiales.f__Verrucomicrobiaceae.g__Akkermansia	TRUE	reported	ESyhtE	20.2387
rs166570	2.79e-06	G	C	0.636465	-0.0893902	0.0190779	k__Bacteria.p__Verrucomicrobia.c__Verrucomicrobiae.o__Verrucomicrobiales.f__Verrucomicrobiaceae.g__Akkermansia	TRUE	reported	ESyhtE	21.9544
rs55926131	1.7e-07	T	C	0.611517	-0.105925	0.0202555	k__Bacteria.p__Verrucomicrobia.c__Verrucomicrobiae.o__Verrucomicrobiales.f__Verrucomicrobiaceae.g__Akkermansia	TRUE	reported	ESyhtE	27.3468
rs7313918	9.74e-06	C	T	0.135841	-0.121413	0.0274511	k__Bacteria.p__Verrucomicrobia.c__Verrucomicrobiae.o__Verrucomicrobiales.f__Verrucomicrobiaceae.g__Akkermansia	TRUE	reported	ESyhtE	19.5619
rs35895642	1.59e-06	T	C	0.198579	0.109922	0.0229031	k__Bacteria.p__Verrucomicrobia.c__Verrucomicrobiae.o__Verrucomicrobiales.f__Verrucomicrobiaceae.g__Akkermansia	TRUE	reported	ESyhtE	23.0345
rs1532932	7.31e-06	G	A	0.786723	-0.100048	0.0223097	k__Bacteria.p__Verrucomicrobia.c__Verrucomicrobiae.o__Verrucomicrobiales.f__Verrucomicrobiaceae.g__Akkermansia	TRUE	reported	ESyhtE	20.1107
rs79041579	1.97e-07	A	G	0.1829	0.127155	0.0244432	k__Bacteria.p__Verrucomicrobia.c__Verrucomicrobiae.o__Verrucomicrobiales.f__Verrucomicrobiaceae.g__Akkermansia	TRUE	reported	ESyhtE	27.0614
rs2523176	5.69e-06	T	C	0.204089	0.10972	0.0241811	k__Bacteria.p__Verrucomicrobia.c__Verrucomicrobiae.o__Verrucomicrobiales.f__Verrucomicrobiaceae.g__Akkermansia	TRUE	reported	ESyhtE	20.5882
rs13236023	7.95e-06	A	G	0.438839	0.136667	0.0305984	k__Bacteria.p__Actinobacteria.c__Actinobacteria.o__Actinomycetales	TRUE	reported	Ra41vy	19.9493
rs888195	5.58e-07	C	G	0.335821	0.159694	0.031906	k__Bacteria.p__Actinobacteria.c__Actinobacteria.o__Actinomycetales	TRUE	reported	Ra41vy	25.0514
rs7334276	4.63e-06	C	T	0.152166	0.196266	0.0428465	k__Bacteria.p__Actinobacteria.c__Actinobacteria.o__Actinomycetales	TRUE	reported	Ra41vy	20.9826
rs1546579	7.2e-06	T	C	0.405264	-0.0772113	0.0172048	k__Bacteria.p__Actinobacteria.c__Actinobacteria.o__Bifidobacteriales	TRUE	reported	2c907n	20.1401
rs7570971	5.34e-13	A	C	0.273028	0.134208	0.0185978	k__Bacteria.p__Actinobacteria.c__Actinobacteria.o__Bifidobacteriales	TRUE	reported	2c907n	52.076
rs182549	5.91e-15	T	C	0.755025	-0.153278	0.0196365	k__Bacteria.p__Actinobacteria.c__Actinobacteria.o__Bifidobacteriales	TRUE	reported	2c907n	60.9301
rs74452406	2.18e-07	T	C	0.0723787	-0.175989	0.0339529	k__Bacteria.p__Actinobacteria.c__Actinobacteria.o__Bifidobacteriales	TRUE	reported	2c907n	26.867
rs11732081	6.94e-06	T	C	0.364727	0.0783349	0.0174252	k__Bacteria.p__Actinobacteria.c__Actinobacteria.o__Bifidobacteriales	TRUE	reported	2c907n	20.2095
rs4859454	3.05e-06	T	C	0.114125	0.122763	0.0263015	k__Bacteria.p__Actinobacteria.c__Actinobacteria.o__Bifidobacteriales	TRUE	reported	2c907n	21.7859
rs4472164	5.29e-06	G	A	0.103173	-0.125369	0.0275371	k__Bacteria.p__Actinobacteria.c__Actinobacteria.o__Bifidobacteriales	TRUE	reported	2c907n	20.7275
rs12657170	2.72e-06	C	T	0.46418	0.0785189	0.0167389	k__Bacteria.p__Actinobacteria.c__Actinobacteria.o__Bifidobacteriales	TRUE	reported	2c907n	22.0035
rs10455532	4.24e-06	G	A	0.552534	-0.0769356	0.0167272	k__Bacteria.p__Actinobacteria.c__Actinobacteria.o__Bifidobacteriales	TRUE	reported	2c907n	21.1547
rs77432108	8.88e-06	T	A	0.183749	0.0957298	0.0215477	k__Bacteria.p__Actinobacteria.c__Actinobacteria.o__Bifidobacteriales	TRUE	reported	2c907n	19.7376
rs61939486	5.39e-06	C	T	0.148052	-0.110897	0.0243794	k__Bacteria.p__Actinobacteria.c__Actinobacteria.o__Bifidobacteriales	TRUE	reported	2c907n	20.6918
rs10873640	6.02e-06	T	C	0.759057	0.0909807	0.0201028	k__Bacteria.p__Actinobacteria.c__Actinobacteria.o__Bifidobacteriales	TRUE	reported	2c907n	20.4827
rs34823013	7.79e-06	G	T	0.661291	-0.0869105	0.0194389	k__Bacteria.p__Actinobacteria.c__Actinobacteria.o__Bifidobacteriales	TRUE	reported	2c907n	19.9894
rs77502228	5.34e-06	T	A	0.0575034	-0.160699	0.0353101	k__Bacteria.p__Actinobacteria.c__Actinobacteria.o__Coriobacteriales	TRUE	reported	88qr8c	20.7123
rs6793441	7.87e-06	A	C	0.323931	0.0834256	0.0186693	k__Bacteria.p__Actinobacteria.c__Actinobacteria.o__Coriobacteriales	TRUE	reported	88qr8c	19.9683
rs28806584	4.49e-06	C	G	0.696357	-0.08201	0.017878	k__Bacteria.p__Actinobacteria.c__Actinobacteria.o__Coriobacteriales	TRUE	reported	88qr8c	21.0425
rs4234207	1.1e-06	G	A	0.86877	0.118166	0.0242532	k__Bacteria.p__Actinobacteria.c__Actinobacteria.o__Coriobacteriales	TRUE	reported	88qr8c	23.7383
rs2907732	2.67e-06	A	C	0.606662	0.0825064	0.0175735	k__Bacteria.p__Actinobacteria.c__Actinobacteria.o__Coriobacteriales	TRUE	reported	88qr8c	22.0425
rs78362376	3.84e-06	G	C	0.105462	0.123064	0.026639	k__Bacteria.p__Actinobacteria.c__Actinobacteria.o__Coriobacteriales	TRUE	reported	88qr8c	21.3416
rs7831606	7.06e-06	A	T	0.163846	-0.0995627	0.0221652	k__Bacteria.p__Actinobacteria.c__Actinobacteria.o__Coriobacteriales	TRUE	reported	88qr8c	20.1767
rs550057	3.03e-09	T	C	0.250228	0.110155	0.0185759	k__Bacteria.p__Actinobacteria.c__Actinobacteria.o__Coriobacteriales	TRUE	reported	88qr8c	35.1649
rs11652058	4.6e-06	A	G	0.217003	0.0912553	0.0199153	k__Bacteria.p__Actinobacteria.c__Actinobacteria.o__Coriobacteriales	TRUE	reported	88qr8c	20.9963
rs2849714	5.32e-06	C	T	0.10702	0.122786	0.0269752	k__Bacteria.p__Actinobacteria.c__Actinobacteria.o__Coriobacteriales	TRUE	reported	88qr8c	20.7189
rs2807619	6.68e-06	T	C	0.0891517	0.12989	0.0288403	k__Bacteria.p__Bacteroidetes.c__Bacteroidia.o__Bacteroidales	TRUE	reported	ImrSwL	20.2841
rs10158939	3.68e-06	A	G	0.375746	0.0808508	0.0174673	k__Bacteria.p__Bacteroidetes.c__Bacteroidia.o__Bacteroidales	TRUE	reported	ImrSwL	21.4248
rs1023692	6.97e-07	C	T	0.771301	-0.0987338	0.0198976	k__Bacteria.p__Bacteroidetes.c__Bacteroidia.o__Bacteroidales	TRUE	reported	ImrSwL	24.6223
rs9843097	5.42e-06	T	C	0.240726	0.0867558	0.0190768	k__Bacteria.p__Bacteroidetes.c__Bacteroidia.o__Bacteroidales	TRUE	reported	ImrSwL	20.6816
rs2603095	4.6e-06	T	G	0.743202	-0.0852399	0.0186016	k__Bacteria.p__Bacteroidetes.c__Bacteroidia.o__Bacteroidales	TRUE	reported	ImrSwL	20.9984
rs73098732	5.4e-06	A	G	0.170003	0.0995352	0.0218816	k__Bacteria.p__Bacteroidetes.c__Bacteroidia.o__Bacteroidales	TRUE	reported	ImrSwL	20.6916
rs13283363	1.23e-07	G	A	0.0863951	0.164549	0.0311082	k__Bacteria.p__Bacteroidetes.c__Bacteroidia.o__Bacteroidales	TRUE	reported	ImrSwL	27.9794
rs74949229	2.16e-07	A	G	0.0938822	0.147441	0.0284367	k__Bacteria.p__Bacteroidetes.c__Bacteroidia.o__Bacteroidales	TRUE	reported	ImrSwL	26.883
rs10836532	1.73e-06	T	G	0.351076	0.0839359	0.0175508	k__Bacteria.p__Bacteroidetes.c__Bacteroidia.o__Bacteroidales	TRUE	reported	ImrSwL	22.8718
rs28538857	6.49e-06	T	C	0.0530423	0.176927	0.0392322	k__Bacteria.p__Bacteroidetes.c__Bacteroidia.o__Bacteroidales	TRUE	reported	ImrSwL	20.3377
rs11657406	3.17e-06	T	G	0.166085	-0.101785	0.0218457	k__Bacteria.p__Bacteroidetes.c__Bacteroidia.o__Bacteroidales	TRUE	reported	ImrSwL	21.7087
rs783253	9.76e-06	C	T	0.72146	-0.0833995	0.0188585	k__Bacteria.p__Bacteroidetes.c__Bacteroidia.o__Bacteroidales	TRUE	reported	ImrSwL	19.5574
rs2698177	2.47e-06	G	A	0.945889	-0.171814	0.0364749	k__Bacteria.p__Bacteroidetes.c__Bacteroidia.o__Bacteroidales	TRUE	reported	ImrSwL	22.1886
rs12064418	8.37e-06	T	C	0.163086	0.149719	0.0336029	k__Bacteria.p__Firmicutes.c__Bacilli.o__Lactobacillales	TRUE	reported	XFoqil	19.8518
rs75005855	6.28e-06	A	T	0.053901	-0.23429	0.051872	k__Bacteria.p__Firmicutes.c__Bacilli.o__Lactobacillales	TRUE	reported	XFoqil	20.4005
rs11694441	4.4e-06	A	C	0.125619	-0.156202	0.0340182	k__Bacteria.p__Firmicutes.c__Bacilli.o__Lactobacillales	TRUE	reported	XFoqil	21.0839
rs76752365	1.04e-06	C	G	0.135036	-0.159306	0.0326209	k__Bacteria.p__Firmicutes.c__Bacilli.o__Lactobacillales	TRUE	reported	XFoqil	23.8491
rs17052168	7.87e-06	C	T	0.11767	0.155888	0.0348837	k__Bacteria.p__Firmicutes.c__Bacilli.o__Lactobacillales	TRUE	reported	XFoqil	19.97
rs7703260	7.18e-07	C	T	0.155324	-0.151658	0.0305978	k__Bacteria.p__Firmicutes.c__Bacilli.o__Lactobacillales	TRUE	reported	XFoqil	24.5667
rs946119	3.6e-06	T	C	0.107641	-0.169496	0.036581	k__Bacteria.p__Firmicutes.c__Bacilli.o__Lactobacillales	TRUE	reported	XFoqil	21.4689
rs1960416	6.2e-06	T	C	0.175817	0.13484	0.029836	k__Bacteria.p__Firmicutes.c__Bacilli.o__Lactobacillales	TRUE	reported	XFoqil	20.4248
rs77655905	6.46e-06	A	G	0.103922	0.165351	0.0366567	k__Bacteria.p__Firmicutes.c__Bacilli.o__Lactobacillales	TRUE	reported	XFoqil	20.3473
rs12889801	8.07e-06	T	C	0.498558	-0.101056	0.0226416	k__Bacteria.p__Firmicutes.c__Bacilli.o__Lactobacillales	TRUE	reported	XFoqil	19.921
rs1400577	5.63e-06	G	A	0.600301	-0.102174	0.0225061	k__Bacteria.p__Firmicutes.c__Bacilli.o__Lactobacillales	TRUE	reported	XFoqil	20.6099
rs3892326	6.08e-08	C	T	0.480319	-0.131019	0.0241887	k__Bacteria.p__Firmicutes.c__Bacilli.o__Lactobacillales	TRUE	reported	XFoqil	29.339
rs1023692	4.56e-07	C	T	0.771282	0.0996851	0.0197632	k__Bacteria.p__Firmicutes.c__Clostridia.o__Clostridiales	TRUE	reported	bnft3P	25.4417
rs7794348	5.21e-06	A	G	0.0548254	0.161458	0.0354367	k__Bacteria.p__Firmicutes.c__Clostridia.o__Clostridiales	TRUE	reported	bnft3P	20.7592
rs674292	8.45e-06	C	T	0.387016	0.0734952	0.0165032	k__Bacteria.p__Firmicutes.c__Clostridia.o__Clostridiales	TRUE	reported	bnft3P	19.8328
rs12675379	5.2e-06	C	T	0.515953	0.0754182	0.0165522	k__Bacteria.p__Firmicutes.c__Clostridia.o__Clostridiales	TRUE	reported	bnft3P	20.7607
rs74949229	6.84e-07	A	G	0.0938701	-0.140257	0.0282447	k__Bacteria.p__Firmicutes.c__Clostridia.o__Clostridiales	TRUE	reported	bnft3P	24.659
rs34566098	4.6e-06	G	A	0.0538268	0.174315	0.0380417	k__Bacteria.p__Firmicutes.c__Clostridia.o__Clostridiales	TRUE	reported	bnft3P	20.9967
rs10766557	6.68e-06	C	G	0.346886	-0.076171	0.0169137	k__Bacteria.p__Firmicutes.c__Clostridia.o__Clostridiales	TRUE	reported	bnft3P	20.2816
rs78685125	8.81e-06	T	C	0.0669123	-0.174418	0.0392434	k__Bacteria.p__Firmicutes.c__Erysipelotrichia.o__Erysipelotrichales	TRUE	reported	N2Bgln	19.7538
rs4975752	9.95e-06	G	T	0.230866	-0.101685	0.0230142	k__Bacteria.p__Firmicutes.c__Erysipelotrichia.o__Erysipelotrichales	TRUE	reported	N2Bgln	19.5219
rs733330	2.46e-06	G	A	0.33704	0.10053	0.0213377	k__Bacteria.p__Firmicutes.c__Erysipelotrichia.o__Erysipelotrichales	TRUE	reported	N2Bgln	22.1968
rs75298326	9.71e-06	T	A	0.0592882	-0.18366	0.041519	k__Bacteria.p__Firmicutes.c__Erysipelotrichia.o__Erysipelotrichales	TRUE	reported	N2Bgln	19.5674
rs11652559	4.57e-06	C	T	0.807699	0.115997	0.025306	k__Bacteria.p__Firmicutes.c__Erysipelotrichia.o__Erysipelotrichales	TRUE	reported	N2Bgln	21.0109
rs62131327	9.54e-06	C	T	0.104702	0.146411	0.0330701	k__Bacteria.p__Firmicutes.c__Erysipelotrichia.o__Erysipelotrichales	TRUE	reported	N2Bgln	19.601
rs73037929	1.68e-06	T	G	0.0539829	-0.210453	0.0439456	k__Bacteria.p__Firmicutes.c__Erysipelotrichia.o__Erysipelotrichales	TRUE	reported	N2Bgln	22.9339
rs73114746	4.13e-06	T	C	0.099634	0.153275	0.0332862	k__Bacteria.p__Firmicutes.c__Erysipelotrichia.o__Erysipelotrichales	TRUE	reported	N2Bgln	21.2039
rs12472147	1.28e-06	G	A	0.855652	-0.128329	0.0264956	k__Bacteria.p__Firmicutes.c__Negativicutes.o__Selenomonadales	TRUE	reported	du0Sv7	23.4586
rs176564	5.59e-06	G	A	0.910342	-0.15334	0.0337662	k__Bacteria.p__Firmicutes.c__Negativicutes.o__Selenomonadales	TRUE	reported	du0Sv7	20.6228
rs10736970	8.09e-06	C	T	0.741775	-0.0913735	0.0204744	k__Bacteria.p__Firmicutes.c__Negativicutes.o__Selenomonadales	TRUE	reported	du0Sv7	19.9168
rs78791321	3.05e-06	A	G	0.0809067	0.153277	0.0328393	k__Bacteria.p__Firmicutes.c__Negativicutes.o__Selenomonadales	TRUE	reported	du0Sv7	21.7855
rs77764206	3.19e-06	C	T	0.0504393	0.197354	0.0423653	k__Bacteria.p__Firmicutes.c__Negativicutes.o__Selenomonadales	TRUE	reported	du0Sv7	21.7005
rs2282037	4.1e-08	T	C	0.521969	-0.102229	0.0186333	k__Bacteria.p__Firmicutes.c__Negativicutes.o__Selenomonadales	TRUE	reported	du0Sv7	30.0997
rs12979658	4.39e-06	G	A	0.263676	-0.0935379	0.0203693	k__Bacteria.p__Firmicutes.c__Negativicutes.o__Selenomonadales	TRUE	reported	du0Sv7	21.0875
rs12734494	1.47e-06	A	G	0.48892	0.0791433	0.0164338	k__Bacteria.p__Proteobacteria.c__Betaproteobacteria.o__Burkholderiales	TRUE	reported	92ljGA	23.1928
rs9428844	9.25e-06	C	T	0.656533	-0.0888881	0.0200471	k__Bacteria.p__Proteobacteria.c__Betaproteobacteria.o__Burkholderiales	TRUE	reported	92ljGA	19.6599
rs62351959	7.21e-06	T	C	0.197615	0.0966807	0.0215448	k__Bacteria.p__Proteobacteria.c__Betaproteobacteria.o__Burkholderiales	TRUE	reported	92ljGA	20.1369
rs12646537	8.07e-06	G	A	0.0653836	0.145092	0.0325072	k__Bacteria.p__Proteobacteria.c__Betaproteobacteria.o__Burkholderiales	TRUE	reported	92ljGA	19.9218
rs4711841	9.95e-06	C	G	0.384336	-0.0736587	0.0166717	k__Bacteria.p__Proteobacteria.c__Betaproteobacteria.o__Burkholderiales	TRUE	reported	92ljGA	19.5203
rs4895929	8.4e-06	T	C	0.386573	-0.0750869	0.0168552	k__Bacteria.p__Proteobacteria.c__Betaproteobacteria.o__Burkholderiales	TRUE	reported	92ljGA	19.8453
rs59033852	6.03e-06	C	T	0.0649189	-0.152808	0.033767	k__Bacteria.p__Proteobacteria.c__Betaproteobacteria.o__Burkholderiales	TRUE	reported	92ljGA	20.4789
rs11626416	1.34e-06	A	G	0.125363	-0.118366	0.0244903	k__Bacteria.p__Proteobacteria.c__Betaproteobacteria.o__Burkholderiales	TRUE	reported	92ljGA	23.3597
rs78026425	7.73e-06	G	C	0.0851163	0.130845	0.0292559	k__Bacteria.p__Proteobacteria.c__Betaproteobacteria.o__Burkholderiales	TRUE	reported	92ljGA	20.0026
rs74945874	7.37e-06	C	T	0.211748	0.093701	0.0209033	k__Bacteria.p__Proteobacteria.c__Betaproteobacteria.o__Burkholderiales	TRUE	reported	92ljGA	20.0936
rs9673456	1.26e-06	G	T	0.419921	-0.0816041	0.0168395	k__Bacteria.p__Proteobacteria.c__Betaproteobacteria.o__Burkholderiales	TRUE	reported	92ljGA	23.4835
rs79598028	1.77e-06	T	C	0.119662	0.12483	0.0261269	k__Bacteria.p__Proteobacteria.c__Betaproteobacteria.o__Burkholderiales	TRUE	reported	92ljGA	22.8276
rs74034215	6.64e-07	C	T	0.111825	0.131772	0.0265053	k__Bacteria.p__Proteobacteria.c__Betaproteobacteria.o__Burkholderiales	TRUE	reported	92ljGA	24.7162
rs2834333	1.63e-06	A	C	0.537174	-0.0774573	0.0161531	k__Bacteria.p__Proteobacteria.c__Betaproteobacteria.o__Burkholderiales	TRUE	reported	92ljGA	22.9938
rs713716	6.25e-06	A	G	0.252325	-0.0844243	0.0186878	k__Bacteria.p__Proteobacteria.c__Betaproteobacteria.o__Burkholderiales	TRUE	reported	92ljGA	20.4087
rs2990682	6.29e-06	G	C	0.304642	0.0839456	0.0185872	k__Bacteria.p__Proteobacteria.c__Deltaproteobacteria.o__Desulfovibrionales	TRUE	reported	xrq3YN	20.397
rs73966738	9.01e-06	C	G	0.102434	-0.127534	0.0287267	k__Bacteria.p__Proteobacteria.c__Deltaproteobacteria.o__Desulfovibrionales	TRUE	reported	xrq3YN	19.7097
rs10087056	2.72e-06	A	C	0.385711	-0.0821294	0.0175092	k__Bacteria.p__Proteobacteria.c__Deltaproteobacteria.o__Desulfovibrionales	TRUE	reported	xrq3YN	22.002
rs11219805	1.23e-06	C	T	0.264005	0.0953862	0.0196637	k__Bacteria.p__Proteobacteria.c__Deltaproteobacteria.o__Desulfovibrionales	TRUE	reported	xrq3YN	23.531
rs11222792	3.83e-06	T	C	0.315606	-0.0827316	0.0179058	k__Bacteria.p__Proteobacteria.c__Deltaproteobacteria.o__Desulfovibrionales	TRUE	reported	xrq3YN	21.3478
rs237461	4.96e-06	C	T	0.290792	-0.085199	0.018658	k__Bacteria.p__Proteobacteria.c__Deltaproteobacteria.o__Desulfovibrionales	TRUE	reported	xrq3YN	20.8516
rs113117201	7.14e-06	T	C	0.0588079	0.197277	0.0439409	k__Bacteria.p__Proteobacteria.c__Gammaproteobacteria.o__Enterobacteriales	TRUE	reported	tpwOem	20.1565
rs13138313	6.99e-06	T	C	0.414534	0.0851979	0.0189585	k__Bacteria.p__Proteobacteria.c__Gammaproteobacteria.o__Enterobacteriales	TRUE	reported	tpwOem	20.1953
rs13166339	2.3e-06	G	A	0.0659301	-0.180471	0.0381965	k__Bacteria.p__Proteobacteria.c__Gammaproteobacteria.o__Enterobacteriales	TRUE	reported	tpwOem	22.3238
rs115534005	3.02e-07	C	T	0.0507977	0.229237	0.0447551	k__Bacteria.p__Proteobacteria.c__Gammaproteobacteria.o__Enterobacteriales	TRUE	reported	tpwOem	26.2353
rs112572980	8.64e-06	G	A	0.0527728	0.190137	0.0427409	k__Bacteria.p__Proteobacteria.c__Gammaproteobacteria.o__Enterobacteriales	TRUE	reported	tpwOem	19.7899
rs12254965	8.51e-06	G	A	0.139658	-0.194969	0.0437944	k__Bacteria.p__Proteobacteria.c__Gammaproteobacteria.o__Pasteurellales	TRUE	reported	Kubu64	19.8195
rs7132825	7.25e-06	A	G	0.0870785	0.225746	0.0503199	k__Bacteria.p__Proteobacteria.c__Gammaproteobacteria.o__Pasteurellales	TRUE	reported	Kubu64	20.1262
rs56162052	2.77e-06	C	T	0.724504	-0.1566	0.033411	k__Bacteria.p__Proteobacteria.c__Gammaproteobacteria.o__Pasteurellales	TRUE	reported	Kubu64	21.9686
rs12710731	5.14e-06	T	C	0.290693	0.0909006	0.0199385	k__Bacteria.p__Verrucomicrobia.c__Verrucomicrobiae.o__Verrucomicrobiales	TRUE	reported	ARP5ji	20.785
rs4670221	7.54e-06	G	C	0.308248	-0.0901992	0.0201434	k__Bacteria.p__Verrucomicrobia.c__Verrucomicrobiae.o__Verrucomicrobiales	TRUE	reported	ARP5ji	20.0512
rs6823767	7.47e-06	C	T	0.261341	0.0928213	0.02072	k__Bacteria.p__Verrucomicrobia.c__Verrucomicrobiae.o__Verrucomicrobiales	TRUE	reported	ARP5ji	20.0686
rs68058313	1.17e-06	T	C	0.0641869	0.190993	0.039289	k__Bacteria.p__Verrucomicrobia.c__Verrucomicrobiae.o__Verrucomicrobiales	TRUE	reported	ARP5ji	23.6315
rs1298928	6.2e-06	G	T	0.182956	0.106828	0.0236374	k__Bacteria.p__Verrucomicrobia.c__Verrucomicrobiae.o__Verrucomicrobiales	TRUE	reported	ARP5ji	20.4254
rs9368149	1.69e-06	G	A	0.172487	-0.124432	0.0259939	k__Bacteria.p__Verrucomicrobia.c__Verrucomicrobiae.o__Verrucomicrobiales	TRUE	reported	ARP5ji	22.9152
rs36119306	3.42e-06	T	A	0.197307	0.10891	0.0234524	k__Bacteria.p__Verrucomicrobia.c__Verrucomicrobiae.o__Verrucomicrobiales	TRUE	reported	ARP5ji	21.5654
rs7912369	9.31e-06	G	A	0.702824	0.088363	0.0199345	k__Bacteria.p__Verrucomicrobia.c__Verrucomicrobiae.o__Verrucomicrobiales	TRUE	reported	ARP5ji	19.6486
rs4075877	6.99e-06	T	C	0.586452	-0.0852342	0.0189657	k__Bacteria.p__Verrucomicrobia.c__Verrucomicrobiae.o__Verrucomicrobiales	TRUE	reported	ARP5ji	20.1971
rs166570	2.75e-06	G	C	0.636465	-0.0894474	0.0190782	k__Bacteria.p__Verrucomicrobia.c__Verrucomicrobiae.o__Verrucomicrobiales	TRUE	reported	ARP5ji	21.9816
rs55926131	1.7e-07	T	C	0.611517	-0.105929	0.0202559	k__Bacteria.p__Verrucomicrobia.c__Verrucomicrobiae.o__Verrucomicrobiales	TRUE	reported	ARP5ji	27.3481
rs7313918	9.76e-06	C	T	0.135841	-0.121403	0.0274517	k__Bacteria.p__Verrucomicrobia.c__Verrucomicrobiae.o__Verrucomicrobiales	TRUE	reported	ARP5ji	19.5577
rs35895642	1.58e-06	T	C	0.198579	0.109955	0.0229035	k__Bacteria.p__Verrucomicrobia.c__Verrucomicrobiae.o__Verrucomicrobiales	TRUE	reported	ARP5ji	23.0475
rs1532932	7.42e-06	G	A	0.786723	-0.099981	0.0223102	k__Bacteria.p__Verrucomicrobia.c__Verrucomicrobiae.o__Verrucomicrobiales	TRUE	reported	ARP5ji	20.0831
rs79041579	1.94e-07	A	G	0.1829	0.127237	0.0244437	k__Bacteria.p__Verrucomicrobia.c__Verrucomicrobiae.o__Verrucomicrobiales	TRUE	reported	ARP5ji	27.0951
rs2523176	5.87e-06	T	C	0.204089	0.10957	0.0241816	k__Bacteria.p__Verrucomicrobia.c__Verrucomicrobiae.o__Verrucomicrobiales	TRUE	reported	ARP5ji	20.5313
rs7570971	2.33e-10	A	C	0.27281	0.114481	0.018063	k__Bacteria.p__Actinobacteria	TRUE	reported	X9n4Dm	40.1685
rs182549	2.32e-13	T	C	0.756083	-0.139992	0.0191018	k__Bacteria.p__Actinobacteria	TRUE	reported	X9n4Dm	53.7107
rs74452406	4.23e-06	T	C	0.0727759	-0.150322	0.03268	k__Bacteria.p__Actinobacteria	TRUE	reported	X9n4Dm	21.1584
rs795981	8.66e-06	T	C	0.119956	-0.119768	0.0269254	k__Bacteria.p__Actinobacteria	TRUE	reported	X9n4Dm	19.786
rs62347983	6.82e-06	G	C	0.489964	0.0725887	0.0161339	k__Bacteria.p__Actinobacteria	TRUE	reported	X9n4Dm	20.2422
rs318801	9.79e-06	A	G	0.176296	-0.103537	0.023416	k__Bacteria.p__Actinobacteria	TRUE	reported	X9n4Dm	19.551
rs35344390	3.19e-06	T	C	0.236588	0.0894152	0.0191949	k__Bacteria.p__Actinobacteria	TRUE	reported	X9n4Dm	21.6995
rs2197344	3.31e-07	C	G	0.616961	-0.0843425	0.0165228	k__Bacteria.p__Actinobacteria	TRUE	reported	X9n4Dm	26.057
rs61939486	1.06e-07	C	T	0.149904	-0.125014	0.0235191	k__Bacteria.p__Actinobacteria	TRUE	reported	X9n4Dm	28.2535
rs926010	3.82e-07	A	C	0.76559	0.104148	0.0205103	k__Bacteria.p__Actinobacteria	TRUE	reported	X9n4Dm	25.7842
rs12955365	4.85e-06	G	T	0.394177	-0.0871341	0.0190617	k__Bacteria.p__Actinobacteria	TRUE	reported	X9n4Dm	20.8956
rs6044857	2.24e-06	G	A	0.389459	0.0799453	0.0168999	k__Bacteria.p__Actinobacteria	TRUE	reported	X9n4Dm	22.378
rs2807619	6.75e-06	T	C	0.0891517	0.129821	0.0288402	k__Bacteria.p__Bacteroidetes	TRUE	reported	pLWm9Z	20.2624
rs10158939	3.67e-06	A	G	0.375746	0.080857	0.0174673	k__Bacteria.p__Bacteroidetes	TRUE	reported	pLWm9Z	21.4281
rs1023692	7.12e-07	C	T	0.771301	-0.0986518	0.0198976	k__Bacteria.p__Bacteroidetes	TRUE	reported	pLWm9Z	24.5815
rs9843097	5.45e-06	T	C	0.240726	0.0867353	0.0190768	k__Bacteria.p__Bacteroidetes	TRUE	reported	pLWm9Z	20.6719
rs2603095	4.62e-06	T	G	0.743202	-0.0852199	0.0186016	k__Bacteria.p__Bacteroidetes	TRUE	reported	pLWm9Z	20.9885
rs73098732	5.34e-06	A	G	0.170003	0.0995841	0.0218816	k__Bacteria.p__Bacteroidetes	TRUE	reported	pLWm9Z	20.712
rs13283363	1.2e-07	G	A	0.0863951	0.164662	0.0311082	k__Bacteria.p__Bacteroidetes	TRUE	reported	pLWm9Z	28.0182
rs74949229	2.2e-07	A	G	0.0938822	0.147336	0.0284367	k__Bacteria.p__Bacteroidetes	TRUE	reported	pLWm9Z	26.8446
rs10836532	1.75e-06	T	G	0.351076	0.0838952	0.0175508	k__Bacteria.p__Bacteroidetes	TRUE	reported	pLWm9Z	22.8497
rs28538857	6.6e-06	T	C	0.0530423	0.176793	0.0392322	k__Bacteria.p__Bacteroidetes	TRUE	reported	pLWm9Z	20.3069
rs11657406	3.2e-06	T	G	0.166085	-0.10175	0.0218457	k__Bacteria.p__Bacteroidetes	TRUE	reported	pLWm9Z	21.6941
rs783253	9.68e-06	C	T	0.72146	-0.0834354	0.0188585	k__Bacteria.p__Bacteroidetes	TRUE	reported	pLWm9Z	19.5743
rs2698177	2.57e-06	G	A	0.945889	-0.171532	0.0364749	k__Bacteria.p__Bacteroidetes	TRUE	reported	pLWm9Z	22.1158
rs1023692	7.1e-07	C	T	0.771282	0.0981321	0.0197908	k__Bacteria.p__Firmicutes	TRUE	reported	frag07	24.5865
rs11940931	9.48e-07	A	G	0.742659	0.0905641	0.0184746	k__Bacteria.p__Firmicutes	TRUE	reported	frag07	24.0305
rs7794348	6.46e-06	A	G	0.0548254	0.160069	0.0354861	k__Bacteria.p__Firmicutes	TRUE	reported	frag07	20.347
rs74949229	4.19e-07	A	G	0.0938701	-0.143121	0.0282841	k__Bacteria.p__Firmicutes	TRUE	reported	frag07	25.6049
rs34566098	6.79e-06	G	A	0.0538268	0.171436	0.0380948	k__Bacteria.p__Firmicutes	TRUE	reported	frag07	20.2523
rs10833110	8.4e-06	A	C	0.346437	-0.0754361	0.0169338	k__Bacteria.p__Firmicutes	TRUE	reported	frag07	19.8448
rs857127	6.2e-06	G	T	0.528904	0.0749198	0.0165775	k__Bacteria.p__Proteobacteria	TRUE	reported	c6w8Go	20.4246
rs2004833	3.78e-06	T	G	0.651453	0.078305	0.0169375	k__Bacteria.p__Proteobacteria	TRUE	reported	c6w8Go	21.3737
rs1447497	4.04e-06	T	C	0.757996	0.0901888	0.0195661	k__Bacteria.p__Proteobacteria	TRUE	reported	c6w8Go	21.2469
rs73232724	5.18e-06	T	C	0.0515544	0.16743	0.0367396	k__Bacteria.p__Proteobacteria	TRUE	reported	c6w8Go	20.768
rs68010592	6.47e-06	G	A	0.10202	-0.121611	0.0269624	k__Bacteria.p__Proteobacteria	TRUE	reported	c6w8Go	20.3436
rs79965903	8.18e-06	G	A	0.0738342	0.138401	0.031028	k__Bacteria.p__Proteobacteria	TRUE	reported	c6w8Go	19.8961
rs12661131	4.56e-06	T	C	0.109594	0.122143	0.0266441	k__Bacteria.p__Proteobacteria	TRUE	reported	c6w8Go	21.0153
rs10943378	5.79e-06	A	G	0.198179	0.0932157	0.0205589	k__Bacteria.p__Proteobacteria	TRUE	reported	c6w8Go	20.558
rs12598268	6.97e-07	T	C	0.0704435	-0.160888	0.0324225	k__Bacteria.p__Proteobacteria	TRUE	reported	c6w8Go	24.6236
rs28431837	5.57e-07	A	G	0.193058	0.102889	0.0205544	k__Bacteria.p__Proteobacteria	TRUE	reported	c6w8Go	25.057
rs35223586	6.36e-06	G	A	0.453392	-0.0792222	0.0175504	k__Bacteria.p__Proteobacteria	TRUE	reported	c6w8Go	20.3761
rs12710731	5.14e-06	T	C	0.290693	0.0908999	0.0199385	k__Bacteria.p__Verrucomicrobia	TRUE	reported	GjHyLr	20.7847
rs4670221	7.56e-06	G	C	0.308248	-0.0901857	0.0201434	k__Bacteria.p__Verrucomicrobia	TRUE	reported	GjHyLr	20.0452
rs6823767	7.47e-06	C	T	0.261341	0.0928241	0.02072	k__Bacteria.p__Verrucomicrobia	TRUE	reported	GjHyLr	20.0698
rs68058313	1.16e-06	T	C	0.0641869	0.191006	0.039289	k__Bacteria.p__Verrucomicrobia	TRUE	reported	GjHyLr	23.6347
rs1298928	6.18e-06	G	T	0.182956	0.106846	0.0236374	k__Bacteria.p__Verrucomicrobia	TRUE	reported	GjHyLr	20.4322
rs9368149	1.69e-06	G	A	0.172487	-0.124428	0.0259939	k__Bacteria.p__Verrucomicrobia	TRUE	reported	GjHyLr	22.9135
rs36119306	3.42e-06	T	A	0.197307	0.108912	0.0234524	k__Bacteria.p__Verrucomicrobia	TRUE	reported	GjHyLr	21.5662
rs7912369	9.3e-06	G	A	0.702824	0.088365	0.0199345	k__Bacteria.p__Verrucomicrobia	TRUE	reported	GjHyLr	19.6494
rs4075877	6.96e-06	T	C	0.586452	-0.0852507	0.0189657	k__Bacteria.p__Verrucomicrobia	TRUE	reported	GjHyLr	20.2049
rs166570	2.76e-06	G	C	0.636465	-0.0894324	0.0190783	k__Bacteria.p__Verrucomicrobia	TRUE	reported	GjHyLr	21.9742
rs55926131	1.69e-07	T	C	0.611517	-0.105945	0.020256	k__Bacteria.p__Verrucomicrobia	TRUE	reported	GjHyLr	27.3562
rs7313918	9.79e-06	C	T	0.135841	-0.121385	0.0274517	k__Bacteria.p__Verrucomicrobia	TRUE	reported	GjHyLr	19.552
rs35895642	1.58e-06	T	C	0.198579	0.109958	0.0229035	k__Bacteria.p__Verrucomicrobia	TRUE	reported	GjHyLr	23.0486
rs1532932	7.41e-06	G	A	0.786723	-0.0999821	0.0223102	k__Bacteria.p__Verrucomicrobia	TRUE	reported	GjHyLr	20.0835
rs79041579	1.93e-07	A	G	0.1829	0.127256	0.0244438	k__Bacteria.p__Verrucomicrobia	TRUE	reported	GjHyLr	27.1033
rs2523176	5.87e-06	T	C	0.204089	0.109569	0.0241816	k__Bacteria.p__Verrucomicrobia	TRUE	reported	GjHyLr	20.5308
rs616801	6.91e-06	A	G	0.120176	0.239717	0.0533128	k__Bacteria.p__Actinobacteria.c__Actinobacteria.o__Actinomycetales.f__Micrococcaceae.g__Rothia.s__Rothia_mucilaginosa	TRUE	reported	1YsGAD	20.2178
rs1576176	1e-05	C	A	0.27476	-0.168022	0.0380378	k__Bacteria.p__Actinobacteria.c__Actinobacteria.o__Actinomycetales.f__Micrococcaceae.g__Rothia.s__Rothia_mucilaginosa	TRUE	reported	1YsGAD	19.512
rs17049177	8.39e-07	A	G	0.112621	-0.266492	0.0540994	k__Bacteria.p__Actinobacteria.c__Actinobacteria.o__Actinomycetales.f__Micrococcaceae.g__Rothia.s__Rothia_mucilaginosa	TRUE	reported	1YsGAD	24.2652
rs888195	2.39e-06	C	G	0.332147	0.161843	0.034311	k__Bacteria.p__Actinobacteria.c__Actinobacteria.o__Actinomycetales.f__Micrococcaceae.g__Rothia.s__Rothia_mucilaginosa	TRUE	reported	1YsGAD	22.2496
rs4850073	6.88e-06	C	A	0.553973	0.0822314	0.018284	k__Bacteria.p__Actinobacteria.c__Actinobacteria.o__Bifidobacteriales.f__Bifidobacteriaceae.g__Bifidobacterium.s__Bifidobacterium_adolescentis	TRUE	reported	r5v2xt	20.2271
rs7570971	3.68e-12	A	C	0.274731	0.137835	0.0198356	k__Bacteria.p__Actinobacteria.c__Actinobacteria.o__Bifidobacteriales.f__Bifidobacteriaceae.g__Bifidobacterium.s__Bifidobacterium_adolescentis	TRUE	reported	r5v2xt	48.2864
rs6754311	7.06e-14	C	T	0.251472	0.155851	0.020817	k__Bacteria.p__Actinobacteria.c__Actinobacteria.o__Bifidobacteriales.f__Bifidobacteriaceae.g__Bifidobacterium.s__Bifidobacterium_adolescentis	TRUE	reported	r5v2xt	56.0507
rs4351047	1.85e-07	G	A	0.36675	0.0971883	0.0186404	k__Bacteria.p__Actinobacteria.c__Actinobacteria.o__Bifidobacteriales.f__Bifidobacteriaceae.g__Bifidobacterium.s__Bifidobacterium_adolescentis	TRUE	reported	r5v2xt	27.1844
rs10063054	9.7e-06	G	C	0.467107	0.0791831	0.0178997	k__Bacteria.p__Actinobacteria.c__Actinobacteria.o__Bifidobacteriales.f__Bifidobacteriaceae.g__Bifidobacterium.s__Bifidobacterium_adolescentis	TRUE	reported	r5v2xt	19.5693
rs4256405	3.92e-06	C	T	0.548601	-0.082761	0.0179317	k__Bacteria.p__Actinobacteria.c__Actinobacteria.o__Bifidobacteriales.f__Bifidobacteriaceae.g__Bifidobacterium.s__Bifidobacterium_adolescentis	TRUE	reported	r5v2xt	21.3015
rs6455422	6.08e-06	G	A	0.847819	0.111628	0.0246764	k__Bacteria.p__Actinobacteria.c__Actinobacteria.o__Bifidobacteriales.f__Bifidobacteriaceae.g__Bifidobacterium.s__Bifidobacterium_adolescentis	TRUE	reported	r5v2xt	20.4636
rs11986537	3.64e-06	T	C	0.214997	0.0995351	0.0214947	k__Bacteria.p__Actinobacteria.c__Actinobacteria.o__Bifidobacteriales.f__Bifidobacteriaceae.g__Bifidobacterium.s__Bifidobacterium_adolescentis	TRUE	reported	r5v2xt	21.4433
rs144770262	5.28e-06	A	G	0.0673369	0.165532	0.0363538	k__Bacteria.p__Actinobacteria.c__Actinobacteria.o__Bifidobacteriales.f__Bifidobacteriaceae.g__Bifidobacterium.s__Bifidobacterium_adolescentis	TRUE	reported	r5v2xt	20.7332
rs4110696	4.67e-06	G	A	0.518612	0.0844345	0.0184397	k__Bacteria.p__Actinobacteria.c__Actinobacteria.o__Bifidobacteriales.f__Bifidobacteriaceae.g__Bifidobacterium.s__Bifidobacterium_adolescentis	TRUE	reported	r5v2xt	20.9668
rs4646215	4.5e-06	G	A	0.105415	0.14565	0.0317535	k__Bacteria.p__Actinobacteria.c__Actinobacteria.o__Bifidobacteriales.f__Bifidobacteriaceae.g__Bifidobacterium.s__Bifidobacterium_adolescentis	TRUE	reported	r5v2xt	21.0395
rs74394156	3.9e-06	T	C	0.0554058	0.184682	0.0400043	k__Bacteria.p__Actinobacteria.c__Actinobacteria.o__Bifidobacteriales.f__Bifidobacteriaceae.g__Bifidobacterium.s__Bifidobacterium_adolescentis	TRUE	reported	r5v2xt	21.3127
rs8045380	4.11e-06	T	C	0.302176	0.103317	0.0224329	k__Bacteria.p__Actinobacteria.c__Actinobacteria.o__Bifidobacteriales.f__Bifidobacteriaceae.g__Bifidobacterium.s__Bifidobacterium_adolescentis	TRUE	reported	r5v2xt	21.2114
rs4143866	8.38e-06	G	A	0.319656	-0.0861304	0.0193328	k__Bacteria.p__Actinobacteria.c__Actinobacteria.o__Bifidobacteriales.f__Bifidobacteriaceae.g__Bifidobacterium.s__Bifidobacterium_adolescentis	TRUE	reported	r5v2xt	19.8484
rs722497	1.49e-06	T	C	0.431651	-0.152155	0.0316192	k__Bacteria.p__Actinobacteria.c__Actinobacteria.o__Bifidobacteriales.f__Bifidobacteriaceae.g__Bifidobacterium.s__Bifidobacterium_bifidum	TRUE	reported	WJSTK2	23.1563
rs17453521	3.22e-06	A	G	0.105451	-0.249613	0.0536054	k__Bacteria.p__Actinobacteria.c__Actinobacteria.o__Bifidobacteriales.f__Bifidobacteriaceae.g__Bifidobacterium.s__Bifidobacterium_bifidum	TRUE	reported	WJSTK2	21.6829
rs57711736	9.23e-06	A	G	0.288477	-0.154629	0.0348695	k__Bacteria.p__Actinobacteria.c__Actinobacteria.o__Bifidobacteriales.f__Bifidobacteriaceae.g__Bifidobacterium.s__Bifidobacterium_bifidum	TRUE	reported	WJSTK2	19.6648
rs849116	1.7e-06	C	T	0.733871	-0.169775	0.0354719	k__Bacteria.p__Actinobacteria.c__Actinobacteria.o__Bifidobacteriales.f__Bifidobacteriaceae.g__Bifidobacterium.s__Bifidobacterium_bifidum	TRUE	reported	WJSTK2	22.9074
rs9848175	3.59e-06	G	A	0.0591492	0.315157	0.068015	k__Bacteria.p__Actinobacteria.c__Actinobacteria.o__Bifidobacteriales.f__Bifidobacteriaceae.g__Bifidobacterium.s__Bifidobacterium_bifidum	TRUE	reported	WJSTK2	21.4707
rs76631862	9.24e-06	T	G	0.0707669	-0.303243	0.0683874	k__Bacteria.p__Actinobacteria.c__Actinobacteria.o__Bifidobacteriales.f__Bifidobacteriaceae.g__Bifidobacterium.s__Bifidobacterium_bifidum	TRUE	reported	WJSTK2	19.6621
rs12512757	7.66e-06	A	T	0.324977	-0.149671	0.0334506	k__Bacteria.p__Actinobacteria.c__Actinobacteria.o__Bifidobacteriales.f__Bifidobacteriaceae.g__Bifidobacterium.s__Bifidobacterium_bifidum	TRUE	reported	WJSTK2	20.02
rs4861647	3.24e-06	C	T	0.150116	0.208894	0.044876	k__Bacteria.p__Actinobacteria.c__Actinobacteria.o__Bifidobacteriales.f__Bifidobacteriaceae.g__Bifidobacterium.s__Bifidobacterium_bifidum	TRUE	reported	WJSTK2	21.6682
rs62555927	1.9e-06	G	A	0.0606565	-0.340244	0.0714205	k__Bacteria.p__Actinobacteria.c__Actinobacteria.o__Bifidobacteriales.f__Bifidobacteriaceae.g__Bifidobacterium.s__Bifidobacterium_bifidum	TRUE	reported	WJSTK2	22.6953
rs8176645	5.54e-14	A	T	0.302548	-0.253949	0.0337764	k__Bacteria.p__Actinobacteria.c__Actinobacteria.o__Bifidobacteriales.f__Bifidobacteriaceae.g__Bifidobacterium.s__Bifidobacterium_bifidum	TRUE	reported	WJSTK2	56.528
rs10506461	6.89e-06	A	G	0.301291	-0.155664	0.0346141	k__Bacteria.p__Actinobacteria.c__Actinobacteria.o__Bifidobacteriales.f__Bifidobacteriaceae.g__Bifidobacterium.s__Bifidobacterium_bifidum	TRUE	reported	WJSTK2	20.2241
rs7334864	4.48e-06	A	G	0.340897	0.159013	0.0346593	k__Bacteria.p__Actinobacteria.c__Actinobacteria.o__Bifidobacteriales.f__Bifidobacteriaceae.g__Bifidobacterium.s__Bifidobacterium_bifidum	TRUE	reported	WJSTK2	21.0487
rs9788296	7.3e-06	T	C	0.458847	0.143592	0.0320177	k__Bacteria.p__Actinobacteria.c__Actinobacteria.o__Bifidobacteriales.f__Bifidobacteriaceae.g__Bifidobacterium.s__Bifidobacterium_bifidum	TRUE	reported	WJSTK2	20.1132
rs9525230	4.95e-06	G	A	0.65034	-0.153082	0.0335192	k__Bacteria.p__Actinobacteria.c__Actinobacteria.o__Bifidobacteriales.f__Bifidobacteriaceae.g__Bifidobacterium.s__Bifidobacterium_bifidum	TRUE	reported	WJSTK2	20.8573
rs11630244	4.01e-06	G	A	0.905194	0.245762	0.0532982	k__Bacteria.p__Actinobacteria.c__Actinobacteria.o__Bifidobacteriales.f__Bifidobacteriaceae.g__Bifidobacterium.s__Bifidobacterium_bifidum	TRUE	reported	WJSTK2	21.262
rs56249713	8.53e-06	C	T	0.418761	0.143906	0.0323284	k__Bacteria.p__Actinobacteria.c__Actinobacteria.o__Bifidobacteriales.f__Bifidobacteriaceae.g__Bifidobacterium.s__Bifidobacterium_bifidum	TRUE	reported	WJSTK2	19.8148
rs59340188	1.9e-07	T	C	0.072011	0.321324	0.0616893	k__Bacteria.p__Actinobacteria.c__Actinobacteria.o__Bifidobacteriales.f__Bifidobacteriaceae.g__Bifidobacterium.s__Bifidobacterium_bifidum	TRUE	reported	WJSTK2	27.131
rs35948646	2.53e-06	A	G	0.261115	0.220754	0.0469154	k__Bacteria.p__Actinobacteria.c__Actinobacteria.o__Bifidobacteriales.f__Bifidobacteriaceae.g__Bifidobacterium.s__Bifidobacterium_catenulatum	TRUE	reported	qtsTVE	22.1405
rs79651411	9.97e-06	C	T	0.0809987	-0.354719	0.0802928	k__Bacteria.p__Actinobacteria.c__Actinobacteria.o__Bifidobacteriales.f__Bifidobacteriaceae.g__Bifidobacterium.s__Bifidobacterium_catenulatum	TRUE	reported	qtsTVE	19.5171
rs9451310	9.38e-06	G	C	0.434209	-0.199344	0.0449893	k__Bacteria.p__Actinobacteria.c__Actinobacteria.o__Bifidobacteriales.f__Bifidobacteriaceae.g__Bifidobacterium.s__Bifidobacterium_catenulatum	TRUE	reported	qtsTVE	19.6331
rs6953241	4.31e-06	G	A	0.143714	-0.280431	0.0610176	k__Bacteria.p__Actinobacteria.c__Actinobacteria.o__Bifidobacteriales.f__Bifidobacteriaceae.g__Bifidobacterium.s__Bifidobacterium_catenulatum	TRUE	reported	qtsTVE	21.1223
rs76993859	6.71e-06	G	A	0.0665616	-0.379147	0.0842051	k__Bacteria.p__Actinobacteria.c__Actinobacteria.o__Bifidobacteriales.f__Bifidobacteriaceae.g__Bifidobacterium.s__Bifidobacterium_catenulatum	TRUE	reported	qtsTVE	20.274
rs12580899	3.87e-06	C	G	0.16696	-0.252223	0.0546145	k__Bacteria.p__Actinobacteria.c__Actinobacteria.o__Bifidobacteriales.f__Bifidobacteriaceae.g__Bifidobacterium.s__Bifidobacterium_catenulatum	TRUE	reported	qtsTVE	21.3282
rs80133499	7.83e-06	A	C	0.078645	0.388075	0.0868196	k__Bacteria.p__Actinobacteria.c__Actinobacteria.o__Bifidobacteriales.f__Bifidobacteriaceae.g__Bifidobacterium.s__Bifidobacterium_catenulatum	TRUE	reported	qtsTVE	19.98
rs13391731	3.18e-06	G	A	0.321654	-0.0876715	0.018818	k__Bacteria.p__Actinobacteria.c__Actinobacteria.o__Bifidobacteriales.f__Bifidobacteriaceae.g__Bifidobacterium.s__Bifidobacterium_longum	TRUE	reported	q2vvmh	21.7055
rs6546996	7.73e-06	G	A	0.125529	-0.122113	0.0273032	k__Bacteria.p__Actinobacteria.c__Actinobacteria.o__Bifidobacteriales.f__Bifidobacteriaceae.g__Bifidobacterium.s__Bifidobacterium_longum	TRUE	reported	q2vvmh	20.0029
rs7570971	9.67e-07	A	C	0.273609	0.0961753	0.0196348	k__Bacteria.p__Actinobacteria.c__Actinobacteria.o__Bifidobacteriales.f__Bifidobacteriaceae.g__Bifidobacterium.s__Bifidobacterium_longum	TRUE	reported	q2vvmh	23.9925
rs1446585	3.18e-08	G	A	0.22812	0.115634	0.0209054	k__Bacteria.p__Actinobacteria.c__Actinobacteria.o__Bifidobacteriales.f__Bifidobacteriaceae.g__Bifidobacterium.s__Bifidobacterium_longum	TRUE	reported	q2vvmh	30.5953
rs6780177	1.07e-06	T	C	0.133534	0.128654	0.0263775	k__Bacteria.p__Actinobacteria.c__Actinobacteria.o__Bifidobacteriales.f__Bifidobacteriaceae.g__Bifidobacterium.s__Bifidobacterium_longum	TRUE	reported	q2vvmh	23.7893
rs11721919	6.84e-06	G	C	0.494196	-0.0863411	0.0191923	k__Bacteria.p__Actinobacteria.c__Actinobacteria.o__Bifidobacteriales.f__Bifidobacteriaceae.g__Bifidobacterium.s__Bifidobacterium_longum	TRUE	reported	q2vvmh	20.2386
rs10033190	2.33e-06	C	T	0.751453	0.0978871	0.0207273	k__Bacteria.p__Actinobacteria.c__Actinobacteria.o__Bifidobacteriales.f__Bifidobacteriaceae.g__Bifidobacterium.s__Bifidobacterium_longum	TRUE	reported	q2vvmh	22.3032
rs7761703	6.01e-07	T	A	0.0990624	-0.155642	0.0311847	k__Bacteria.p__Actinobacteria.c__Actinobacteria.o__Bifidobacteriales.f__Bifidobacteriaceae.g__Bifidobacterium.s__Bifidobacterium_longum	TRUE	reported	q2vvmh	24.9099
rs11786426	7.88e-06	G	A	0.349925	0.0825932	0.0184837	k__Bacteria.p__Actinobacteria.c__Actinobacteria.o__Bifidobacteriales.f__Bifidobacteriaceae.g__Bifidobacterium.s__Bifidobacterium_longum	TRUE	reported	q2vvmh	19.9669
rs13264085	9.38e-06	A	T	0.195272	0.0990459	0.0223532	k__Bacteria.p__Actinobacteria.c__Actinobacteria.o__Bifidobacteriales.f__Bifidobacteriaceae.g__Bifidobacterium.s__Bifidobacterium_longum	TRUE	reported	q2vvmh	19.6333
rs10843776	6.58e-06	G	T	0.257126	-0.0925649	0.0205387	k__Bacteria.p__Actinobacteria.c__Actinobacteria.o__Bifidobacteriales.f__Bifidobacteriaceae.g__Bifidobacterium.s__Bifidobacterium_longum	TRUE	reported	q2vvmh	20.3117
rs77019567	7.69e-06	A	T	0.0533973	0.177891	0.0397631	k__Bacteria.p__Actinobacteria.c__Actinobacteria.o__Bifidobacteriales.f__Bifidobacteriaceae.g__Bifidobacterium.s__Bifidobacterium_longum	TRUE	reported	q2vvmh	20.0146
rs73412051	3.45e-06	A	G	0.0787996	0.155347	0.0334656	k__Bacteria.p__Actinobacteria.c__Actinobacteria.o__Bifidobacteriales.f__Bifidobacteriaceae.g__Bifidobacterium.s__Bifidobacterium_longum	TRUE	reported	q2vvmh	21.5481
rs7532302	1.37e-06	T	C	0.667952	-0.122325	0.0253292	k__Bacteria.p__Actinobacteria.c__Actinobacteria.o__Coriobacteriales.f__Coriobacteriaceae.g__Adlercreutzia.s__Adlercreutzia_equolifaciens	TRUE	reported	xP28gB	23.3233
rs148883344	3.37e-06	A	C	0.0848704	0.212645	0.0457604	k__Bacteria.p__Actinobacteria.c__Actinobacteria.o__Coriobacteriales.f__Coriobacteriaceae.g__Adlercreutzia.s__Adlercreutzia_equolifaciens	TRUE	reported	xP28gB	21.5939
rs72682613	9.67e-06	T	C	0.186661	-0.136352	0.0308172	k__Bacteria.p__Actinobacteria.c__Actinobacteria.o__Coriobacteriales.f__Coriobacteriaceae.g__Adlercreutzia.s__Adlercreutzia_equolifaciens	TRUE	reported	xP28gB	19.5765
rs9347737	9.46e-06	G	A	0.422944	-0.108442	0.0244839	k__Bacteria.p__Actinobacteria.c__Actinobacteria.o__Coriobacteriales.f__Coriobacteriaceae.g__Adlercreutzia.s__Adlercreutzia_equolifaciens	TRUE	reported	xP28gB	19.6169
rs62529678	9.6e-06	A	G	0.286471	0.118588	0.0267934	k__Bacteria.p__Actinobacteria.c__Actinobacteria.o__Coriobacteriales.f__Coriobacteriaceae.g__Adlercreutzia.s__Adlercreutzia_equolifaciens	TRUE	reported	xP28gB	19.5898
rs609909	2.54e-06	C	G	0.946447	-0.255589	0.0543213	k__Bacteria.p__Actinobacteria.c__Actinobacteria.o__Coriobacteriales.f__Coriobacteriaceae.g__Adlercreutzia.s__Adlercreutzia_equolifaciens	TRUE	reported	xP28gB	22.1383
rs73546364	4.25e-06	T	C	0.0705586	-0.221358	0.0481341	k__Bacteria.p__Actinobacteria.c__Actinobacteria.o__Coriobacteriales.f__Coriobacteriaceae.g__Adlercreutzia.s__Adlercreutzia_equolifaciens	TRUE	reported	xP28gB	21.1488
rs11736801	8.14e-06	T	C	0.0517446	-0.183639	0.0411616	k__Bacteria.p__Actinobacteria.c__Actinobacteria.o__Coriobacteriales.f__Coriobacteriaceae.g__Collinsella.s__Collinsella_aerofaciens	TRUE	reported	qML8JR	19.9042
rs17553786	6.07e-06	T	C	0.0624097	0.165776	0.0366453	k__Bacteria.p__Actinobacteria.c__Actinobacteria.o__Coriobacteriales.f__Coriobacteriaceae.g__Collinsella.s__Collinsella_aerofaciens	TRUE	reported	qML8JR	20.4647
rs7831606	9.54e-06	A	T	0.160938	-0.103329	0.0233385	k__Bacteria.p__Actinobacteria.c__Actinobacteria.o__Coriobacteriales.f__Coriobacteriaceae.g__Collinsella.s__Collinsella_aerofaciens	TRUE	reported	qML8JR	19.6021
rs550057	2.05e-08	T	C	0.251842	0.108642	0.0193746	k__Bacteria.p__Actinobacteria.c__Actinobacteria.o__Coriobacteriales.f__Coriobacteriaceae.g__Collinsella.s__Collinsella_aerofaciens	TRUE	reported	qML8JR	31.4436
rs72774015	6.32e-06	A	G	0.0511835	0.177381	0.0392824	k__Bacteria.p__Actinobacteria.c__Actinobacteria.o__Coriobacteriales.f__Coriobacteriaceae.g__Collinsella.s__Collinsella_aerofaciens	TRUE	reported	qML8JR	20.39
rs61877169	5.1e-06	G	A	0.166305	0.104615	0.0229385	k__Bacteria.p__Actinobacteria.c__Actinobacteria.o__Coriobacteriales.f__Coriobacteriaceae.g__Collinsella.s__Collinsella_aerofaciens	TRUE	reported	qML8JR	20.7998
rs61940669	6.52e-06	A	G	0.113419	0.146989	0.0326009	k__Bacteria.p__Actinobacteria.c__Actinobacteria.o__Coriobacteriales.f__Coriobacteriaceae.g__Collinsella.s__Collinsella_aerofaciens	TRUE	reported	qML8JR	20.3286
rs7147611	8.06e-06	A	G	0.655985	-0.0805696	0.0180507	k__Bacteria.p__Actinobacteria.c__Actinobacteria.o__Coriobacteriales.f__Coriobacteriaceae.g__Collinsella.s__Collinsella_aerofaciens	TRUE	reported	qML8JR	19.923
rs72845940	1.45e-06	T	G	0.125286	0.124891	0.0259236	k__Bacteria.p__Actinobacteria.c__Actinobacteria.o__Coriobacteriales.f__Coriobacteriaceae.g__Collinsella.s__Collinsella_aerofaciens	TRUE	reported	qML8JR	23.2098
rs6099022	3.19e-06	T	C	0.213852	-0.10305	0.0221238	k__Bacteria.p__Actinobacteria.c__Actinobacteria.o__Coriobacteriales.f__Coriobacteriaceae.g__Collinsella.s__Collinsella_aerofaciens	TRUE	reported	qML8JR	21.6959
rs386274	1.19e-06	A	C	0.220805	0.0990318	0.0203866	k__Bacteria.p__Actinobacteria.c__Actinobacteria.o__Coriobacteriales.f__Coriobacteriaceae.g__Collinsella.s__Collinsella_aerofaciens	TRUE	reported	qML8JR	23.5971
rs141306664	5.63e-06	G	A	0.0503485	-0.345992	0.0762136	k__Bacteria.p__Actinobacteria.c__Actinobacteria.o__Coriobacteriales.f__Coriobacteriaceae.g__Eggerthella.s__Eggerthella_unclassified	TRUE	reported	4MY9GY	20.6094
rs35315167	6.71e-06	T	C	0.0508565	-0.341169	0.0757681	k__Bacteria.p__Actinobacteria.c__Actinobacteria.o__Coriobacteriales.f__Coriobacteriaceae.g__Eggerthella.s__Eggerthella_unclassified	TRUE	reported	4MY9GY	20.2753
rs1245457	6.99e-06	T	G	0.92666	-0.284764	0.0633653	k__Bacteria.p__Actinobacteria.c__Actinobacteria.o__Coriobacteriales.f__Coriobacteriaceae.g__Eggerthella.s__Eggerthella_unclassified	TRUE	reported	4MY9GY	20.1961
rs7553861	5.01e-06	G	T	0.662171	-0.205731	0.0450735	k__Bacteria.p__Actinobacteria.c__Actinobacteria.o__Coriobacteriales.f__Coriobacteriaceae.g__Gordonibacter.s__Gordonibacter_pamelaeae	TRUE	reported	vlq06p	20.8333
rs12637754	8.78e-06	G	A	0.130241	-0.295809	0.0665444	k__Bacteria.p__Actinobacteria.c__Actinobacteria.o__Coriobacteriales.f__Coriobacteriaceae.g__Gordonibacter.s__Gordonibacter_pamelaeae	TRUE	reported	vlq06p	19.7607
rs2966752	2.1e-06	G	A	0.594667	0.209792	0.044229	k__Bacteria.p__Actinobacteria.c__Actinobacteria.o__Coriobacteriales.f__Coriobacteriaceae.g__Gordonibacter.s__Gordonibacter_pamelaeae	TRUE	reported	vlq06p	22.499
rs62481637	3.4e-06	C	T	0.118952	0.310466	0.0668346	k__Bacteria.p__Actinobacteria.c__Actinobacteria.o__Coriobacteriales.f__Coriobacteriaceae.g__Gordonibacter.s__Gordonibacter_pamelaeae	TRUE	reported	vlq06p	21.5787
rs2465095	9.81e-07	G	A	0.417237	-0.0817186	0.0166929	k__Bacteria.p__Bacteroidetes.c__Bacteroidia.o__Bacteroidales.f__Bacteroidales_noname.g__Bacteroidales_noname.s__Bacteroidales_bacterium_ph8	TRUE	reported	73ZBHE	23.9651
rs203770	3.99e-06	C	T	0.32844	-0.0823321	0.0178522	k__Bacteria.p__Bacteroidetes.c__Bacteroidia.o__Bacteroidales.f__Bacteroidales_noname.g__Bacteroidales_noname.s__Bacteroidales_bacterium_ph8	TRUE	reported	73ZBHE	21.2694
rs55712042	8.29e-06	G	A	0.536767	0.0752817	0.0168888	k__Bacteria.p__Bacteroidetes.c__Bacteroidia.o__Bacteroidales.f__Bacteroidales_noname.g__Bacteroidales_noname.s__Bacteroidales_bacterium_ph8	TRUE	reported	73ZBHE	19.8692
rs2700958	8.8e-06	A	G	0.0912533	0.131635	0.0296165	k__Bacteria.p__Bacteroidetes.c__Bacteroidia.o__Bacteroidales.f__Bacteroidales_noname.g__Bacteroidales_noname.s__Bacteroidales_bacterium_ph8	TRUE	reported	73ZBHE	19.7551
rs12449080	1.1e-06	G	C	0.664356	0.086934	0.0178413	k__Bacteria.p__Bacteroidetes.c__Bacteroidia.o__Bacteroidales.f__Bacteroidales_noname.g__Bacteroidales_noname.s__Bacteroidales_bacterium_ph8	TRUE	reported	73ZBHE	23.7426
rs2008778	5.32e-06	A	C	0.219845	-0.0981686	0.0215664	k__Bacteria.p__Bacteroidetes.c__Bacteroidia.o__Bacteroidales.f__Bacteroidales_noname.g__Bacteroidales_noname.s__Bacteroidales_bacterium_ph8	TRUE	reported	73ZBHE	20.7201
rs12602625	8e-06	C	G	0.058124	-0.16527	0.0370136	k__Bacteria.p__Bacteroidetes.c__Bacteroidia.o__Bacteroidales.f__Bacteroidales_noname.g__Bacteroidales_noname.s__Bacteroidales_bacterium_ph8	TRUE	reported	73ZBHE	19.9373
rs35445518	8.16e-06	C	A	0.769202	0.0910584	0.0204129	k__Bacteria.p__Bacteroidetes.c__Bacteroidia.o__Bacteroidales.f__Bacteroidales_noname.g__Bacteroidales_noname.s__Bacteroidales_bacterium_ph8	TRUE	reported	73ZBHE	19.8989
rs78335793	5.67e-06	T	C	0.0949423	0.134728	0.0296875	k__Bacteria.p__Bacteroidetes.c__Bacteroidia.o__Bacteroidales.f__Porphyromonadaceae.g__Barnesiella.s__Barnesiella_intestinihominis	TRUE	reported	AvupOx	20.5951
rs62135856	4.4e-06	A	G	0.0776336	0.153113	0.0333452	k__Bacteria.p__Bacteroidetes.c__Bacteroidia.o__Bacteroidales.f__Porphyromonadaceae.g__Barnesiella.s__Barnesiella_intestinihominis	TRUE	reported	AvupOx	21.0841
rs67396441	5.51e-06	T	C	0.385942	-0.078774	0.0173338	k__Bacteria.p__Bacteroidetes.c__Bacteroidia.o__Bacteroidales.f__Porphyromonadaceae.g__Barnesiella.s__Barnesiella_intestinihominis	TRUE	reported	AvupOx	20.6528
rs2132254	9.74e-06	T	C	0.5894	0.0813722	0.0183979	k__Bacteria.p__Bacteroidetes.c__Bacteroidia.o__Bacteroidales.f__Porphyromonadaceae.g__Barnesiella.s__Barnesiella_intestinihominis	TRUE	reported	AvupOx	19.5622
rs115004061	8.83e-06	T	C	0.0506658	-0.189853	0.0427218	k__Bacteria.p__Bacteroidetes.c__Bacteroidia.o__Bacteroidales.f__Porphyromonadaceae.g__Barnesiella.s__Barnesiella_intestinihominis	TRUE	reported	AvupOx	19.7485
rs11931595	4.01e-06	C	G	0.188152	-0.104246	0.022608	k__Bacteria.p__Bacteroidetes.c__Bacteroidia.o__Bacteroidales.f__Porphyromonadaceae.g__Barnesiella.s__Barnesiella_intestinihominis	TRUE	reported	AvupOx	21.2617
rs9884588	3.9e-06	T	C	0.370832	0.0829817	0.0179739	k__Bacteria.p__Bacteroidetes.c__Bacteroidia.o__Bacteroidales.f__Porphyromonadaceae.g__Barnesiella.s__Barnesiella_intestinihominis	TRUE	reported	AvupOx	21.3148
rs10026787	3.93e-06	C	T	0.0698756	-0.15714	0.0340508	k__Bacteria.p__Bacteroidetes.c__Bacteroidia.o__Bacteroidales.f__Porphyromonadaceae.g__Barnesiella.s__Barnesiella_intestinihominis	TRUE	reported	AvupOx	21.2971
rs9364722	6.97e-06	G	T	0.0770732	0.150309	0.0334416	k__Bacteria.p__Bacteroidetes.c__Bacteroidia.o__Bacteroidales.f__Porphyromonadaceae.g__Barnesiella.s__Barnesiella_intestinihominis	TRUE	reported	AvupOx	20.202
rs6920861	1.05e-07	C	T	0.253827	-0.111339	0.0209362	k__Bacteria.p__Bacteroidetes.c__Bacteroidia.o__Bacteroidales.f__Porphyromonadaceae.g__Barnesiella.s__Barnesiella_intestinihominis	TRUE	reported	AvupOx	28.2813
rs74448867	1.43e-06	G	A	0.0685882	0.168486	0.0349489	k__Bacteria.p__Bacteroidetes.c__Bacteroidia.o__Bacteroidales.f__Porphyromonadaceae.g__Barnesiella.s__Barnesiella_intestinihominis	TRUE	reported	AvupOx	23.2412
rs700801	5.74e-06	A	G	0.81313	0.100962	0.0222594	k__Bacteria.p__Bacteroidetes.c__Bacteroidia.o__Bacteroidales.f__Porphyromonadaceae.g__Barnesiella.s__Barnesiella_intestinihominis	TRUE	reported	AvupOx	20.5725
rs8029854	1.21e-06	C	T	0.811072	-0.109071	0.0224716	k__Bacteria.p__Bacteroidetes.c__Bacteroidia.o__Bacteroidales.f__Porphyromonadaceae.g__Barnesiella.s__Barnesiella_intestinihominis	TRUE	reported	AvupOx	23.5586
rs1078988	5.59e-06	C	T	0.257608	0.0935179	0.0205925	k__Bacteria.p__Bacteroidetes.c__Bacteroidia.o__Bacteroidales.f__Porphyromonadaceae.g__Barnesiella.s__Barnesiella_intestinihominis	TRUE	reported	AvupOx	20.624
rs34437635	3.75e-06	T	C	0.072341	0.161911	0.0350088	k__Bacteria.p__Bacteroidetes.c__Bacteroidia.o__Bacteroidales.f__Porphyromonadaceae.g__Barnesiella.s__Barnesiella_intestinihominis	TRUE	reported	AvupOx	21.3893
rs75238635	2.11e-06	A	G	0.0856001	0.196849	0.0415042	k__Bacteria.p__Bacteroidetes.c__Bacteroidia.o__Bacteroidales.f__Porphyromonadaceae.g__Coprobacter.s__Coprobacter_fastidiosus	TRUE	reported	clE7Q1	22.4948
rs112428203	4.91e-06	T	C	0.174616	-0.139492	0.0305328	k__Bacteria.p__Bacteroidetes.c__Bacteroidia.o__Bacteroidales.f__Porphyromonadaceae.g__Coprobacter.s__Coprobacter_fastidiosus	TRUE	reported	clE7Q1	20.8721
rs2697923	3.81e-07	T	G	0.651908	-0.122603	0.024144	k__Bacteria.p__Bacteroidetes.c__Bacteroidia.o__Bacteroidales.f__Porphyromonadaceae.g__Coprobacter.s__Coprobacter_fastidiosus	TRUE	reported	clE7Q1	25.7861
rs1896610	3.33e-06	A	G	0.202817	-0.134792	0.0289918	k__Bacteria.p__Bacteroidetes.c__Bacteroidia.o__Bacteroidales.f__Porphyromonadaceae.g__Coprobacter.s__Coprobacter_fastidiosus	TRUE	reported	clE7Q1	21.6162
rs79594952	2.89e-07	G	A	0.146863	0.171836	0.0334913	k__Bacteria.p__Bacteroidetes.c__Bacteroidia.o__Bacteroidales.f__Porphyromonadaceae.g__Coprobacter.s__Coprobacter_fastidiosus	TRUE	reported	clE7Q1	26.3248
rs12232484	1.21e-07	C	T	0.445343	-0.125506	0.0237135	k__Bacteria.p__Bacteroidetes.c__Bacteroidia.o__Bacteroidales.f__Porphyromonadaceae.g__Coprobacter.s__Coprobacter_fastidiosus	TRUE	reported	clE7Q1	28.0117
rs12463384	3.66e-06	A	C	0.373021	0.113367	0.0244873	k__Bacteria.p__Bacteroidetes.c__Bacteroidia.o__Bacteroidales.f__Porphyromonadaceae.g__Coprobacter.s__Coprobacter_fastidiosus	TRUE	reported	clE7Q1	21.4336
rs13096936	1.41e-07	G	A	0.289539	0.109896	0.0208761	k__Bacteria.p__Bacteroidetes.c__Bacteroidia.o__Bacteroidales.f__Porphyromonadaceae.g__Odoribacter.s__Odoribacter_splanchnicus	TRUE	reported	gszBL7	27.7116
rs2383400	5.07e-06	A	G	0.525855	0.0862234	0.0189004	k__Bacteria.p__Bacteroidetes.c__Bacteroidia.o__Bacteroidales.f__Porphyromonadaceae.g__Odoribacter.s__Odoribacter_splanchnicus	TRUE	reported	gszBL7	20.8116
rs11111	9.96e-06	C	T	0.183291	-0.103454	0.0234163	k__Bacteria.p__Bacteroidetes.c__Bacteroidia.o__Bacteroidales.f__Porphyromonadaceae.g__Odoribacter.s__Odoribacter_splanchnicus	TRUE	reported	gszBL7	19.519
rs76880769	7.63e-06	A	G	0.0558398	-0.187932	0.0419932	k__Bacteria.p__Bacteroidetes.c__Bacteroidia.o__Bacteroidales.f__Porphyromonadaceae.g__Odoribacter.s__Odoribacter_splanchnicus	TRUE	reported	gszBL7	20.0283
rs6583351	5.5e-06	C	T	0.514788	0.0851714	0.0187403	k__Bacteria.p__Bacteroidetes.c__Bacteroidia.o__Bacteroidales.f__Porphyromonadaceae.g__Odoribacter.s__Odoribacter_splanchnicus	TRUE	reported	gszBL7	20.6554
rs7011780	7.84e-06	C	A	0.11191	0.130826	0.0292709	k__Bacteria.p__Bacteroidetes.c__Bacteroidia.o__Bacteroidales.f__Porphyromonadaceae.g__Odoribacter.s__Odoribacter_splanchnicus	TRUE	reported	gszBL7	19.9762
rs7019674	7.44e-06	C	T	0.49146	-0.0842361	0.0187999	k__Bacteria.p__Bacteroidetes.c__Bacteroidia.o__Bacteroidales.f__Porphyromonadaceae.g__Odoribacter.s__Odoribacter_splanchnicus	TRUE	reported	gszBL7	20.0764
rs2470427	8.88e-07	T	C	0.487964	0.0905437	0.0184222	k__Bacteria.p__Bacteroidetes.c__Bacteroidia.o__Bacteroidales.f__Porphyromonadaceae.g__Odoribacter.s__Odoribacter_splanchnicus	TRUE	reported	gszBL7	24.1565
rs495710	6.4e-07	T	C	0.472152	-0.0921548	0.0185091	k__Bacteria.p__Bacteroidetes.c__Bacteroidia.o__Bacteroidales.f__Porphyromonadaceae.g__Odoribacter.s__Odoribacter_splanchnicus	TRUE	reported	gszBL7	24.7892
rs152172	2.75e-06	T	C	0.420097	-0.0880651	0.0187815	k__Bacteria.p__Bacteroidetes.c__Bacteroidia.o__Bacteroidales.f__Porphyromonadaceae.g__Odoribacter.s__Odoribacter_splanchnicus	TRUE	reported	gszBL7	21.9861
rs117633633	6.11e-06	A	G	0.0686066	0.191045	0.0422441	k__Bacteria.p__Bacteroidetes.c__Bacteroidia.o__Bacteroidales.f__Porphyromonadaceae.g__Odoribacter.s__Odoribacter_splanchnicus	TRUE	reported	gszBL7	20.4521
rs74682567	1.35e-06	G	A	0.0650097	-0.201543	0.0417131	k__Bacteria.p__Bacteroidetes.c__Bacteroidia.o__Bacteroidales.f__Porphyromonadaceae.g__Odoribacter.s__Odoribacter_splanchnicus	TRUE	reported	gszBL7	23.3448
rs73619447	9.26e-06	T	C	0.0602449	-0.172843	0.0389841	k__Bacteria.p__Bacteroidetes.c__Bacteroidia.o__Bacteroidales.f__Porphyromonadaceae.g__Odoribacter.s__Odoribacter_splanchnicus	TRUE	reported	gszBL7	19.6575
rs5754282	6.57e-06	C	A	0.227051	0.101205	0.0224536	k__Bacteria.p__Bacteroidetes.c__Bacteroidia.o__Bacteroidales.f__Porphyromonadaceae.g__Odoribacter.s__Odoribacter_splanchnicus	TRUE	reported	gszBL7	20.3159
rs6688656	8.26e-06	G	T	0.57415	-0.0827272	0.0185553	k__Bacteria.p__Bacteroidetes.c__Bacteroidia.o__Bacteroidales.f__Porphyromonadaceae.g__Parabacteroides.s__Parabacteroides_distasonis	TRUE	reported	tVrWx7	19.8775
rs62227335	7.49e-08	T	C	0.0539575	-0.216031	0.0401629	k__Bacteria.p__Bacteroidetes.c__Bacteroidia.o__Bacteroidales.f__Porphyromonadaceae.g__Parabacteroides.s__Parabacteroides_distasonis	TRUE	reported	tVrWx7	28.9324
rs2729003	7.76e-06	A	G	0.5999	-0.0907052	0.020284	k__Bacteria.p__Bacteroidetes.c__Bacteroidia.o__Bacteroidales.f__Porphyromonadaceae.g__Parabacteroides.s__Parabacteroides_distasonis	TRUE	reported	tVrWx7	19.9966
rs3796338	8.65e-06	G	A	0.357265	0.0850208	0.019113	k__Bacteria.p__Bacteroidetes.c__Bacteroidia.o__Bacteroidales.f__Porphyromonadaceae.g__Parabacteroides.s__Parabacteroides_distasonis	TRUE	reported	tVrWx7	19.7876
rs4618483	2.68e-06	A	T	0.505282	0.0862656	0.0183788	k__Bacteria.p__Bacteroidetes.c__Bacteroidia.o__Bacteroidales.f__Porphyromonadaceae.g__Parabacteroides.s__Parabacteroides_distasonis	TRUE	reported	tVrWx7	22.0314
rs3735683	1.94e-06	T	C	0.21672	0.10494	0.0220496	k__Bacteria.p__Bacteroidetes.c__Bacteroidia.o__Bacteroidales.f__Porphyromonadaceae.g__Parabacteroides.s__Parabacteroides_distasonis	TRUE	reported	tVrWx7	22.6506
rs3814989	5.62e-06	C	T	0.25714	0.09487	0.0208954	k__Bacteria.p__Bacteroidetes.c__Bacteroidia.o__Bacteroidales.f__Porphyromonadaceae.g__Parabacteroides.s__Parabacteroides_distasonis	TRUE	reported	tVrWx7	20.6138
rs6970565	5.99e-06	C	T	0.371978	-0.0869376	0.0192049	k__Bacteria.p__Bacteroidetes.c__Bacteroidia.o__Bacteroidales.f__Porphyromonadaceae.g__Parabacteroides.s__Parabacteroides_distasonis	TRUE	reported	tVrWx7	20.4923
rs7853135	6.01e-06	C	T	0.660589	-0.0868403	0.0191875	k__Bacteria.p__Bacteroidetes.c__Bacteroidia.o__Bacteroidales.f__Porphyromonadaceae.g__Parabacteroides.s__Parabacteroides_distasonis	TRUE	reported	tVrWx7	20.4835
rs60248492	1.42e-06	G	C	0.0602122	-0.187154	0.0388118	k__Bacteria.p__Bacteroidetes.c__Bacteroidia.o__Bacteroidales.f__Porphyromonadaceae.g__Parabacteroides.s__Parabacteroides_distasonis	TRUE	reported	tVrWx7	23.2526
rs6603134	7.4e-06	G	A	0.593815	-0.0823059	0.0183647	k__Bacteria.p__Bacteroidetes.c__Bacteroidia.o__Bacteroidales.f__Porphyromonadaceae.g__Parabacteroides.s__Parabacteroides_distasonis	TRUE	reported	tVrWx7	20.086
rs12617695	8.27e-06	T	C	0.11152	-0.2545	0.0570862	k__Bacteria.p__Bacteroidetes.c__Bacteroidia.o__Bacteroidales.f__Porphyromonadaceae.g__Parabacteroides.s__Parabacteroides_goldsteinii	TRUE	reported	kJfXWX	19.8752
rs1357368	3.3e-07	T	C	0.268075	0.219779	0.0430468	k__Bacteria.p__Bacteroidetes.c__Bacteroidia.o__Bacteroidales.f__Porphyromonadaceae.g__Parabacteroides.s__Parabacteroides_goldsteinii	TRUE	reported	kJfXWX	26.0669
rs2898012	4.87e-06	G	A	0.732202	0.181674	0.0397493	k__Bacteria.p__Bacteroidetes.c__Bacteroidia.o__Bacteroidales.f__Porphyromonadaceae.g__Parabacteroides.s__Parabacteroides_goldsteinii	TRUE	reported	kJfXWX	20.8893
rs3973922	6.94e-06	C	A	0.675078	0.174374	0.0387882	k__Bacteria.p__Bacteroidetes.c__Bacteroidia.o__Bacteroidales.f__Porphyromonadaceae.g__Parabacteroides.s__Parabacteroides_goldsteinii	TRUE	reported	kJfXWX	20.2098
rs988862	3.87e-06	A	T	0.284176	0.175621	0.0380297	k__Bacteria.p__Bacteroidetes.c__Bacteroidia.o__Bacteroidales.f__Porphyromonadaceae.g__Parabacteroides.s__Parabacteroides_goldsteinii	TRUE	reported	kJfXWX	21.3259
rs8006060	5.54e-06	G	A	0.130169	-0.242375	0.0533469	k__Bacteria.p__Bacteroidetes.c__Bacteroidia.o__Bacteroidales.f__Porphyromonadaceae.g__Parabacteroides.s__Parabacteroides_goldsteinii	TRUE	reported	kJfXWX	20.6423
rs12879040	6.87e-06	A	G	0.324977	-0.175377	0.0389933	k__Bacteria.p__Bacteroidetes.c__Bacteroidia.o__Bacteroidales.f__Porphyromonadaceae.g__Parabacteroides.s__Parabacteroides_goldsteinii	TRUE	reported	kJfXWX	20.2287
rs11806181	4.81e-06	T	G	0.0844595	-0.304541	0.0665955	k__Bacteria.p__Bacteroidetes.c__Bacteroidia.o__Bacteroidales.f__Porphyromonadaceae.g__Parabacteroides.s__Parabacteroides_johnsonii	TRUE	reported	6Jj2e0	20.9123
rs62163269	2.6e-07	T	C	0.169808	-0.261356	0.050743	k__Bacteria.p__Bacteroidetes.c__Bacteroidia.o__Bacteroidales.f__Porphyromonadaceae.g__Parabacteroides.s__Parabacteroides_johnsonii	TRUE	reported	6Jj2e0	26.5284
rs11724182	3.13e-06	T	C	0.092553	0.297944	0.0639105	k__Bacteria.p__Bacteroidetes.c__Bacteroidia.o__Bacteroidales.f__Porphyromonadaceae.g__Parabacteroides.s__Parabacteroides_johnsonii	TRUE	reported	6Jj2e0	21.7333
rs17693136	8.65e-07	T	C	0.239085	0.211231	0.042932	k__Bacteria.p__Bacteroidetes.c__Bacteroidia.o__Bacteroidales.f__Porphyromonadaceae.g__Parabacteroides.s__Parabacteroides_johnsonii	TRUE	reported	6Jj2e0	24.2075
rs115075506	7.83e-06	C	T	0.0614308	0.368331	0.082404	k__Bacteria.p__Bacteroidetes.c__Bacteroidia.o__Bacteroidales.f__Porphyromonadaceae.g__Parabacteroides.s__Parabacteroides_johnsonii	TRUE	reported	6Jj2e0	19.9794
rs568692	3.3e-06	C	T	0.445607	-0.170235	0.0366008	k__Bacteria.p__Bacteroidetes.c__Bacteroidia.o__Bacteroidales.f__Porphyromonadaceae.g__Parabacteroides.s__Parabacteroides_johnsonii	TRUE	reported	6Jj2e0	21.6331
rs598632	6.05e-06	T	C	0.108492	-0.272144	0.0601463	k__Bacteria.p__Bacteroidetes.c__Bacteroidia.o__Bacteroidales.f__Porphyromonadaceae.g__Parabacteroides.s__Parabacteroides_johnsonii	TRUE	reported	6Jj2e0	20.4729
rs13265628	7.41e-06	A	C	0.111797	-0.272076	0.0607095	k__Bacteria.p__Bacteroidetes.c__Bacteroidia.o__Bacteroidales.f__Porphyromonadaceae.g__Parabacteroides.s__Parabacteroides_johnsonii	TRUE	reported	6Jj2e0	20.0848
rs114845775	7.69e-06	T	C	0.0924841	-0.287556	0.0642764	k__Bacteria.p__Bacteroidetes.c__Bacteroidia.o__Bacteroidales.f__Porphyromonadaceae.g__Parabacteroides.s__Parabacteroides_johnsonii	TRUE	reported	6Jj2e0	20.0144
rs12101679	9.72e-06	A	G	0.197635	-0.203089	0.0459139	k__Bacteria.p__Bacteroidetes.c__Bacteroidia.o__Bacteroidales.f__Porphyromonadaceae.g__Parabacteroides.s__Parabacteroides_johnsonii	TRUE	reported	6Jj2e0	19.5651
rs12116657	4.09e-06	C	A	0.186049	-0.111275	0.0241536	k__Bacteria.p__Bacteroidetes.c__Bacteroidia.o__Bacteroidales.f__Porphyromonadaceae.g__Parabacteroides.s__Parabacteroides_merdae	TRUE	reported	yuX6Q7	21.2242
rs7631540	7.12e-06	T	C	0.454162	0.0825402	0.0183823	k__Bacteria.p__Bacteroidetes.c__Bacteroidia.o__Bacteroidales.f__Porphyromonadaceae.g__Parabacteroides.s__Parabacteroides_merdae	TRUE	reported	yuX6Q7	20.1618
rs1508792	1.7e-06	C	G	0.578673	-0.0876039	0.0183017	k__Bacteria.p__Bacteroidetes.c__Bacteroidia.o__Bacteroidales.f__Porphyromonadaceae.g__Parabacteroides.s__Parabacteroides_merdae	TRUE	reported	yuX6Q7	22.9119
rs702101	6.28e-06	A	G	0.623602	0.089625	0.0198436	k__Bacteria.p__Bacteroidetes.c__Bacteroidia.o__Bacteroidales.f__Porphyromonadaceae.g__Parabacteroides.s__Parabacteroides_merdae	TRUE	reported	yuX6Q7	20.3994
rs66722558	1.07e-06	T	G	0.0540512	0.199748	0.0409473	k__Bacteria.p__Bacteroidetes.c__Bacteroidia.o__Bacteroidales.f__Porphyromonadaceae.g__Parabacteroides.s__Parabacteroides_merdae	TRUE	reported	yuX6Q7	23.7966
rs4237122	4.25e-06	A	G	0.105188	0.141557	0.0307803	k__Bacteria.p__Bacteroidetes.c__Bacteroidia.o__Bacteroidales.f__Porphyromonadaceae.g__Parabacteroides.s__Parabacteroides_merdae	TRUE	reported	yuX6Q7	21.1504
rs10733815	1.78e-06	A	G	0.776162	0.109025	0.0228223	k__Bacteria.p__Bacteroidetes.c__Bacteroidia.o__Bacteroidales.f__Porphyromonadaceae.g__Parabacteroides.s__Parabacteroides_merdae	TRUE	reported	yuX6Q7	22.8209
rs2005874	3.27e-07	T	C	0.0856528	0.171144	0.0335108	k__Bacteria.p__Bacteroidetes.c__Bacteroidia.o__Bacteroidales.f__Porphyromonadaceae.g__Parabacteroides.s__Parabacteroides_merdae	TRUE	reported	yuX6Q7	26.0827
rs148330790	1.81e-06	A	G	0.0950615	0.218192	0.0457119	k__Bacteria.p__Bacteroidetes.c__Bacteroidia.o__Bacteroidales.f__Porphyromonadaceae.g__Parabacteroides.s__Parabacteroides_merdae	TRUE	reported	yuX6Q7	22.7834
rs10911039	3.93e-06	G	A	0.159331	0.145854	0.0316024	k__Bacteria.p__Bacteroidetes.c__Bacteroidia.o__Bacteroidales.f__Porphyromonadaceae.g__Parabacteroides.s__Parabacteroides_unclassified	TRUE	reported	GLirtT	21.3008
rs1580572	3.54e-06	T	A	0.24215	0.12447	0.0268435	k__Bacteria.p__Bacteroidetes.c__Bacteroidia.o__Bacteroidales.f__Porphyromonadaceae.g__Parabacteroides.s__Parabacteroides_unclassified	TRUE	reported	GLirtT	21.5008
rs12697058	8.1e-06	C	T	0.596969	-0.111505	0.0249869	k__Bacteria.p__Bacteroidetes.c__Bacteroidia.o__Bacteroidales.f__Porphyromonadaceae.g__Parabacteroides.s__Parabacteroides_unclassified	TRUE	reported	GLirtT	19.9142
rs10281779	2.5e-06	G	A	0.429621	0.108871	0.0231235	k__Bacteria.p__Bacteroidetes.c__Bacteroidia.o__Bacteroidales.f__Porphyromonadaceae.g__Parabacteroides.s__Parabacteroides_unclassified	TRUE	reported	GLirtT	22.1677
rs2449506	2.51e-06	C	T	0.150276	-0.150144	0.0318987	k__Bacteria.p__Bacteroidetes.c__Bacteroidia.o__Bacteroidales.f__Porphyromonadaceae.g__Parabacteroides.s__Parabacteroides_unclassified	TRUE	reported	GLirtT	22.1551
rs303729	8.83e-06	G	C	0.843436	0.141678	0.0318804	k__Bacteria.p__Bacteroidetes.c__Bacteroidia.o__Bacteroidales.f__Porphyromonadaceae.g__Parabacteroides.s__Parabacteroides_unclassified	TRUE	reported	GLirtT	19.7496
rs12809872	1.47e-07	T	C	0.160398	-0.166807	0.0317329	k__Bacteria.p__Bacteroidetes.c__Bacteroidia.o__Bacteroidales.f__Porphyromonadaceae.g__Parabacteroides.s__Parabacteroides_unclassified	TRUE	reported	GLirtT	27.6317
rs4943000	3.8e-06	C	T	0.584513	0.108843	0.0235487	k__Bacteria.p__Bacteroidetes.c__Bacteroidia.o__Bacteroidales.f__Porphyromonadaceae.g__Parabacteroides.s__Parabacteroides_unclassified	TRUE	reported	GLirtT	21.363
rs11678259	8.6e-06	G	T	0.320759	0.117013	0.0262963	k__Bacteria.p__Bacteroidetes.c__Bacteroidia.o__Bacteroidales.f__Prevotellaceae.g__Paraprevotella.s__Paraprevotella_clara	TRUE	reported	QVAj7P	19.8006
rs113022358	9.59e-06	T	C	0.0795312	0.200395	0.0452748	k__Bacteria.p__Bacteroidetes.c__Bacteroidia.o__Bacteroidales.f__Prevotellaceae.g__Paraprevotella.s__Paraprevotella_clara	TRUE	reported	QVAj7P	19.5913
rs6748817	5.77e-06	G	A	0.824477	0.15142	0.033392	k__Bacteria.p__Bacteroidetes.c__Bacteroidia.o__Bacteroidales.f__Prevotellaceae.g__Paraprevotella.s__Paraprevotella_clara	TRUE	reported	QVAj7P	20.5628
rs13429913	8.15e-06	T	C	0.385846	0.111297	0.0249482	k__Bacteria.p__Bacteroidetes.c__Bacteroidia.o__Bacteroidales.f__Prevotellaceae.g__Paraprevotella.s__Paraprevotella_clara	TRUE	reported	QVAj7P	19.9014
rs4459949	1.9e-07	G	A	0.844497	-0.16846	0.0323433	k__Bacteria.p__Bacteroidetes.c__Bacteroidia.o__Bacteroidales.f__Prevotellaceae.g__Paraprevotella.s__Paraprevotella_clara	TRUE	reported	QVAj7P	27.1286
rs56353270	3.16e-06	A	G	0.0676608	-0.227444	0.0488069	k__Bacteria.p__Bacteroidetes.c__Bacteroidia.o__Bacteroidales.f__Prevotellaceae.g__Paraprevotella.s__Paraprevotella_clara	TRUE	reported	QVAj7P	21.7163
rs9462447	8.24e-06	C	A	0.144878	-0.15346	0.0344169	k__Bacteria.p__Bacteroidetes.c__Bacteroidia.o__Bacteroidales.f__Prevotellaceae.g__Paraprevotella.s__Paraprevotella_clara	TRUE	reported	QVAj7P	19.8813
rs2027516	3.29e-06	A	G	0.313637	0.119616	0.0257131	k__Bacteria.p__Bacteroidetes.c__Bacteroidia.o__Bacteroidales.f__Prevotellaceae.g__Paraprevotella.s__Paraprevotella_clara	TRUE	reported	QVAj7P	21.6407
rs9397388	6.43e-06	G	T	0.646438	-0.113861	0.0252374	k__Bacteria.p__Bacteroidetes.c__Bacteroidia.o__Bacteroidales.f__Prevotellaceae.g__Paraprevotella.s__Paraprevotella_clara	TRUE	reported	QVAj7P	20.3545
rs12686124	4.36e-06	G	A	0.0727698	-0.213224	0.0464187	k__Bacteria.p__Bacteroidetes.c__Bacteroidia.o__Bacteroidales.f__Prevotellaceae.g__Paraprevotella.s__Paraprevotella_clara	TRUE	reported	QVAj7P	21.1002
rs1305081	4.31e-07	A	G	0.128637	0.182505	0.0361045	k__Bacteria.p__Bacteroidetes.c__Bacteroidia.o__Bacteroidales.f__Prevotellaceae.g__Paraprevotella.s__Paraprevotella_clara	TRUE	reported	QVAj7P	25.5522
rs57091306	5.26e-06	G	C	0.123836	0.170615	0.0374643	k__Bacteria.p__Bacteroidetes.c__Bacteroidia.o__Bacteroidales.f__Prevotellaceae.g__Paraprevotella.s__Paraprevotella_clara	TRUE	reported	QVAj7P	20.7397
rs73415022	6.41e-07	C	T	0.141355	0.174909	0.0351324	k__Bacteria.p__Bacteroidetes.c__Bacteroidia.o__Bacteroidales.f__Prevotellaceae.g__Paraprevotella.s__Paraprevotella_clara	TRUE	reported	QVAj7P	24.7861
rs891501	1.96e-06	T	G	0.858175	-0.156632	0.0329211	k__Bacteria.p__Bacteroidetes.c__Bacteroidia.o__Bacteroidales.f__Prevotellaceae.g__Paraprevotella.s__Paraprevotella_unclassified	TRUE	reported	wyAxuj	22.6366
rs2884211	6e-06	G	A	0.0733544	0.207522	0.0458483	k__Bacteria.p__Bacteroidetes.c__Bacteroidia.o__Bacteroidales.f__Prevotellaceae.g__Paraprevotella.s__Paraprevotella_unclassified	TRUE	reported	wyAxuj	20.487
rs72810711	7.56e-06	C	G	0.264503	0.114394	0.0255503	k__Bacteria.p__Bacteroidetes.c__Bacteroidia.o__Bacteroidales.f__Prevotellaceae.g__Paraprevotella.s__Paraprevotella_unclassified	TRUE	reported	wyAxuj	20.0453
rs11938983	9.96e-06	T	C	0.286213	0.108741	0.0246128	k__Bacteria.p__Bacteroidetes.c__Bacteroidia.o__Bacteroidales.f__Prevotellaceae.g__Paraprevotella.s__Paraprevotella_unclassified	TRUE	reported	wyAxuj	19.5192
rs246783	6.13e-06	G	A	0.578874	0.109297	0.0241709	k__Bacteria.p__Bacteroidetes.c__Bacteroidia.o__Bacteroidales.f__Prevotellaceae.g__Paraprevotella.s__Paraprevotella_unclassified	TRUE	reported	wyAxuj	20.4473
rs6465823	3.61e-06	T	G	0.752057	0.120795	0.0260739	k__Bacteria.p__Bacteroidetes.c__Bacteroidia.o__Bacteroidales.f__Prevotellaceae.g__Paraprevotella.s__Paraprevotella_unclassified	TRUE	reported	wyAxuj	21.4628
rs7015972	5e-06	A	G	0.614719	0.106861	0.0234094	k__Bacteria.p__Bacteroidetes.c__Bacteroidia.o__Bacteroidales.f__Prevotellaceae.g__Paraprevotella.s__Paraprevotella_unclassified	TRUE	reported	wyAxuj	20.8383
rs10760885	4.67e-07	A	T	0.527096	0.112149	0.0222536	k__Bacteria.p__Bacteroidetes.c__Bacteroidia.o__Bacteroidales.f__Prevotellaceae.g__Paraprevotella.s__Paraprevotella_unclassified	TRUE	reported	wyAxuj	25.3973
rs1969724	5.23e-06	A	T	0.841389	0.140115	0.0307585	k__Bacteria.p__Bacteroidetes.c__Bacteroidia.o__Bacteroidales.f__Prevotellaceae.g__Paraprevotella.s__Paraprevotella_unclassified	TRUE	reported	wyAxuj	20.751
rs4767918	3.58e-06	C	T	0.429707	0.109243	0.0235722	k__Bacteria.p__Bacteroidetes.c__Bacteroidia.o__Bacteroidales.f__Prevotellaceae.g__Paraprevotella.s__Paraprevotella_unclassified	TRUE	reported	wyAxuj	21.4777
rs12895134	9.47e-06	A	G	0.555549	0.0995816	0.0224842	k__Bacteria.p__Bacteroidetes.c__Bacteroidia.o__Bacteroidales.f__Prevotellaceae.g__Paraprevotella.s__Paraprevotella_unclassified	TRUE	reported	wyAxuj	19.6156
rs61801633	1.66e-06	A	G	0.179781	-0.175102	0.0365445	k__Bacteria.p__Bacteroidetes.c__Bacteroidia.o__Bacteroidales.f__Prevotellaceae.g__Paraprevotella.s__Paraprevotella_xylaniphila	TRUE	reported	I0Y90M	22.9583
rs113640907	8.18e-06	C	T	0.11936	0.194644	0.0436384	k__Bacteria.p__Bacteroidetes.c__Bacteroidia.o__Bacteroidales.f__Prevotellaceae.g__Paraprevotella.s__Paraprevotella_xylaniphila	TRUE	reported	I0Y90M	19.895
rs3919827	9.79e-06	T	G	0.273651	-0.138415	0.0313039	k__Bacteria.p__Bacteroidetes.c__Bacteroidia.o__Bacteroidales.f__Prevotellaceae.g__Paraprevotella.s__Paraprevotella_xylaniphila	TRUE	reported	I0Y90M	19.5511
rs595638	3.71e-06	T	C	0.836234	-0.17446	0.0377058	k__Bacteria.p__Bacteroidetes.c__Bacteroidia.o__Bacteroidales.f__Prevotellaceae.g__Paraprevotella.s__Paraprevotella_xylaniphila	TRUE	reported	I0Y90M	21.408
rs4709313	4.67e-06	A	G	0.160668	0.182133	0.0397743	k__Bacteria.p__Bacteroidetes.c__Bacteroidia.o__Bacteroidales.f__Prevotellaceae.g__Paraprevotella.s__Paraprevotella_xylaniphila	TRUE	reported	I0Y90M	20.9687
rs6970331	7.72e-06	T	C	0.470452	0.127487	0.028503	k__Bacteria.p__Bacteroidetes.c__Bacteroidia.o__Bacteroidales.f__Prevotellaceae.g__Paraprevotella.s__Paraprevotella_xylaniphila	TRUE	reported	I0Y90M	20.0057
rs9314321	4.71e-06	C	T	0.937106	-0.267528	0.0584491	k__Bacteria.p__Bacteroidetes.c__Bacteroidia.o__Bacteroidales.f__Prevotellaceae.g__Paraprevotella.s__Paraprevotella_xylaniphila	TRUE	reported	I0Y90M	20.95
rs311865	1.56e-06	A	G	0.254885	-0.152845	0.0318161	k__Bacteria.p__Bacteroidetes.c__Bacteroidia.o__Bacteroidales.f__Prevotellaceae.g__Paraprevotella.s__Paraprevotella_xylaniphila	TRUE	reported	I0Y90M	23.0785
rs2005815	2.44e-06	A	C	0.942274	-0.282918	0.0600299	k__Bacteria.p__Bacteroidetes.c__Bacteroidia.o__Bacteroidales.f__Prevotellaceae.g__Paraprevotella.s__Paraprevotella_xylaniphila	TRUE	reported	I0Y90M	22.2119
rs6052686	4.83e-06	T	C	0.762608	0.162031	0.0354396	k__Bacteria.p__Bacteroidetes.c__Bacteroidia.o__Bacteroidales.f__Prevotellaceae.g__Paraprevotella.s__Paraprevotella_xylaniphila	TRUE	reported	I0Y90M	20.9034
rs62240505	7.68e-06	G	T	0.109091	-0.211992	0.0473853	k__Bacteria.p__Bacteroidetes.c__Bacteroidia.o__Bacteroidales.f__Prevotellaceae.g__Paraprevotella.s__Paraprevotella_xylaniphila	TRUE	reported	I0Y90M	20.0149
rs6745806	8.85e-06	G	A	0.935626	-0.167427	0.0376791	k__Bacteria.p__Bacteroidetes.c__Bacteroidia.o__Bacteroidales.f__Prevotellaceae.g__Prevotella.s__Prevotella_copri	TRUE	reported	jlhgoS	19.7448
rs79216963	5.3e-06	A	T	0.100574	-0.155553	0.0341678	k__Bacteria.p__Bacteroidetes.c__Bacteroidia.o__Bacteroidales.f__Prevotellaceae.g__Prevotella.s__Prevotella_copri	TRUE	reported	jlhgoS	20.7263
rs12657476	2.55e-06	T	C	0.459629	-0.0931547	0.019803	k__Bacteria.p__Bacteroidetes.c__Bacteroidia.o__Bacteroidales.f__Prevotellaceae.g__Prevotella.s__Prevotella_copri	TRUE	reported	jlhgoS	22.1283
rs4503137	2.99e-06	T	G	0.718361	0.0964986	0.0206581	k__Bacteria.p__Bacteroidetes.c__Bacteroidia.o__Bacteroidales.f__Prevotellaceae.g__Prevotella.s__Prevotella_copri	TRUE	reported	jlhgoS	21.8204
rs73654027	2.49e-06	C	G	0.114452	0.138723	0.029459	k__Bacteria.p__Bacteroidetes.c__Bacteroidia.o__Bacteroidales.f__Prevotellaceae.g__Prevotella.s__Prevotella_copri	TRUE	reported	jlhgoS	22.175
rs7088001	6.93e-06	G	A	0.130522	0.121321	0.0269851	k__Bacteria.p__Bacteroidetes.c__Bacteroidia.o__Bacteroidales.f__Prevotellaceae.g__Prevotella.s__Prevotella_copri	TRUE	reported	jlhgoS	20.2126
rs2421570	8.01e-06	A	G	0.363422	-0.0884542	0.0198105	k__Bacteria.p__Bacteroidetes.c__Bacteroidia.o__Bacteroidales.f__Prevotellaceae.g__Prevotella.s__Prevotella_copri	TRUE	reported	jlhgoS	19.9364
rs7930251	7.12e-06	T	C	0.341935	-0.0870117	0.0193783	k__Bacteria.p__Bacteroidetes.c__Bacteroidia.o__Bacteroidales.f__Prevotellaceae.g__Prevotella.s__Prevotella_copri	TRUE	reported	jlhgoS	20.1616
rs12870360	9.51e-06	A	G	0.442716	-0.0847702	0.0191442	k__Bacteria.p__Bacteroidetes.c__Bacteroidia.o__Bacteroidales.f__Prevotellaceae.g__Prevotella.s__Prevotella_copri	TRUE	reported	jlhgoS	19.6071
rs9517773	5.31e-06	G	A	0.188886	-0.114611	0.025178	k__Bacteria.p__Bacteroidetes.c__Bacteroidia.o__Bacteroidales.f__Prevotellaceae.g__Prevotella.s__Prevotella_copri	TRUE	reported	jlhgoS	20.721
rs72799593	3.72e-06	T	C	0.0830449	0.157054	0.0339477	k__Bacteria.p__Bacteroidetes.c__Bacteroidia.o__Bacteroidales.f__Prevotellaceae.g__Prevotella.s__Prevotella_copri	TRUE	reported	jlhgoS	21.4031
rs55749361	6.68e-06	T	A	0.0862231	-0.158693	0.0352357	k__Bacteria.p__Bacteroidetes.c__Bacteroidia.o__Bacteroidales.f__Prevotellaceae.g__Prevotella.s__Prevotella_copri	TRUE	reported	jlhgoS	20.2839
rs2330438	2.15e-06	A	T	0.516688	0.0949466	0.0200351	k__Bacteria.p__Bacteroidetes.c__Bacteroidia.o__Bacteroidales.f__Prevotellaceae.g__Prevotella.s__Prevotella_copri	TRUE	reported	jlhgoS	22.4582
rs6005414	9.48e-06	A	G	0.509002	0.0822546	0.0185732	k__Bacteria.p__Bacteroidetes.c__Bacteroidia.o__Bacteroidales.f__Prevotellaceae.g__Prevotella.s__Prevotella_copri	TRUE	reported	jlhgoS	19.6131
rs12028677	3.94e-06	T	C	0.158462	-0.108937	0.0236079	k__Bacteria.p__Bacteroidetes.c__Bacteroidia.o__Bacteroidales.f__Rikenellaceae.g__Alistipes.s__Alistipes_finegoldii	TRUE	reported	NYuqJM	21.2931
rs57119184	8.84e-06	T	C	0.280027	0.0878396	0.0197668	k__Bacteria.p__Bacteroidetes.c__Bacteroidia.o__Bacteroidales.f__Rikenellaceae.g__Alistipes.s__Alistipes_finegoldii	TRUE	reported	NYuqJM	19.7473
rs12192901	2.33e-06	A	G	0.170872	0.112476	0.0238178	k__Bacteria.p__Bacteroidetes.c__Bacteroidia.o__Bacteroidales.f__Rikenellaceae.g__Alistipes.s__Alistipes_finegoldii	TRUE	reported	NYuqJM	22.3006
rs60475061	6.98e-06	A	G	0.12546	-0.117157	0.026068	k__Bacteria.p__Bacteroidetes.c__Bacteroidia.o__Bacteroidales.f__Rikenellaceae.g__Alistipes.s__Alistipes_finegoldii	TRUE	reported	NYuqJM	20.1985
rs67032605	5.36e-06	G	A	0.138057	0.119297	0.0262192	k__Bacteria.p__Bacteroidetes.c__Bacteroidia.o__Bacteroidales.f__Rikenellaceae.g__Alistipes.s__Alistipes_finegoldii	TRUE	reported	NYuqJM	20.7025
rs10829629	1.96e-06	T	C	0.442907	0.0813715	0.0171055	k__Bacteria.p__Bacteroidetes.c__Bacteroidia.o__Bacteroidales.f__Rikenellaceae.g__Alistipes.s__Alistipes_finegoldii	TRUE	reported	NYuqJM	22.6294
rs7962165	3.43e-06	G	T	0.770098	-0.0956743	0.0206046	k__Bacteria.p__Bacteroidetes.c__Bacteroidia.o__Bacteroidales.f__Rikenellaceae.g__Alistipes.s__Alistipes_finegoldii	TRUE	reported	NYuqJM	21.5607
rs13381124	9.33e-06	G	A	0.0754167	0.14335	0.0323427	k__Bacteria.p__Bacteroidetes.c__Bacteroidia.o__Bacteroidales.f__Rikenellaceae.g__Alistipes.s__Alistipes_finegoldii	TRUE	reported	NYuqJM	19.6446
rs10407049	7.73e-07	C	G	0.533488	0.088168	0.0178406	k__Bacteria.p__Bacteroidetes.c__Bacteroidia.o__Bacteroidales.f__Rikenellaceae.g__Alistipes.s__Alistipes_finegoldii	TRUE	reported	NYuqJM	24.4232
rs111585182	7.37e-06	T	G	0.0667949	-0.159958	0.0356824	k__Bacteria.p__Bacteroidetes.c__Bacteroidia.o__Bacteroidales.f__Rikenellaceae.g__Alistipes.s__Alistipes_finegoldii	TRUE	reported	NYuqJM	20.0958
rs1443711	4.15e-06	G	A	0.290423	0.110108	0.0239182	k__Bacteria.p__Bacteroidetes.c__Bacteroidia.o__Bacteroidales.f__Rikenellaceae.g__Alistipes.s__Alistipes_indistinctus	TRUE	reported	qp7ORM	21.1926
rs2055593	2.97e-06	A	G	0.21357	-0.112772	0.0241344	k__Bacteria.p__Bacteroidetes.c__Bacteroidia.o__Bacteroidales.f__Rikenellaceae.g__Alistipes.s__Alistipes_indistinctus	TRUE	reported	qp7ORM	21.8337
rs73102812	2.25e-06	T	C	0.0882641	0.162776	0.0344181	k__Bacteria.p__Bacteroidetes.c__Bacteroidia.o__Bacteroidales.f__Rikenellaceae.g__Alistipes.s__Alistipes_indistinctus	TRUE	reported	qp7ORM	22.3668
rs1362650	3.4e-06	G	A	0.429872	-0.09041	0.019464	k__Bacteria.p__Bacteroidetes.c__Bacteroidia.o__Bacteroidales.f__Rikenellaceae.g__Alistipes.s__Alistipes_indistinctus	TRUE	reported	qp7ORM	21.5759
rs12332306	3.31e-07	T	C	0.252514	0.113209	0.0221762	k__Bacteria.p__Bacteroidetes.c__Bacteroidia.o__Bacteroidales.f__Rikenellaceae.g__Alistipes.s__Alistipes_indistinctus	TRUE	reported	qp7ORM	26.0609
rs11957434	9.73e-07	A	G	0.183824	0.121838	0.0248805	k__Bacteria.p__Bacteroidetes.c__Bacteroidia.o__Bacteroidales.f__Rikenellaceae.g__Alistipes.s__Alistipes_indistinctus	TRUE	reported	qp7ORM	23.98
rs62390586	1.03e-07	C	G	0.237693	-0.134288	0.0252357	k__Bacteria.p__Bacteroidetes.c__Bacteroidia.o__Bacteroidales.f__Rikenellaceae.g__Alistipes.s__Alistipes_indistinctus	TRUE	reported	qp7ORM	28.3168
rs4897508	8.49e-06	A	C	0.138334	0.126348	0.028377	k__Bacteria.p__Bacteroidetes.c__Bacteroidia.o__Bacteroidales.f__Rikenellaceae.g__Alistipes.s__Alistipes_indistinctus	TRUE	reported	qp7ORM	19.8246
rs62493320	2.63e-06	A	T	0.179269	0.119161	0.0253637	k__Bacteria.p__Bacteroidetes.c__Bacteroidia.o__Bacteroidales.f__Rikenellaceae.g__Alistipes.s__Alistipes_indistinctus	TRUE	reported	qp7ORM	22.0721
rs10966460	8e-06	G	A	0.0654922	0.174315	0.0390392	k__Bacteria.p__Bacteroidetes.c__Bacteroidia.o__Bacteroidales.f__Rikenellaceae.g__Alistipes.s__Alistipes_indistinctus	TRUE	reported	qp7ORM	19.9375
rs2789623	1.53e-06	G	A	0.753944	0.113499	0.023611	k__Bacteria.p__Bacteroidetes.c__Bacteroidia.o__Bacteroidales.f__Rikenellaceae.g__Alistipes.s__Alistipes_indistinctus	TRUE	reported	qp7ORM	23.1077
rs8015391	4.35e-06	G	A	0.296311	-0.0988055	0.0215084	k__Bacteria.p__Bacteroidetes.c__Bacteroidia.o__Bacteroidales.f__Rikenellaceae.g__Alistipes.s__Alistipes_indistinctus	TRUE	reported	qp7ORM	21.1031
rs7660775	7.5e-06	C	A	0.12708	0.11056	0.0246844	k__Bacteria.p__Bacteroidetes.c__Bacteroidia.o__Bacteroidales.f__Rikenellaceae.g__Alistipes.s__Alistipes_onderdonkii	TRUE	reported	zvF9ya	20.0608
rs7804962	5.23e-07	C	T	0.333402	0.0881322	0.017565	k__Bacteria.p__Bacteroidetes.c__Bacteroidia.o__Bacteroidales.f__Rikenellaceae.g__Alistipes.s__Alistipes_onderdonkii	TRUE	reported	zvF9ya	25.1753
rs488197	9.54e-06	T	C	0.420306	-0.0757035	0.0170995	k__Bacteria.p__Bacteroidetes.c__Bacteroidia.o__Bacteroidales.f__Rikenellaceae.g__Alistipes.s__Alistipes_onderdonkii	TRUE	reported	zvF9ya	19.6005
rs11041738	8.65e-07	T	C	0.244794	-0.0967085	0.0196558	k__Bacteria.p__Bacteroidetes.c__Bacteroidia.o__Bacteroidales.f__Rikenellaceae.g__Alistipes.s__Alistipes_onderdonkii	TRUE	reported	zvF9ya	24.2073
rs11104946	6.95e-06	G	T	0.173448	-0.0978269	0.0217625	k__Bacteria.p__Bacteroidetes.c__Bacteroidia.o__Bacteroidales.f__Rikenellaceae.g__Alistipes.s__Alistipes_onderdonkii	TRUE	reported	zvF9ya	20.2069
rs8011841	8.81e-06	T	C	0.483236	-0.0730403	0.0164339	k__Bacteria.p__Bacteroidetes.c__Bacteroidia.o__Bacteroidales.f__Rikenellaceae.g__Alistipes.s__Alistipes_onderdonkii	TRUE	reported	zvF9ya	19.7535
rs117024060	7.96e-06	A	G	0.0789775	-0.145622	0.0326046	k__Bacteria.p__Bacteroidetes.c__Bacteroidia.o__Bacteroidales.f__Rikenellaceae.g__Alistipes.s__Alistipes_onderdonkii	TRUE	reported	zvF9ya	19.9478
rs143528380	6.7e-06	T	C	0.0514353	-0.166716	0.0370242	k__Bacteria.p__Bacteroidetes.c__Bacteroidia.o__Bacteroidales.f__Rikenellaceae.g__Alistipes.s__Alistipes_putredinis	TRUE	reported	ZEVQc3	20.276
rs6459977	9.89e-06	G	A	0.693191	-0.0834013	0.0188709	k__Bacteria.p__Bacteroidetes.c__Bacteroidia.o__Bacteroidales.f__Rikenellaceae.g__Alistipes.s__Alistipes_putredinis	TRUE	reported	ZEVQc3	19.5327
rs3118528	9e-06	G	A	0.403079	-0.0933371	0.0210221	k__Bacteria.p__Bacteroidetes.c__Bacteroidia.o__Bacteroidales.f__Rikenellaceae.g__Alistipes.s__Alistipes_putredinis	TRUE	reported	ZEVQc3	19.7132
rs874372	6.91e-06	G	C	0.879288	0.112555	0.0250319	k__Bacteria.p__Bacteroidetes.c__Bacteroidia.o__Bacteroidales.f__Rikenellaceae.g__Alistipes.s__Alistipes_putredinis	TRUE	reported	ZEVQc3	20.2182
rs2241820	2.25e-06	T	C	0.560013	-0.077173	0.0163185	k__Bacteria.p__Bacteroidetes.c__Bacteroidia.o__Bacteroidales.f__Rikenellaceae.g__Alistipes.s__Alistipes_putredinis	TRUE	reported	ZEVQc3	22.3652
rs6489044	6.34e-06	C	T	0.658809	-0.077538	0.0171743	k__Bacteria.p__Bacteroidetes.c__Bacteroidia.o__Bacteroidales.f__Rikenellaceae.g__Alistipes.s__Alistipes_putredinis	TRUE	reported	ZEVQc3	20.3832
rs77715803	6.99e-06	A	G	0.149407	-0.102709	0.0228548	k__Bacteria.p__Bacteroidetes.c__Bacteroidia.o__Bacteroidales.f__Rikenellaceae.g__Alistipes.s__Alistipes_putredinis	TRUE	reported	ZEVQc3	20.1961
rs13393033	3.08e-06	T	C	0.338139	-0.0878362	0.0188258	k__Bacteria.p__Bacteroidetes.c__Bacteroidia.o__Bacteroidales.f__Rikenellaceae.g__Alistipes.s__Alistipes_senegalensis	TRUE	reported	Jd1VLI	21.7692
rs73083250	7.03e-06	A	G	0.20771	-0.0999442	0.0222453	k__Bacteria.p__Bacteroidetes.c__Bacteroidia.o__Bacteroidales.f__Rikenellaceae.g__Alistipes.s__Alistipes_senegalensis	TRUE	reported	Jd1VLI	20.1856
rs852540	9.71e-06	A	G	0.0885402	0.137914	0.0311773	k__Bacteria.p__Bacteroidetes.c__Bacteroidia.o__Bacteroidales.f__Rikenellaceae.g__Alistipes.s__Alistipes_senegalensis	TRUE	reported	Jd1VLI	19.5679
rs4935713	8.01e-06	T	C	0.233758	0.0939735	0.0210477	k__Bacteria.p__Bacteroidetes.c__Bacteroidia.o__Bacteroidales.f__Rikenellaceae.g__Alistipes.s__Alistipes_senegalensis	TRUE	reported	Jd1VLI	19.9344
rs592284	8.75e-06	T	G	0.882034	-0.12505	0.028126	k__Bacteria.p__Bacteroidetes.c__Bacteroidia.o__Bacteroidales.f__Rikenellaceae.g__Alistipes.s__Alistipes_senegalensis	TRUE	reported	Jd1VLI	19.7675
rs7944200	1.37e-06	T	C	0.595764	-0.0860419	0.0178153	k__Bacteria.p__Bacteroidetes.c__Bacteroidia.o__Bacteroidales.f__Rikenellaceae.g__Alistipes.s__Alistipes_senegalensis	TRUE	reported	Jd1VLI	23.3256
rs10767783	8.44e-06	C	T	0.49905	-0.0791325	0.0177676	k__Bacteria.p__Bacteroidetes.c__Bacteroidia.o__Bacteroidales.f__Rikenellaceae.g__Alistipes.s__Alistipes_senegalensis	TRUE	reported	Jd1VLI	19.8359
rs56168514	2.13e-06	G	A	0.0982975	0.141409	0.029828	k__Bacteria.p__Bacteroidetes.c__Bacteroidia.o__Bacteroidales.f__Rikenellaceae.g__Alistipes.s__Alistipes_senegalensis	TRUE	reported	Jd1VLI	22.4754
rs9573198	6.82e-06	C	G	0.180697	0.103765	0.0230625	k__Bacteria.p__Bacteroidetes.c__Bacteroidia.o__Bacteroidales.f__Rikenellaceae.g__Alistipes.s__Alistipes_senegalensis	TRUE	reported	Jd1VLI	20.2437
rs72643019	6.05e-06	A	G	0.0624043	0.17014	0.0376019	k__Bacteria.p__Bacteroidetes.c__Bacteroidia.o__Bacteroidales.f__Rikenellaceae.g__Alistipes.s__Alistipes_senegalensis	TRUE	reported	Jd1VLI	20.4736
rs7155195	9.58e-07	C	T	0.572076	-0.09121	0.0186142	k__Bacteria.p__Bacteroidetes.c__Bacteroidia.o__Bacteroidales.f__Rikenellaceae.g__Alistipes.s__Alistipes_senegalensis	TRUE	reported	Jd1VLI	24.0103
rs3786306	9.94e-06	T	C	0.193602	-0.110537	0.0250167	k__Bacteria.p__Bacteroidetes.c__Bacteroidia.o__Bacteroidales.f__Rikenellaceae.g__Alistipes.s__Alistipes_senegalensis	TRUE	reported	Jd1VLI	19.5234
rs13381162	3.66e-06	T	G	0.319755	0.0903404	0.0195139	k__Bacteria.p__Bacteroidetes.c__Bacteroidia.o__Bacteroidales.f__Rikenellaceae.g__Alistipes.s__Alistipes_senegalensis	TRUE	reported	Jd1VLI	21.4326
rs12134195	7.11e-06	C	A	0.0858402	-0.134691	0.0299956	k__Bacteria.p__Bacteroidetes.c__Bacteroidia.o__Bacteroidales.f__Rikenellaceae.g__Alistipes.s__Alistipes_shahii	TRUE	reported	rtISYT	20.1634
rs1728059	2.65e-06	C	T	0.265891	-0.0882622	0.0187952	k__Bacteria.p__Bacteroidetes.c__Bacteroidia.o__Bacteroidales.f__Rikenellaceae.g__Alistipes.s__Alistipes_shahii	TRUE	reported	rtISYT	22.0523
rs34355813	6.2e-06	C	T	0.0544599	-0.168088	0.0371934	k__Bacteria.p__Bacteroidetes.c__Bacteroidia.o__Bacteroidales.f__Rikenellaceae.g__Alistipes.s__Alistipes_shahii	TRUE	reported	rtISYT	20.4239
rs72947888	7.91e-06	T	C	0.073105	-0.150388	0.0336618	k__Bacteria.p__Bacteroidetes.c__Bacteroidia.o__Bacteroidales.f__Rikenellaceae.g__Alistipes.s__Alistipes_shahii	TRUE	reported	rtISYT	19.9596
rs4693197	1.51e-06	A	G	0.134327	0.115968	0.0241116	k__Bacteria.p__Bacteroidetes.c__Bacteroidia.o__Bacteroidales.f__Rikenellaceae.g__Alistipes.s__Alistipes_shahii	TRUE	reported	rtISYT	23.1324
rs79555856	9.05e-06	C	T	0.101322	-0.131509	0.029628	k__Bacteria.p__Bacteroidetes.c__Bacteroidia.o__Bacteroidales.f__Rikenellaceae.g__Alistipes.s__Alistipes_shahii	TRUE	reported	rtISYT	19.702
rs17070727	7.92e-06	A	G	0.0950225	0.12916	0.0289128	k__Bacteria.p__Bacteroidetes.c__Bacteroidia.o__Bacteroidales.f__Rikenellaceae.g__Alistipes.s__Alistipes_shahii	TRUE	reported	rtISYT	19.9561
rs9886784	8.79e-06	C	A	0.772554	0.0887528	0.0199667	k__Bacteria.p__Bacteroidetes.c__Bacteroidia.o__Bacteroidales.f__Rikenellaceae.g__Alistipes.s__Alistipes_shahii	TRUE	reported	rtISYT	19.7584
rs7043141	3.84e-06	T	G	0.134128	0.113549	0.0245784	k__Bacteria.p__Bacteroidetes.c__Bacteroidia.o__Bacteroidales.f__Rikenellaceae.g__Alistipes.s__Alistipes_shahii	TRUE	reported	rtISYT	21.3432
rs34990336	6.35e-06	G	A	0.209323	0.0948989	0.0210221	k__Bacteria.p__Bacteroidetes.c__Bacteroidia.o__Bacteroidales.f__Rikenellaceae.g__Alistipes.s__Alistipes_shahii	TRUE	reported	rtISYT	20.3783
rs11161058	2.61e-06	T	C	0.483784	-0.0800937	0.0170429	k__Bacteria.p__Bacteroidetes.c__Bacteroidia.o__Bacteroidales.f__Rikenellaceae.g__Alistipes.s__Alistipes_shahii	TRUE	reported	rtISYT	22.0857
rs6508629	6.12e-06	T	C	0.159404	-0.102602	0.022689	k__Bacteria.p__Bacteroidetes.c__Bacteroidia.o__Bacteroidales.f__Rikenellaceae.g__Alistipes.s__Alistipes_shahii	TRUE	reported	rtISYT	20.4494
rs2293915	6.76e-06	T	A	0.55517	0.13124	0.0291578	k__Bacteria.p__Bacteroidetes.c__Bacteroidia.o__Bacteroidales.f__Rikenellaceae.g__Alistipes.s__Alistipes_sp_AP11	TRUE	reported	wKqiqv	20.2594
rs12022867	4.12e-06	T	C	0.123737	-0.189732	0.0412005	k__Bacteria.p__Bacteroidetes.c__Bacteroidia.o__Bacteroidales.f__Rikenellaceae.g__Alistipes.s__Alistipes_sp_AP11	TRUE	reported	wKqiqv	21.2068
rs55790429	8.89e-06	G	C	0.319025	0.124676	0.0280645	k__Bacteria.p__Bacteroidetes.c__Bacteroidia.o__Bacteroidales.f__Rikenellaceae.g__Alistipes.s__Alistipes_sp_AP11	TRUE	reported	wKqiqv	19.7357
rs28450200	1.37e-08	T	C	0.826147	0.193309	0.0340527	k__Bacteria.p__Bacteroidetes.c__Bacteroidia.o__Bacteroidales.f__Rikenellaceae.g__Alistipes.s__Alistipes_sp_AP11	TRUE	reported	wKqiqv	32.2256
rs34886974	9.47e-06	T	C	0.111584	-0.187095	0.0422432	k__Bacteria.p__Bacteroidetes.c__Bacteroidia.o__Bacteroidales.f__Rikenellaceae.g__Alistipes.s__Alistipes_sp_AP11	TRUE	reported	wKqiqv	19.6161
rs13333427	3.11e-06	G	A	0.0508214	-0.279033	0.0598337	k__Bacteria.p__Bacteroidetes.c__Bacteroidia.o__Bacteroidales.f__Rikenellaceae.g__Alistipes.s__Alistipes_sp_AP11	TRUE	reported	wKqiqv	21.748
rs12597359	7.04e-06	A	G	0.0629222	-0.250197	0.0556933	k__Bacteria.p__Bacteroidetes.c__Bacteroidia.o__Bacteroidales.f__Rikenellaceae.g__Alistipes.s__Alistipes_sp_AP11	TRUE	reported	wKqiqv	20.1816
rs1553042	1.26e-06	A	G	0.309212	0.139351	0.0287564	k__Bacteria.p__Bacteroidetes.c__Bacteroidia.o__Bacteroidales.f__Rikenellaceae.g__Alistipes.s__Alistipes_sp_AP11	TRUE	reported	wKqiqv	23.4829
rs71385354	7.46e-06	C	G	0.0602341	0.241135	0.0538235	k__Bacteria.p__Bacteroidetes.c__Bacteroidia.o__Bacteroidales.f__Rikenellaceae.g__Alistipes.s__Alistipes_sp_AP11	TRUE	reported	wKqiqv	20.0713
rs9958338	5.22e-06	T	C	0.488401	0.119481	0.0262257	k__Bacteria.p__Bacteroidetes.c__Bacteroidia.o__Bacteroidales.f__Rikenellaceae.g__Alistipes.s__Alistipes_sp_AP11	TRUE	reported	wKqiqv	20.7562
rs11664566	8.33e-06	T	C	0.15151	0.161176	0.0361661	k__Bacteria.p__Bacteroidetes.c__Bacteroidia.o__Bacteroidales.f__Rikenellaceae.g__Alistipes.s__Alistipes_sp_AP11	TRUE	reported	wKqiqv	19.8607
rs363031	9.23e-06	A	C	0.0523215	0.3004	0.0677435	k__Bacteria.p__Bacteroidetes.c__Bacteroidia.o__Bacteroidales.f__Rikenellaceae.g__Alistipes.s__Alistipes_sp_AP11	TRUE	reported	wKqiqv	19.6637
rs73147950	6.18e-06	A	C	0.209161	-0.146211	0.0323458	k__Bacteria.p__Bacteroidetes.c__Bacteroidia.o__Bacteroidales.f__Rikenellaceae.g__Alistipes.s__Alistipes_sp_AP11	TRUE	reported	wKqiqv	20.4328
rs60200511	2.73e-06	G	A	0.0939516	0.319997	0.0682303	k__Bacteria.p__Firmicutes.c__Bacilli.o__Lactobacillales.f__Lactobacillaceae.g__Lactobacillus.s__Lactobacillus_delbrueckii	TRUE	reported	qFhwLn	21.9957
rs1458987	7.57e-06	T	C	0.0855867	-0.32208	0.071939	k__Bacteria.p__Firmicutes.c__Bacilli.o__Lactobacillales.f__Lactobacillaceae.g__Lactobacillus.s__Lactobacillus_delbrueckii	TRUE	reported	qFhwLn	20.0447
rs28635178	5.77e-06	A	G	0.0528226	0.408662	0.090122	k__Bacteria.p__Firmicutes.c__Bacilli.o__Lactobacillales.f__Lactobacillaceae.g__Lactobacillus.s__Lactobacillus_delbrueckii	TRUE	reported	qFhwLn	20.562
rs12488234	6.77e-06	G	T	0.105917	-0.318667	0.0708029	k__Bacteria.p__Firmicutes.c__Bacilli.o__Lactobacillales.f__Lactobacillaceae.g__Lactobacillus.s__Lactobacillus_delbrueckii	TRUE	reported	qFhwLn	20.2569
rs11734017	4.34e-06	T	C	0.307114	0.20506	0.0446326	k__Bacteria.p__Firmicutes.c__Bacilli.o__Lactobacillales.f__Lactobacillaceae.g__Lactobacillus.s__Lactobacillus_delbrueckii	TRUE	reported	qFhwLn	21.1086
rs299199	3.29e-06	A	G	0.454333	0.195759	0.0420816	k__Bacteria.p__Firmicutes.c__Bacilli.o__Lactobacillales.f__Lactobacillaceae.g__Lactobacillus.s__Lactobacillus_delbrueckii	TRUE	reported	qFhwLn	21.6402
rs35870858	9.36e-06	C	G	0.0823956	0.325695	0.0734979	k__Bacteria.p__Firmicutes.c__Bacilli.o__Lactobacillales.f__Lactobacillaceae.g__Lactobacillus.s__Lactobacillus_delbrueckii	TRUE	reported	qFhwLn	19.6369
rs4333664	7.62e-06	T	C	0.455242	-0.17962	0.0401337	k__Bacteria.p__Firmicutes.c__Bacilli.o__Lactobacillales.f__Lactobacillaceae.g__Lactobacillus.s__Lactobacillus_delbrueckii	TRUE	reported	qFhwLn	20.0306
rs278731	9.57e-06	T	C	0.0504032	-0.407555	0.0920671	k__Bacteria.p__Firmicutes.c__Bacilli.o__Lactobacillales.f__Lactobacillaceae.g__Lactobacillus.s__Lactobacillus_delbrueckii	TRUE	reported	qFhwLn	19.5958
rs4433502	4.63e-06	A	G	0.349453	0.199777	0.0436121	k__Bacteria.p__Firmicutes.c__Bacilli.o__Lactobacillales.f__Lactobacillaceae.g__Lactobacillus.s__Lactobacillus_delbrueckii	TRUE	reported	qFhwLn	20.9834
rs735027	1.71e-06	G	A	0.298145	-0.216493	0.0452388	k__Bacteria.p__Firmicutes.c__Bacilli.o__Lactobacillales.f__Lactobacillaceae.g__Lactobacillus.s__Lactobacillus_delbrueckii	TRUE	reported	qFhwLn	22.9017
rs11113894	9.25e-06	A	G	0.0508065	0.393284	0.0886952	k__Bacteria.p__Firmicutes.c__Bacilli.o__Lactobacillales.f__Lactobacillaceae.g__Lactobacillus.s__Lactobacillus_delbrueckii	TRUE	reported	qFhwLn	19.6613
rs1118894	3.4e-06	A	G	0.867117	0.274168	0.0590236	k__Bacteria.p__Firmicutes.c__Bacilli.o__Lactobacillales.f__Lactobacillaceae.g__Lactobacillus.s__Lactobacillus_delbrueckii	TRUE	reported	qFhwLn	21.5766
rs2332915	6.81e-06	C	G	0.377171	-0.201062	0.0446853	k__Bacteria.p__Firmicutes.c__Bacilli.o__Lactobacillales.f__Lactobacillaceae.g__Lactobacillus.s__Lactobacillus_delbrueckii	TRUE	reported	qFhwLn	20.2456
rs4450413	6.39e-06	G	C	0.589194	-0.188661	0.0418046	k__Bacteria.p__Firmicutes.c__Bacilli.o__Lactobacillales.f__Lactobacillaceae.g__Lactobacillus.s__Lactobacillus_delbrueckii	TRUE	reported	qFhwLn	20.3664
rs6517636	5.23e-06	G	A	0.805669	0.252978	0.0555355	k__Bacteria.p__Firmicutes.c__Bacilli.o__Lactobacillales.f__Lactobacillaceae.g__Lactobacillus.s__Lactobacillus_delbrueckii	TRUE	reported	qFhwLn	20.7503
rs117329402	3.16e-06	T	G	0.0607412	-0.354823	0.07614	k__Bacteria.p__Firmicutes.c__Bacilli.o__Lactobacillales.f__Streptococcaceae.g__Streptococcus.s__Streptococcus_parasanguinis	TRUE	reported	yRIwSH	21.7169
rs6481791	2.14e-06	C	T	0.84059	-0.238809	0.0503807	k__Bacteria.p__Firmicutes.c__Bacilli.o__Lactobacillales.f__Streptococcaceae.g__Streptococcus.s__Streptococcus_parasanguinis	TRUE	reported	yRIwSH	22.4685
rs1893286	4.75e-06	G	T	0.237649	-0.208354	0.0455351	k__Bacteria.p__Firmicutes.c__Bacilli.o__Lactobacillales.f__Streptococcaceae.g__Streptococcus.s__Streptococcus_parasanguinis	TRUE	reported	yRIwSH	20.9368
rs1810052	6.14e-06	A	G	0.876062	-0.270338	0.0597894	k__Bacteria.p__Firmicutes.c__Bacilli.o__Lactobacillales.f__Streptococcaceae.g__Streptococcus.s__Streptococcus_salivarius	TRUE	reported	80YX9h	20.444
rs7524171	7.88e-06	G	A	0.538948	0.137994	0.0308824	k__Bacteria.p__Firmicutes.c__Bacilli.o__Lactobacillales.f__Streptococcaceae.g__Streptococcus.s__Streptococcus_thermophilus	TRUE	reported	vJsj4R	19.9664
rs74654613	6.74e-07	C	T	0.15952	-0.215225	0.0433164	k__Bacteria.p__Firmicutes.c__Bacilli.o__Lactobacillales.f__Streptococcaceae.g__Streptococcus.s__Streptococcus_thermophilus	TRUE	reported	vJsj4R	24.6876
rs13086575	6.16e-06	T	G	0.190642	0.188513	0.0416983	k__Bacteria.p__Firmicutes.c__Bacilli.o__Lactobacillales.f__Streptococcaceae.g__Streptococcus.s__Streptococcus_thermophilus	TRUE	reported	vJsj4R	20.4383
rs6900225	4.71e-06	A	G	0.760794	0.171261	0.0374141	k__Bacteria.p__Firmicutes.c__Bacilli.o__Lactobacillales.f__Streptococcaceae.g__Streptococcus.s__Streptococcus_thermophilus	TRUE	reported	vJsj4R	20.953
rs35665752	5.21e-06	G	T	0.107347	-0.283199	0.0621573	k__Bacteria.p__Firmicutes.c__Clostridia.o__Clostridiales.f__Clostridiaceae.g__Clostridium.s__Clostridium_asparagiforme	TRUE	reported	8uzwVb	20.7586
rs1463878	4.38e-06	G	T	0.780479	0.208321	0.0453591	k__Bacteria.p__Firmicutes.c__Clostridia.o__Clostridiales.f__Clostridiaceae.g__Clostridium.s__Clostridium_asparagiforme	TRUE	reported	8uzwVb	21.0929
rs80196726	8.68e-06	G	C	0.0933682	-0.295359	0.0664057	k__Bacteria.p__Firmicutes.c__Clostridia.o__Clostridiales.f__Clostridiaceae.g__Clostridium.s__Clostridium_asparagiforme	TRUE	reported	8uzwVb	19.7829
rs2063471	3.45e-06	C	G	0.455006	0.182008	0.039207	k__Bacteria.p__Firmicutes.c__Clostridia.o__Clostridiales.f__Clostridiaceae.g__Clostridium.s__Clostridium_asparagiforme	TRUE	reported	8uzwVb	21.5504
rs6597377	4.58e-06	C	A	0.453141	-0.183384	0.0400138	k__Bacteria.p__Firmicutes.c__Clostridia.o__Clostridiales.f__Clostridiaceae.g__Clostridium.s__Clostridium_asparagiforme	TRUE	reported	8uzwVb	21.0041
rs57193778	7.02e-06	G	A	0.10972	0.274168	0.0610191	k__Bacteria.p__Firmicutes.c__Clostridia.o__Clostridiales.f__Clostridiaceae.g__Clostridium.s__Clostridium_asparagiforme	TRUE	reported	8uzwVb	20.1885
rs73187354	1.4e-06	A	G	0.183607	-0.243218	0.0504041	k__Bacteria.p__Firmicutes.c__Clostridia.o__Clostridiales.f__Clostridiaceae.g__Clostridium.s__Clostridium_asparagiforme	TRUE	reported	8uzwVb	23.2842
rs11060559	8.01e-06	A	G	0.742152	0.197791	0.0442985	k__Bacteria.p__Firmicutes.c__Clostridia.o__Clostridiales.f__Clostridiaceae.g__Clostridium.s__Clostridium_asparagiforme	TRUE	reported	8uzwVb	19.9359
rs35595126	7.32e-06	T	C	0.114309	0.284059	0.0633468	k__Bacteria.p__Firmicutes.c__Clostridia.o__Clostridiales.f__Clostridiaceae.g__Clostridium.s__Clostridium_asparagiforme	TRUE	reported	8uzwVb	20.108
rs12441278	1.34e-06	A	T	0.428045	0.19308	0.03995	k__Bacteria.p__Firmicutes.c__Clostridia.o__Clostridiales.f__Clostridiaceae.g__Clostridium.s__Clostridium_asparagiforme	TRUE	reported	8uzwVb	23.3582
rs574764	3.78e-06	A	C	0.386483	0.188711	0.0408175	k__Bacteria.p__Firmicutes.c__Clostridia.o__Clostridiales.f__Clostridiaceae.g__Clostridium.s__Clostridium_asparagiforme	TRUE	reported	8uzwVb	21.3748
rs1976629	5.6e-06	T	C	0.906393	-0.302914	0.0667073	k__Bacteria.p__Firmicutes.c__Clostridia.o__Clostridiales.f__Clostridiaceae.g__Clostridium.s__Clostridium_asparagiforme	TRUE	reported	8uzwVb	20.6202
rs715519	5.58e-06	C	G	0.140116	-0.259143	0.0570563	k__Bacteria.p__Firmicutes.c__Clostridia.o__Clostridiales.f__Clostridiaceae.g__Clostridium.s__Clostridium_asparagiforme	TRUE	reported	8uzwVb	20.6286
rs72662817	9.83e-06	G	A	0.181412	0.178862	0.0404592	k__Bacteria.p__Firmicutes.c__Clostridia.o__Clostridiales.f__Clostridiaceae.g__Clostridium.s__Clostridium_leptum	TRUE	reported	ye8FnE	19.5435
rs67194754	5.48e-06	G	A	0.278666	0.14313	0.031489	k__Bacteria.p__Firmicutes.c__Clostridia.o__Clostridiales.f__Clostridiaceae.g__Clostridium.s__Clostridium_leptum	TRUE	reported	ye8FnE	20.6607
rs17398712	2.13e-06	C	G	0.156544	0.186816	0.0394039	k__Bacteria.p__Firmicutes.c__Clostridia.o__Clostridiales.f__Clostridiaceae.g__Clostridium.s__Clostridium_leptum	TRUE	reported	ye8FnE	22.4776
rs79201749	3.6e-06	A	G	0.0910655	-0.246343	0.0531684	k__Bacteria.p__Firmicutes.c__Clostridia.o__Clostridiales.f__Clostridiaceae.g__Clostridium.s__Clostridium_leptum	TRUE	reported	ye8FnE	21.4671
rs9356977	3.76e-06	A	C	0.645475	0.138489	0.0299489	k__Bacteria.p__Firmicutes.c__Clostridia.o__Clostridiales.f__Clostridiaceae.g__Clostridium.s__Clostridium_leptum	TRUE	reported	ye8FnE	21.3831
rs7073292	1.42e-06	G	A	0.374935	0.148601	0.0308155	k__Bacteria.p__Firmicutes.c__Clostridia.o__Clostridiales.f__Clostridiaceae.g__Clostridium.s__Clostridium_leptum	TRUE	reported	ye8FnE	23.2543
rs11858399	1.87e-06	T	C	0.163698	-0.189446	0.0397457	k__Bacteria.p__Firmicutes.c__Clostridia.o__Clostridiales.f__Clostridiaceae.g__Clostridium.s__Clostridium_leptum	TRUE	reported	ye8FnE	22.7191
rs13061928	5.44e-06	G	A	0.192297	-0.17875	0.0393115	k__Bacteria.p__Firmicutes.c__Clostridia.o__Clostridiales.f__Clostridiales_noname.g__Flavonifractor.s__Flavonifractor_plautii	TRUE	reported	jkgRNY	20.6754
rs9848037	7.07e-06	G	A	0.739047	0.149789	0.0333494	k__Bacteria.p__Firmicutes.c__Clostridia.o__Clostridiales.f__Clostridiales_noname.g__Flavonifractor.s__Flavonifractor_plautii	TRUE	reported	jkgRNY	20.1735
rs77544959	5.8e-06	A	G	0.285411	-0.149358	0.0329458	k__Bacteria.p__Firmicutes.c__Clostridia.o__Clostridiales.f__Clostridiales_noname.g__Flavonifractor.s__Flavonifractor_plautii	TRUE	reported	jkgRNY	20.5521
rs1872436	8.84e-07	T	C	0.191344	-0.181533	0.0369281	k__Bacteria.p__Firmicutes.c__Clostridia.o__Clostridiales.f__Clostridiales_noname.g__Flavonifractor.s__Flavonifractor_plautii	TRUE	reported	jkgRNY	24.1655
rs9513795	9e-06	T	C	0.203817	0.159167	0.0358491	k__Bacteria.p__Firmicutes.c__Clostridia.o__Clostridiales.f__Clostridiales_noname.g__Flavonifractor.s__Flavonifractor_plautii	TRUE	reported	jkgRNY	19.7129
rs5768347	8.29e-06	G	T	0.823431	-0.1688	0.0378678	k__Bacteria.p__Firmicutes.c__Clostridia.o__Clostridiales.f__Clostridiales_noname.g__Flavonifractor.s__Flavonifractor_plautii	TRUE	reported	jkgRNY	19.8702
rs4352232	1.48e-06	G	C	0.316327	-0.128058	0.0266047	k__Bacteria.p__Firmicutes.c__Clostridia.o__Clostridiales.f__Clostridiales_noname.g__Pseudoflavonifractor.s__Pseudoflavonifractor_capillosus	TRUE	reported	4FaO5j	23.1686
rs6761789	8.22e-06	G	T	0.0701702	0.2182	0.0489312	k__Bacteria.p__Firmicutes.c__Clostridia.o__Clostridiales.f__Clostridiales_noname.g__Pseudoflavonifractor.s__Pseudoflavonifractor_capillosus	TRUE	reported	4FaO5j	19.8855
rs74412941	8.68e-06	C	A	0.0628039	-0.225163	0.0506251	k__Bacteria.p__Firmicutes.c__Clostridia.o__Clostridiales.f__Clostridiales_noname.g__Pseudoflavonifractor.s__Pseudoflavonifractor_capillosus	TRUE	reported	4FaO5j	19.7816
rs6778836	2.34e-06	A	T	0.72267	-0.126056	0.0266972	k__Bacteria.p__Firmicutes.c__Clostridia.o__Clostridiales.f__Clostridiales_noname.g__Pseudoflavonifractor.s__Pseudoflavonifractor_capillosus	TRUE	reported	4FaO5j	22.2943
rs75202637	5.35e-06	G	A	0.0637073	0.263588	0.0579255	k__Bacteria.p__Firmicutes.c__Clostridia.o__Clostridiales.f__Clostridiales_noname.g__Pseudoflavonifractor.s__Pseudoflavonifractor_capillosus	TRUE	reported	4FaO5j	20.7067
rs1182140	6.01e-06	G	A	0.801962	-0.140145	0.0309654	k__Bacteria.p__Firmicutes.c__Clostridia.o__Clostridiales.f__Clostridiales_noname.g__Pseudoflavonifractor.s__Pseudoflavonifractor_capillosus	TRUE	reported	4FaO5j	20.4834
rs7790846	5.37e-06	G	A	0.722492	-0.121291	0.0266576	k__Bacteria.p__Firmicutes.c__Clostridia.o__Clostridiales.f__Clostridiales_noname.g__Pseudoflavonifractor.s__Pseudoflavonifractor_capillosus	TRUE	reported	4FaO5j	20.7021
rs10236678	1.71e-06	A	G	0.747711	0.134283	0.0280654	k__Bacteria.p__Firmicutes.c__Clostridia.o__Clostridiales.f__Clostridiales_noname.g__Pseudoflavonifractor.s__Pseudoflavonifractor_capillosus	TRUE	reported	4FaO5j	22.8929
rs304603	8.1e-06	A	G	0.078368	0.216294	0.0484685	k__Bacteria.p__Firmicutes.c__Clostridia.o__Clostridiales.f__Clostridiales_noname.g__Pseudoflavonifractor.s__Pseudoflavonifractor_capillosus	TRUE	reported	4FaO5j	19.9146
rs4424244	1.66e-06	C	T	0.352337	0.121481	0.0253566	k__Bacteria.p__Firmicutes.c__Clostridia.o__Clostridiales.f__Clostridiales_noname.g__Pseudoflavonifractor.s__Pseudoflavonifractor_capillosus	TRUE	reported	4FaO5j	22.9528
rs7990301	3.38e-06	T	C	0.53636	0.110327	0.0237438	k__Bacteria.p__Firmicutes.c__Clostridia.o__Clostridiales.f__Clostridiales_noname.g__Pseudoflavonifractor.s__Pseudoflavonifractor_capillosus	TRUE	reported	4FaO5j	21.5905
rs11074766	4.68e-06	T	C	0.243533	0.130159	0.0284269	k__Bacteria.p__Firmicutes.c__Clostridia.o__Clostridiales.f__Clostridiales_noname.g__Pseudoflavonifractor.s__Pseudoflavonifractor_capillosus	TRUE	reported	4FaO5j	20.9648
rs10927575	6.3e-06	C	G	0.141584	0.120728	0.0267334	k__Bacteria.p__Firmicutes.c__Clostridia.o__Clostridiales.f__Eubacteriaceae.g__Eubacterium.s__Eubacterium_eligens	TRUE	reported	qCmdaa	20.3941
rs11678512	1.61e-06	C	T	0.219408	-0.101888	0.0212403	k__Bacteria.p__Firmicutes.c__Clostridia.o__Clostridiales.f__Eubacteriaceae.g__Eubacterium.s__Eubacterium_eligens	TRUE	reported	qCmdaa	23.0105
rs56105508	8.03e-06	C	G	0.127461	0.120423	0.0269748	k__Bacteria.p__Firmicutes.c__Clostridia.o__Clostridiales.f__Eubacteriaceae.g__Eubacterium.s__Eubacterium_eligens	TRUE	reported	qCmdaa	19.9299
rs13060820	4.54e-06	T	C	0.0723913	-0.165915	0.0361856	k__Bacteria.p__Firmicutes.c__Clostridia.o__Clostridiales.f__Eubacteriaceae.g__Eubacterium.s__Eubacterium_eligens	TRUE	reported	qCmdaa	21.0232
rs77362317	1.38e-06	G	T	0.0732534	0.162865	0.0337338	k__Bacteria.p__Firmicutes.c__Clostridia.o__Clostridiales.f__Eubacteriaceae.g__Eubacterium.s__Eubacterium_eligens	TRUE	reported	qCmdaa	23.309
rs11933020	3.63e-07	C	T	0.246485	0.103443	0.0203323	k__Bacteria.p__Firmicutes.c__Clostridia.o__Clostridiales.f__Eubacteriaceae.g__Eubacterium.s__Eubacterium_eligens	TRUE	reported	qCmdaa	25.884
rs79969063	7.87e-06	C	A	0.0677792	-0.160806	0.0359854	k__Bacteria.p__Firmicutes.c__Clostridia.o__Clostridiales.f__Eubacteriaceae.g__Eubacterium.s__Eubacterium_eligens	TRUE	reported	qCmdaa	19.9688
rs6922056	4e-07	G	T	0.804502	0.112878	0.0222686	k__Bacteria.p__Firmicutes.c__Clostridia.o__Clostridiales.f__Eubacteriaceae.g__Eubacterium.s__Eubacterium_eligens	TRUE	reported	qCmdaa	25.694
rs396720	7.74e-06	T	C	0.717832	0.0884819	0.0197847	k__Bacteria.p__Firmicutes.c__Clostridia.o__Clostridiales.f__Eubacteriaceae.g__Eubacterium.s__Eubacterium_eligens	TRUE	reported	qCmdaa	20.001
rs4268153	8.06e-06	A	G	0.107514	-0.132382	0.029659	k__Bacteria.p__Firmicutes.c__Clostridia.o__Clostridiales.f__Eubacteriaceae.g__Eubacterium.s__Eubacterium_eligens	TRUE	reported	qCmdaa	19.9226
rs2184120	6.86e-06	C	T	0.0703719	0.159484	0.0354557	k__Bacteria.p__Firmicutes.c__Clostridia.o__Clostridiales.f__Eubacteriaceae.g__Eubacterium.s__Eubacterium_eligens	TRUE	reported	qCmdaa	20.2331
rs4775557	3.3e-06	C	T	0.0607152	-0.18014	0.0387317	k__Bacteria.p__Firmicutes.c__Clostridia.o__Clostridiales.f__Eubacteriaceae.g__Eubacterium.s__Eubacterium_eligens	TRUE	reported	qCmdaa	21.6315
rs2426807	8.36e-06	C	T	0.143411	-0.113657	0.0255081	k__Bacteria.p__Firmicutes.c__Clostridia.o__Clostridiales.f__Eubacteriaceae.g__Eubacterium.s__Eubacterium_eligens	TRUE	reported	qCmdaa	19.8535
rs4692552	9.75e-06	C	T	0.263581	0.122241	0.0276396	k__Bacteria.p__Firmicutes.c__Clostridia.o__Clostridiales.f__Eubacteriaceae.g__Eubacterium.s__Eubacterium_hallii	TRUE	reported	HRRBRV	19.5601
rs10014686	6.35e-07	A	G	0.0943997	0.203012	0.0407635	k__Bacteria.p__Firmicutes.c__Clostridia.o__Clostridiales.f__Eubacteriaceae.g__Eubacterium.s__Eubacterium_hallii	TRUE	reported	HRRBRV	24.8028
rs62468608	4.49e-06	C	A	0.116486	0.172603	0.0376243	k__Bacteria.p__Firmicutes.c__Clostridia.o__Clostridiales.f__Eubacteriaceae.g__Eubacterium.s__Eubacterium_hallii	TRUE	reported	HRRBRV	21.0454
rs1330325	7.37e-06	A	T	0.384105	0.108309	0.0241615	k__Bacteria.p__Firmicutes.c__Clostridia.o__Clostridiales.f__Eubacteriaceae.g__Eubacterium.s__Eubacterium_hallii	TRUE	reported	HRRBRV	20.0949
rs2901343	2.05e-06	T	C	0.430528	-0.111962	0.0235768	k__Bacteria.p__Firmicutes.c__Clostridia.o__Clostridiales.f__Eubacteriaceae.g__Eubacterium.s__Eubacterium_hallii	TRUE	reported	HRRBRV	22.5513
rs6487088	3.15e-06	T	C	0.819447	-0.144302	0.0309629	k__Bacteria.p__Firmicutes.c__Clostridia.o__Clostridiales.f__Eubacteriaceae.g__Eubacterium.s__Eubacterium_hallii	TRUE	reported	HRRBRV	21.7202
rs10848037	6.32e-06	C	T	0.127875	-0.159119	0.0352394	k__Bacteria.p__Firmicutes.c__Clostridia.o__Clostridiales.f__Eubacteriaceae.g__Eubacterium.s__Eubacterium_hallii	TRUE	reported	HRRBRV	20.3887
rs1952183	5.25e-06	G	A	0.503271	-0.10882	0.023893	k__Bacteria.p__Firmicutes.c__Clostridia.o__Clostridiales.f__Eubacteriaceae.g__Eubacterium.s__Eubacterium_hallii	TRUE	reported	HRRBRV	20.7434
rs17568569	3.94e-06	T	C	0.108091	0.188665	0.0408859	k__Bacteria.p__Firmicutes.c__Clostridia.o__Clostridiales.f__Eubacteriaceae.g__Eubacterium.s__Eubacterium_hallii	TRUE	reported	HRRBRV	21.2929
rs2871118	7.27e-06	A	G	0.276078	0.115938	0.0258467	k__Bacteria.p__Firmicutes.c__Clostridia.o__Clostridiales.f__Eubacteriaceae.g__Eubacterium.s__Eubacterium_hallii	TRUE	reported	HRRBRV	20.1207
rs17749540	4.61e-07	T	C	0.148921	-0.180458	0.0357931	k__Bacteria.p__Firmicutes.c__Clostridia.o__Clostridiales.f__Eubacteriaceae.g__Eubacterium.s__Eubacterium_hallii	TRUE	reported	HRRBRV	25.4185
rs73443336	1.69e-06	G	A	0.219245	-0.140422	0.029329	k__Bacteria.p__Firmicutes.c__Clostridia.o__Clostridiales.f__Eubacteriaceae.g__Eubacterium.s__Eubacterium_hallii	TRUE	reported	HRRBRV	22.9231
rs9804152	1.06e-06	C	T	0.741779	-0.134336	0.0275221	k__Bacteria.p__Firmicutes.c__Clostridia.o__Clostridiales.f__Eubacteriaceae.g__Eubacterium.s__Eubacterium_ramulus	TRUE	reported	b2ubij	23.8244
rs12474753	3.92e-06	T	C	0.0630051	0.243283	0.0527119	k__Bacteria.p__Firmicutes.c__Clostridia.o__Clostridiales.f__Eubacteriaceae.g__Eubacterium.s__Eubacterium_ramulus	TRUE	reported	b2ubij	21.3013
rs6731499	7.59e-06	G	A	0.320232	-0.114822	0.0256509	k__Bacteria.p__Firmicutes.c__Clostridia.o__Clostridiales.f__Eubacteriaceae.g__Eubacterium.s__Eubacterium_ramulus	TRUE	reported	b2ubij	20.0376
rs113157937	3.03e-06	T	C	0.0862479	0.213265	0.0456803	k__Bacteria.p__Firmicutes.c__Clostridia.o__Clostridiales.f__Eubacteriaceae.g__Eubacterium.s__Eubacterium_ramulus	TRUE	reported	b2ubij	21.7963
rs2368038	7.52e-06	T	A	0.226705	0.13135	0.0293294	k__Bacteria.p__Firmicutes.c__Clostridia.o__Clostridiales.f__Eubacteriaceae.g__Eubacterium.s__Eubacterium_ramulus	TRUE	reported	b2ubij	20.0564
rs75578397	8.43e-06	A	T	0.101482	0.177351	0.0398192	k__Bacteria.p__Firmicutes.c__Clostridia.o__Clostridiales.f__Eubacteriaceae.g__Eubacterium.s__Eubacterium_ramulus	TRUE	reported	b2ubij	19.8372
rs10961097	9.31e-06	T	C	0.145585	-0.149816	0.0337994	k__Bacteria.p__Firmicutes.c__Clostridia.o__Clostridiales.f__Eubacteriaceae.g__Eubacterium.s__Eubacterium_ramulus	TRUE	reported	b2ubij	19.647
rs6590368	6.68e-06	T	C	0.755115	0.12484	0.0277199	k__Bacteria.p__Firmicutes.c__Clostridia.o__Clostridiales.f__Eubacteriaceae.g__Eubacterium.s__Eubacterium_ramulus	TRUE	reported	b2ubij	20.2825
rs10848471	2.62e-06	A	C	0.205093	0.144177	0.0306873	k__Bacteria.p__Firmicutes.c__Clostridia.o__Clostridiales.f__Eubacteriaceae.g__Eubacterium.s__Eubacterium_ramulus	TRUE	reported	b2ubij	22.0737
rs12935244	2.74e-07	C	A	0.363694	-0.124334	0.0241866	k__Bacteria.p__Firmicutes.c__Clostridia.o__Clostridiales.f__Eubacteriaceae.g__Eubacterium.s__Eubacterium_ramulus	TRUE	reported	b2ubij	26.4257
rs6695790	1.22e-06	G	T	0.522521	-0.080517	0.0165939	k__Bacteria.p__Firmicutes.c__Clostridia.o__Clostridiales.f__Eubacteriaceae.g__Eubacterium.s__Eubacterium_rectale	TRUE	reported	9ht0Ed	23.544
rs6678820	8.74e-06	T	C	0.139131	0.10412	0.0234178	k__Bacteria.p__Firmicutes.c__Clostridia.o__Clostridiales.f__Eubacteriaceae.g__Eubacterium.s__Eubacterium_rectale	TRUE	reported	9ht0Ed	19.7685
rs4418572	3.37e-06	C	T	0.391591	0.0770639	0.0165845	k__Bacteria.p__Firmicutes.c__Clostridia.o__Clostridiales.f__Eubacteriaceae.g__Eubacterium.s__Eubacterium_rectale	TRUE	reported	9ht0Ed	21.5921
rs36042240	7.64e-06	C	G	0.100968	0.125081	0.0279507	k__Bacteria.p__Firmicutes.c__Clostridia.o__Clostridiales.f__Eubacteriaceae.g__Eubacterium.s__Eubacterium_rectale	TRUE	reported	9ht0Ed	20.026
rs72645666	6.77e-06	A	G	0.299503	0.079789	0.0177283	k__Bacteria.p__Firmicutes.c__Clostridia.o__Clostridiales.f__Eubacteriaceae.g__Eubacterium.s__Eubacterium_rectale	TRUE	reported	9ht0Ed	20.2558
rs2449527	7.54e-06	A	G	0.248582	0.0850013	0.0189826	k__Bacteria.p__Firmicutes.c__Clostridia.o__Clostridiales.f__Eubacteriaceae.g__Eubacterium.s__Eubacterium_rectale	TRUE	reported	9ht0Ed	20.0511
rs1890115	4.85e-06	T	G	0.110317	0.11834	0.0258878	k__Bacteria.p__Firmicutes.c__Clostridia.o__Clostridiales.f__Eubacteriaceae.g__Eubacterium.s__Eubacterium_rectale	TRUE	reported	9ht0Ed	20.8963
rs4333970	2.2e-06	A	G	0.734925	0.0872277	0.018424	k__Bacteria.p__Firmicutes.c__Clostridia.o__Clostridiales.f__Eubacteriaceae.g__Eubacterium.s__Eubacterium_rectale	TRUE	reported	9ht0Ed	22.4151
rs1939678	9.9e-06	G	A	0.508082	0.0722317	0.0163446	k__Bacteria.p__Firmicutes.c__Clostridia.o__Clostridiales.f__Eubacteriaceae.g__Eubacterium.s__Eubacterium_rectale	TRUE	reported	9ht0Ed	19.5302
rs12807499	5.48e-06	A	G	0.0985692	0.129032	0.0283876	k__Bacteria.p__Firmicutes.c__Clostridia.o__Clostridiales.f__Eubacteriaceae.g__Eubacterium.s__Eubacterium_rectale	TRUE	reported	9ht0Ed	20.6604
rs1452438	6.09e-06	G	A	0.716886	-0.0811965	0.0179508	k__Bacteria.p__Firmicutes.c__Clostridia.o__Clostridiales.f__Eubacteriaceae.g__Eubacterium.s__Eubacterium_rectale	TRUE	reported	9ht0Ed	20.4601
rs1867204	5.45e-06	G	C	0.513597	0.0755096	0.0166075	k__Bacteria.p__Firmicutes.c__Clostridia.o__Clostridiales.f__Eubacteriaceae.g__Eubacterium.s__Eubacterium_rectale	TRUE	reported	9ht0Ed	20.6725
rs6021385	6.24e-06	C	G	0.29233	-0.0816426	0.0180696	k__Bacteria.p__Firmicutes.c__Clostridia.o__Clostridiales.f__Eubacteriaceae.g__Eubacterium.s__Eubacterium_rectale	TRUE	reported	9ht0Ed	20.4143
rs1358421	4.69e-06	A	G	0.351206	0.0902218	0.0197074	k__Bacteria.p__Firmicutes.c__Clostridia.o__Clostridiales.f__Eubacteriaceae.g__Eubacterium.s__Eubacterium_siraeum	TRUE	reported	1OuV1I	20.9586
rs35239958	7.63e-06	C	T	0.320066	0.0892958	0.0199528	k__Bacteria.p__Firmicutes.c__Clostridia.o__Clostridiales.f__Eubacteriaceae.g__Eubacterium.s__Eubacterium_siraeum	TRUE	reported	1OuV1I	20.0288
rs66806908	9.17e-06	G	C	0.889921	0.136893	0.03086	k__Bacteria.p__Firmicutes.c__Clostridia.o__Clostridiales.f__Eubacteriaceae.g__Eubacterium.s__Eubacterium_siraeum	TRUE	reported	1OuV1I	19.6775
rs7665837	9.3e-06	C	G	0.449344	-0.0864051	0.0194917	k__Bacteria.p__Firmicutes.c__Clostridia.o__Clostridiales.f__Eubacteriaceae.g__Eubacterium.s__Eubacterium_siraeum	TRUE	reported	1OuV1I	19.6507
rs28706788	8.13e-06	A	G	0.540016	0.0829043	0.0185813	k__Bacteria.p__Firmicutes.c__Clostridia.o__Clostridiales.f__Eubacteriaceae.g__Eubacterium.s__Eubacterium_siraeum	TRUE	reported	1OuV1I	19.9067
rs2717881	8.32e-06	A	T	0.926897	0.165026	0.0370288	k__Bacteria.p__Firmicutes.c__Clostridia.o__Clostridiales.f__Eubacteriaceae.g__Eubacterium.s__Eubacterium_siraeum	TRUE	reported	1OuV1I	19.8621
rs2906787	8.27e-06	C	T	0.93652	0.172041	0.0385918	k__Bacteria.p__Firmicutes.c__Clostridia.o__Clostridiales.f__Eubacteriaceae.g__Eubacterium.s__Eubacterium_siraeum	TRUE	reported	1OuV1I	19.8735
rs11002091	6.55e-06	C	T	0.379164	0.0879087	0.0195012	k__Bacteria.p__Firmicutes.c__Clostridia.o__Clostridiales.f__Eubacteriaceae.g__Eubacterium.s__Eubacterium_siraeum	TRUE	reported	1OuV1I	20.3207
rs9805811	3.14e-06	G	A	0.730185	-0.0971784	0.0208476	k__Bacteria.p__Firmicutes.c__Clostridia.o__Clostridiales.f__Eubacteriaceae.g__Eubacterium.s__Eubacterium_siraeum	TRUE	reported	1OuV1I	21.7283
rs117632297	8.78e-06	A	G	0.063938	-0.172677	0.0388452	k__Bacteria.p__Firmicutes.c__Clostridia.o__Clostridiales.f__Eubacteriaceae.g__Eubacterium.s__Eubacterium_siraeum	TRUE	reported	1OuV1I	19.7603
rs8050653	9.5e-06	G	A	0.434569	-0.085848	0.0193864	k__Bacteria.p__Firmicutes.c__Clostridia.o__Clostridiales.f__Eubacteriaceae.g__Eubacterium.s__Eubacterium_siraeum	TRUE	reported	1OuV1I	19.6096
rs74413687	6.83e-06	A	G	0.0728206	0.162183	0.0360487	k__Bacteria.p__Firmicutes.c__Clostridia.o__Clostridiales.f__Eubacteriaceae.g__Eubacterium.s__Eubacterium_siraeum	TRUE	reported	1OuV1I	20.241
rs2660277	8.54e-07	G	T	0.449167	-0.0930074	0.0188939	k__Bacteria.p__Firmicutes.c__Clostridia.o__Clostridiales.f__Eubacteriaceae.g__Eubacterium.s__Eubacterium_siraeum	TRUE	reported	1OuV1I	24.2322
rs544964	7.1e-06	G	A	0.573552	-0.0849199	0.0189097	k__Bacteria.p__Firmicutes.c__Clostridia.o__Clostridiales.f__Eubacteriaceae.g__Eubacterium.s__Eubacterium_siraeum	TRUE	reported	1OuV1I	20.1673
rs13040204	3.89e-06	G	A	0.216899	0.117823	0.0255187	k__Bacteria.p__Firmicutes.c__Clostridia.o__Clostridiales.f__Eubacteriaceae.g__Eubacterium.s__Eubacterium_siraeum	TRUE	reported	1OuV1I	21.3179
rs12124525	8.83e-06	T	C	0.0626426	-0.270616	0.0608933	k__Bacteria.p__Firmicutes.c__Clostridia.o__Clostridiales.f__Eubacteriaceae.g__Eubacterium.s__Eubacterium_ventriosum	TRUE	reported	lws72W	19.75
rs3815679	7.53e-06	T	C	0.0941311	0.213453	0.0476669	k__Bacteria.p__Firmicutes.c__Clostridia.o__Clostridiales.f__Eubacteriaceae.g__Eubacterium.s__Eubacterium_ventriosum	TRUE	reported	lws72W	20.0526
rs1011345	6e-06	C	T	0.0786334	-0.23966	0.052948	k__Bacteria.p__Firmicutes.c__Clostridia.o__Clostridiales.f__Eubacteriaceae.g__Eubacterium.s__Eubacterium_ventriosum	TRUE	reported	lws72W	20.4876
rs73040331	1.49e-06	C	T	0.0757948	0.264744	0.0550116	k__Bacteria.p__Firmicutes.c__Clostridia.o__Clostridiales.f__Eubacteriaceae.g__Eubacterium.s__Eubacterium_ventriosum	TRUE	reported	lws72W	23.1603
rs79951774	4.9e-06	T	G	0.0506578	-0.300379	0.0657398	k__Bacteria.p__Firmicutes.c__Clostridia.o__Clostridiales.f__Eubacteriaceae.g__Eubacterium.s__Eubacterium_ventriosum	TRUE	reported	lws72W	20.8777
rs10502943	1.67e-07	C	A	0.0865447	-0.267815	0.0511794	k__Bacteria.p__Firmicutes.c__Clostridia.o__Clostridiales.f__Eubacteriaceae.g__Eubacterium.s__Eubacterium_ventriosum	TRUE	reported	lws72W	27.3828
rs56001939	3.48e-06	C	T	0.362334	-0.0790706	0.0170397	k__Bacteria.p__Firmicutes.c__Clostridia.o__Clostridiales.f__Oscillospiraceae.g__Oscillibacter.s__Oscillibacter_unclassified	TRUE	reported	2FgxGx	21.5332
rs13119423	4.3e-06	C	A	0.139999	-0.110209	0.0239763	k__Bacteria.p__Firmicutes.c__Clostridia.o__Clostridiales.f__Oscillospiraceae.g__Oscillibacter.s__Oscillibacter_unclassified	TRUE	reported	2FgxGx	21.1284
rs55682375	7.1e-06	A	G	0.0674229	-0.15804	0.0351935	k__Bacteria.p__Firmicutes.c__Clostridia.o__Clostridiales.f__Oscillospiraceae.g__Oscillibacter.s__Oscillibacter_unclassified	TRUE	reported	2FgxGx	20.1655
rs10769221	2.25e-07	A	G	0.884538	0.140943	0.0272231	k__Bacteria.p__Firmicutes.c__Clostridia.o__Clostridiales.f__Oscillospiraceae.g__Oscillibacter.s__Oscillibacter_unclassified	TRUE	reported	2FgxGx	26.8048
rs12446334	3.5e-06	G	A	0.275569	0.0930476	0.0200569	k__Bacteria.p__Firmicutes.c__Clostridia.o__Clostridiales.f__Oscillospiraceae.g__Oscillibacter.s__Oscillibacter_unclassified	TRUE	reported	2FgxGx	21.522
rs7255582	1.7e-06	T	C	0.411214	-0.0809638	0.0169151	k__Bacteria.p__Firmicutes.c__Clostridia.o__Clostridiales.f__Oscillospiraceae.g__Oscillibacter.s__Oscillibacter_unclassified	TRUE	reported	2FgxGx	22.9105
rs34865636	3.01e-06	T	A	0.312404	-0.0825242	0.0176704	k__Bacteria.p__Firmicutes.c__Clostridia.o__Clostridiales.f__Oscillospiraceae.g__Oscillibacter.s__Oscillibacter_unclassified	TRUE	reported	2FgxGx	21.8108
rs11087270	1.68e-06	T	A	0.267415	0.0886682	0.0185159	k__Bacteria.p__Firmicutes.c__Clostridia.o__Clostridiales.f__Oscillospiraceae.g__Oscillibacter.s__Oscillibacter_unclassified	TRUE	reported	2FgxGx	22.9321
rs840787	4.67e-06	G	C	0.372348	-0.0765503	0.0167178	k__Bacteria.p__Firmicutes.c__Clostridia.o__Clostridiales.f__Ruminococcaceae.g__Faecalibacterium.s__Faecalibacterium_prausnitzii	TRUE	reported	aWKrRB	20.9668
rs61798216	1.07e-06	G	A	0.113551	-0.129122	0.0264682	k__Bacteria.p__Firmicutes.c__Clostridia.o__Clostridiales.f__Ruminococcaceae.g__Faecalibacterium.s__Faecalibacterium_prausnitzii	TRUE	reported	aWKrRB	23.7986
rs12197028	7e-06	G	A	0.0859036	0.14457	0.0321715	k__Bacteria.p__Firmicutes.c__Clostridia.o__Clostridiales.f__Ruminococcaceae.g__Faecalibacterium.s__Faecalibacterium_prausnitzii	TRUE	reported	aWKrRB	20.1936
rs10113323	9.41e-06	G	A	0.295397	0.0795663	0.0179591	k__Bacteria.p__Firmicutes.c__Clostridia.o__Clostridiales.f__Ruminococcaceae.g__Faecalibacterium.s__Faecalibacterium_prausnitzii	TRUE	reported	aWKrRB	19.6285
rs74949229	8.74e-07	A	G	0.0939624	-0.139551	0.0283751	k__Bacteria.p__Firmicutes.c__Clostridia.o__Clostridiales.f__Ruminococcaceae.g__Faecalibacterium.s__Faecalibacterium_prausnitzii	TRUE	reported	aWKrRB	24.1873
rs12415307	2.28e-06	G	A	0.289391	-0.086919	0.018389	k__Bacteria.p__Firmicutes.c__Clostridia.o__Clostridiales.f__Ruminococcaceae.g__Faecalibacterium.s__Faecalibacterium_prausnitzii	TRUE	reported	aWKrRB	22.3416
rs2107539	6.15e-06	T	C	0.243401	-0.0987778	0.0218485	k__Bacteria.p__Firmicutes.c__Clostridia.o__Clostridiales.f__Ruminococcaceae.g__Faecalibacterium.s__Faecalibacterium_prausnitzii	TRUE	reported	aWKrRB	20.4398
rs3785822	2.51e-06	A	G	0.178193	0.0994099	0.021117	k__Bacteria.p__Firmicutes.c__Clostridia.o__Clostridiales.f__Ruminococcaceae.g__Faecalibacterium.s__Faecalibacterium_prausnitzii	TRUE	reported	aWKrRB	22.1613
rs36720	7.21e-06	C	T	0.306358	-0.0794064	0.0176958	k__Bacteria.p__Firmicutes.c__Clostridia.o__Clostridiales.f__Ruminococcaceae.g__Faecalibacterium.s__Faecalibacterium_prausnitzii	TRUE	reported	aWKrRB	20.136
rs114446285	3.66e-06	G	A	0.212676	-0.200679	0.0433453	k__Bacteria.p__Firmicutes.c__Clostridia.o__Clostridiales.f__Ruminococcaceae.g__Ruminococcaceae_noname.s__Ruminococcaceae_bacterium_D16	TRUE	reported	1c4rMq	21.4348
rs12621499	8.26e-06	G	A	0.309762	0.174708	0.0391872	k__Bacteria.p__Firmicutes.c__Clostridia.o__Clostridiales.f__Ruminococcaceae.g__Ruminococcaceae_noname.s__Ruminococcaceae_bacterium_D16	TRUE	reported	1c4rMq	19.8764
rs570295	1.67e-07	G	A	0.604353	0.191415	0.0365822	k__Bacteria.p__Firmicutes.c__Clostridia.o__Clostridiales.f__Ruminococcaceae.g__Ruminococcaceae_noname.s__Ruminococcaceae_bacterium_D16	TRUE	reported	1c4rMq	27.3786
rs3916427	4.3e-06	C	T	0.534825	-0.16395	0.0356699	k__Bacteria.p__Firmicutes.c__Clostridia.o__Clostridiales.f__Ruminococcaceae.g__Ruminococcaceae_noname.s__Ruminococcaceae_bacterium_D16	TRUE	reported	1c4rMq	21.126
rs9414689	6.49e-06	G	C	0.686804	0.205329	0.0455314	k__Bacteria.p__Firmicutes.c__Clostridia.o__Clostridiales.f__Ruminococcaceae.g__Ruminococcaceae_noname.s__Ruminococcaceae_bacterium_D16	TRUE	reported	1c4rMq	20.3367
rs9508731	2.02e-06	T	A	0.0991426	-0.326536	0.0687295	k__Bacteria.p__Firmicutes.c__Clostridia.o__Clostridiales.f__Ruminococcaceae.g__Ruminococcaceae_noname.s__Ruminococcaceae_bacterium_D16	TRUE	reported	1c4rMq	22.5723
rs11626630	5.67e-06	T	C	0.154357	0.240822	0.0530639	k__Bacteria.p__Firmicutes.c__Clostridia.o__Clostridiales.f__Ruminococcaceae.g__Ruminococcaceae_noname.s__Ruminococcaceae_bacterium_D16	TRUE	reported	1c4rMq	20.5966
rs4416113	2.61e-06	A	G	0.0723921	0.326474	0.069477	k__Bacteria.p__Firmicutes.c__Clostridia.o__Clostridiales.f__Ruminococcaceae.g__Ruminococcaceae_noname.s__Ruminococcaceae_bacterium_D16	TRUE	reported	1c4rMq	22.0808
rs4805013	4.73e-06	T	A	0.413523	0.168258	0.036767	k__Bacteria.p__Firmicutes.c__Clostridia.o__Clostridiales.f__Ruminococcaceae.g__Ruminococcaceae_noname.s__Ruminococcaceae_bacterium_D16	TRUE	reported	1c4rMq	20.9428
rs4239490	3.59e-06	C	T	0.833293	0.234442	0.0505963	k__Bacteria.p__Firmicutes.c__Clostridia.o__Clostridiales.f__Ruminococcaceae.g__Ruminococcaceae_noname.s__Ruminococcaceae_bacterium_D16	TRUE	reported	1c4rMq	21.4701
rs12041621	9.17e-07	A	G	0.198693	-0.128203	0.026118	k__Bacteria.p__Firmicutes.c__Clostridia.o__Clostridiales.f__Ruminococcaceae.g__Ruminococcus.s__Ruminococcus_bromii	TRUE	reported	Ix45Zw	24.0945
rs12131104	8.82e-06	T	C	0.161802	0.132729	0.0298653	k__Bacteria.p__Firmicutes.c__Clostridia.o__Clostridiales.f__Ruminococcaceae.g__Ruminococcus.s__Ruminococcus_bromii	TRUE	reported	Ix45Zw	19.7515
rs10864073	8.66e-06	C	T	0.115526	-0.136479	0.0306823	k__Bacteria.p__Firmicutes.c__Clostridia.o__Clostridiales.f__Ruminococcaceae.g__Ruminococcus.s__Ruminococcus_bromii	TRUE	reported	Ix45Zw	19.7859
rs34762184	6.38e-06	A	G	0.141534	-0.128822	0.0285418	k__Bacteria.p__Firmicutes.c__Clostridia.o__Clostridiales.f__Ruminococcaceae.g__Ruminococcus.s__Ruminococcus_bromii	TRUE	reported	Ix45Zw	20.3713
rs9865704	1.35e-06	A	G	0.127359	-0.145045	0.0300178	k__Bacteria.p__Firmicutes.c__Clostridia.o__Clostridiales.f__Ruminococcaceae.g__Ruminococcus.s__Ruminococcus_bromii	TRUE	reported	Ix45Zw	23.3479
rs4884323	3.9e-06	G	T	0.398074	-0.0923593	0.0200047	k__Bacteria.p__Firmicutes.c__Clostridia.o__Clostridiales.f__Ruminococcaceae.g__Ruminococcus.s__Ruminococcus_bromii	TRUE	reported	Ix45Zw	21.3156
rs1884673	6.65e-07	T	C	0.122825	-0.149704	0.0301141	k__Bacteria.p__Firmicutes.c__Clostridia.o__Clostridiales.f__Ruminococcaceae.g__Ruminococcus.s__Ruminococcus_bromii	TRUE	reported	Ix45Zw	24.7131
rs1321631	1.27e-06	G	A	0.0931154	-0.232995	0.0480959	k__Bacteria.p__Firmicutes.c__Clostridia.o__Clostridiales.f__Ruminococcaceae.g__Ruminococcus.s__Ruminococcus_callidus	TRUE	reported	iEAJZD	23.4681
rs4268390	5.15e-06	G	A	0.0683627	0.260285	0.0570981	k__Bacteria.p__Firmicutes.c__Clostridia.o__Clostridiales.f__Ruminococcaceae.g__Ruminococcus.s__Ruminococcus_callidus	TRUE	reported	iEAJZD	20.7805
rs79207650	5.82e-06	A	G	0.0641043	-0.266917	0.0588837	k__Bacteria.p__Firmicutes.c__Clostridia.o__Clostridiales.f__Ruminococcaceae.g__Ruminococcus.s__Ruminococcus_callidus	TRUE	reported	iEAJZD	20.5476
rs35200886	3.77e-06	A	G	0.173258	-0.168061	0.0363491	k__Bacteria.p__Firmicutes.c__Clostridia.o__Clostridiales.f__Ruminococcaceae.g__Ruminococcus.s__Ruminococcus_callidus	TRUE	reported	iEAJZD	21.3769
rs12098699	1.79e-06	G	A	0.210189	-0.158097	0.0331076	k__Bacteria.p__Firmicutes.c__Clostridia.o__Clostridiales.f__Ruminococcaceae.g__Ruminococcus.s__Ruminococcus_callidus	TRUE	reported	iEAJZD	22.8029
rs7610129	3.89e-07	C	G	0.0707357	-0.269771	0.0531635	k__Bacteria.p__Firmicutes.c__Clostridia.o__Clostridiales.f__Ruminococcaceae.g__Ruminococcus.s__Ruminococcus_lactaris	TRUE	reported	dUPGmi	25.7491
rs4245954	1.87e-06	T	C	0.168029	0.143728	0.0301532	k__Bacteria.p__Firmicutes.c__Clostridia.o__Clostridiales.f__Ruminococcaceae.g__Ruminococcus.s__Ruminococcus_lactaris	TRUE	reported	dUPGmi	22.7204
rs72698095	7.37e-06	G	C	0.162094	-0.147336	0.0328679	k__Bacteria.p__Firmicutes.c__Clostridia.o__Clostridiales.f__Ruminococcaceae.g__Ruminococcus.s__Ruminococcus_lactaris	TRUE	reported	dUPGmi	20.0943
rs7851638	1.49e-06	G	A	0.917481	0.203009	0.0421875	k__Bacteria.p__Firmicutes.c__Clostridia.o__Clostridiales.f__Ruminococcaceae.g__Ruminococcus.s__Ruminococcus_lactaris	TRUE	reported	dUPGmi	23.1559
rs1878735	2.97e-06	A	C	0.169658	-0.138437	0.0296275	k__Bacteria.p__Firmicutes.c__Clostridia.o__Clostridiales.f__Ruminococcaceae.g__Ruminococcus.s__Ruminococcus_lactaris	TRUE	reported	dUPGmi	21.833
rs600038	6.42e-06	C	T	0.209058	-0.123423	0.0273532	k__Bacteria.p__Firmicutes.c__Clostridia.o__Clostridiales.f__Ruminococcaceae.g__Ruminococcus.s__Ruminococcus_lactaris	TRUE	reported	dUPGmi	20.36
rs10858895	3.54e-06	T	A	0.507927	0.118385	0.0255307	k__Bacteria.p__Firmicutes.c__Clostridia.o__Clostridiales.f__Ruminococcaceae.g__Ruminococcus.s__Ruminococcus_lactaris	TRUE	reported	dUPGmi	21.5016
rs7148318	9.36e-06	A	G	0.702401	-0.107625	0.0242863	k__Bacteria.p__Firmicutes.c__Clostridia.o__Clostridiales.f__Ruminococcaceae.g__Ruminococcus.s__Ruminococcus_lactaris	TRUE	reported	dUPGmi	19.6381
rs12622085	9.64e-06	G	A	0.302884	0.0817846	0.0184818	k__Bacteria.p__Firmicutes.c__Clostridia.o__Clostridiales.f__Ruminococcaceae.g__Subdoligranulum.s__Subdoligranulum_unclassified	TRUE	reported	thCjZE	19.5819
rs1850270	6.95e-06	T	C	0.206659	-0.0957917	0.0213093	k__Bacteria.p__Firmicutes.c__Clostridia.o__Clostridiales.f__Ruminococcaceae.g__Subdoligranulum.s__Subdoligranulum_unclassified	TRUE	reported	thCjZE	20.2077
rs123043	9.47e-06	A	C	0.648591	-0.0768331	0.0173477	k__Bacteria.p__Firmicutes.c__Clostridia.o__Clostridiales.f__Ruminococcaceae.g__Subdoligranulum.s__Subdoligranulum_unclassified	TRUE	reported	thCjZE	19.6162
rs6830068	7.15e-06	T	G	0.217332	0.0894719	0.0199309	k__Bacteria.p__Firmicutes.c__Clostridia.o__Clostridiales.f__Ruminococcaceae.g__Subdoligranulum.s__Subdoligranulum_unclassified	TRUE	reported	thCjZE	20.1521
rs11726764	6.62e-06	A	C	0.0662113	0.148769	0.0330195	k__Bacteria.p__Firmicutes.c__Clostridia.o__Clostridiales.f__Ruminococcaceae.g__Subdoligranulum.s__Subdoligranulum_unclassified	TRUE	reported	thCjZE	20.2995
rs4721723	3.01e-06	G	C	0.0819166	0.143047	0.030629	k__Bacteria.p__Firmicutes.c__Clostridia.o__Clostridiales.f__Ruminococcaceae.g__Subdoligranulum.s__Subdoligranulum_unclassified	TRUE	reported	thCjZE	21.8117
rs7000832	1.23e-06	A	C	0.456351	0.0840306	0.0173243	k__Bacteria.p__Firmicutes.c__Clostridia.o__Clostridiales.f__Ruminococcaceae.g__Subdoligranulum.s__Subdoligranulum_unclassified	TRUE	reported	thCjZE	23.5267
rs7104786	4.75e-07	T	C	0.432431	0.0940162	0.0186676	k__Bacteria.p__Firmicutes.c__Clostridia.o__Clostridiales.f__Ruminococcaceae.g__Subdoligranulum.s__Subdoligranulum_unclassified	TRUE	reported	thCjZE	25.3647
rs10836532	3.51e-06	T	G	0.351034	-0.0808891	0.0174398	k__Bacteria.p__Firmicutes.c__Clostridia.o__Clostridiales.f__Ruminococcaceae.g__Subdoligranulum.s__Subdoligranulum_unclassified	TRUE	reported	thCjZE	21.5129
rs2105601	5.77e-06	C	T	0.0803458	0.158954	0.0350541	k__Bacteria.p__Firmicutes.c__Clostridia.o__Clostridiales.f__Ruminococcaceae.g__Subdoligranulum.s__Subdoligranulum_unclassified	TRUE	reported	thCjZE	20.5621
rs73044678	4.36e-06	A	G	0.0554366	-0.170185	0.0370502	k__Bacteria.p__Firmicutes.c__Clostridia.o__Clostridiales.f__Ruminococcaceae.g__Subdoligranulum.s__Subdoligranulum_unclassified	TRUE	reported	thCjZE	21.0989
rs2317917	3e-06	G	T	0.631045	0.08051	0.0172368	k__Bacteria.p__Firmicutes.c__Clostridia.o__Clostridiales.f__Ruminococcaceae.g__Subdoligranulum.s__Subdoligranulum_unclassified	TRUE	reported	thCjZE	21.8166
rs225280	3.24e-06	T	C	0.816592	-0.0972736	0.0208953	k__Bacteria.p__Firmicutes.c__Clostridia.o__Clostridiales.f__Ruminococcaceae.g__Subdoligranulum.s__Subdoligranulum_unclassified	TRUE	reported	thCjZE	21.6717
rs4816989	4.21e-06	G	A	0.665608	-0.0789203	0.0171547	k__Bacteria.p__Firmicutes.c__Clostridia.o__Clostridiales.f__Ruminococcaceae.g__Subdoligranulum.s__Subdoligranulum_unclassified	TRUE	reported	thCjZE	21.1646
rs2293361	1.47e-06	C	T	0.0589158	0.322296	0.0669307	k__Bacteria.p__Firmicutes.c__Erysipelotrichia.o__Erysipelotrichales.f__Erysipelotrichaceae.g__Erysipelotrichaceae_noname.s__Eubacterium_biforme	TRUE	reported	hR9ibZ	23.1879
rs1978600	8.67e-06	C	T	0.938397	-0.32675	0.0734597	k__Bacteria.p__Firmicutes.c__Erysipelotrichia.o__Erysipelotrichales.f__Erysipelotrichaceae.g__Erysipelotrichaceae_noname.s__Eubacterium_biforme	TRUE	reported	hR9ibZ	19.7848
rs72891473	8.77e-06	A	T	0.0596427	0.301887	0.0679083	k__Bacteria.p__Firmicutes.c__Erysipelotrichia.o__Erysipelotrichales.f__Erysipelotrichaceae.g__Erysipelotrichaceae_noname.s__Eubacterium_biforme	TRUE	reported	hR9ibZ	19.7626
rs720784	7.73e-06	T	A	0.317641	0.160764	0.0359436	k__Bacteria.p__Firmicutes.c__Erysipelotrichia.o__Erysipelotrichales.f__Erysipelotrichaceae.g__Erysipelotrichaceae_noname.s__Eubacterium_biforme	TRUE	reported	hR9ibZ	20.0047
rs11044047	3.33e-06	C	A	0.0529887	-0.33248	0.0715079	k__Bacteria.p__Firmicutes.c__Erysipelotrichia.o__Erysipelotrichales.f__Erysipelotrichaceae.g__Erysipelotrichaceae_noname.s__Eubacterium_biforme	TRUE	reported	hR9ibZ	21.6184
rs9972236	2.65e-06	T	C	0.155573	0.204346	0.0435143	k__Bacteria.p__Firmicutes.c__Erysipelotrichia.o__Erysipelotrichales.f__Erysipelotrichaceae.g__Erysipelotrichaceae_noname.s__Eubacterium_biforme	TRUE	reported	hR9ibZ	22.053
rs56702013	3.94e-06	A	G	0.49903	0.143437	0.0310823	k__Bacteria.p__Firmicutes.c__Erysipelotrichia.o__Erysipelotrichales.f__Erysipelotrichaceae.g__Erysipelotrichaceae_noname.s__Eubacterium_biforme	TRUE	reported	hR9ibZ	21.2961
rs79529135	8.16e-06	G	T	0.216519	0.186537	0.0418162	k__Bacteria.p__Firmicutes.c__Erysipelotrichia.o__Erysipelotrichales.f__Erysipelotrichaceae.g__Erysipelotrichaceae_noname.s__Eubacterium_biforme	TRUE	reported	hR9ibZ	19.8996
rs72661091	9.38e-07	A	G	0.0672399	0.288519	0.0588297	k__Bacteria.p__Firmicutes.c__Erysipelotrichia.o__Erysipelotrichales.f__Erysipelotrichaceae.g__Holdemania.s__Holdemania_filiformis	TRUE	reported	kjbo7z	24.0522
rs77053869	9.34e-06	G	A	0.0675044	-0.273887	0.0617996	k__Bacteria.p__Firmicutes.c__Erysipelotrichia.o__Erysipelotrichales.f__Erysipelotrichaceae.g__Holdemania.s__Holdemania_filiformis	TRUE	reported	kjbo7z	19.6413
rs113638576	6.17e-06	T	C	0.126007	-0.215824	0.0477445	k__Bacteria.p__Firmicutes.c__Erysipelotrichia.o__Erysipelotrichales.f__Erysipelotrichaceae.g__Holdemania.s__Holdemania_filiformis	TRUE	reported	kjbo7z	20.4341
rs28368536	3.68e-06	C	G	0.097132	-0.221532	0.0478625	k__Bacteria.p__Firmicutes.c__Erysipelotrichia.o__Erysipelotrichales.f__Erysipelotrichaceae.g__Holdemania.s__Holdemania_unclassified	TRUE	reported	HCYhiN	21.4231
rs4868427	1.32e-06	T	A	0.721699	0.156136	0.0322777	k__Bacteria.p__Firmicutes.c__Erysipelotrichia.o__Erysipelotrichales.f__Erysipelotrichaceae.g__Holdemania.s__Holdemania_unclassified	TRUE	reported	HCYhiN	23.3991
rs117158611	7.89e-06	G	C	0.0507184	0.29794	0.0666812	k__Bacteria.p__Firmicutes.c__Erysipelotrichia.o__Erysipelotrichales.f__Erysipelotrichaceae.g__Holdemania.s__Holdemania_unclassified	TRUE	reported	HCYhiN	19.9642
rs746810	8.14e-06	C	T	0.718648	0.14337	0.0321356	k__Bacteria.p__Firmicutes.c__Erysipelotrichia.o__Erysipelotrichales.f__Erysipelotrichaceae.g__Holdemania.s__Holdemania_unclassified	TRUE	reported	HCYhiN	19.9042
rs10247831	9.41e-06	G	A	0.615183	0.133172	0.0300588	k__Bacteria.p__Firmicutes.c__Erysipelotrichia.o__Erysipelotrichales.f__Erysipelotrichaceae.g__Holdemania.s__Holdemania_unclassified	TRUE	reported	HCYhiN	19.6284
rs67887362	9.28e-06	C	A	0.117421	0.204196	0.046059	k__Bacteria.p__Firmicutes.c__Erysipelotrichia.o__Erysipelotrichales.f__Erysipelotrichaceae.g__Holdemania.s__Holdemania_unclassified	TRUE	reported	HCYhiN	19.6547
rs4922067	3.24e-06	C	G	0.211977	0.165669	0.0355918	k__Bacteria.p__Firmicutes.c__Erysipelotrichia.o__Erysipelotrichales.f__Erysipelotrichaceae.g__Holdemania.s__Holdemania_unclassified	TRUE	reported	HCYhiN	21.6661
rs78014650	7.87e-06	C	T	0.170916	0.169601	0.0379537	k__Bacteria.p__Firmicutes.c__Erysipelotrichia.o__Erysipelotrichales.f__Erysipelotrichaceae.g__Holdemania.s__Holdemania_unclassified	TRUE	reported	HCYhiN	19.9686
rs10123164	4.59e-06	T	C	0.647324	0.137606	0.0300273	k__Bacteria.p__Firmicutes.c__Erysipelotrichia.o__Erysipelotrichales.f__Erysipelotrichaceae.g__Holdemania.s__Holdemania_unclassified	TRUE	reported	HCYhiN	21.0011
rs7169918	4.65e-06	G	C	0.491794	0.142093	0.0310251	k__Bacteria.p__Firmicutes.c__Erysipelotrichia.o__Erysipelotrichales.f__Erysipelotrichaceae.g__Holdemania.s__Holdemania_unclassified	TRUE	reported	HCYhiN	20.9759
rs310007	8.55e-06	C	T	0.100313	0.216045	0.0485407	k__Bacteria.p__Firmicutes.c__Erysipelotrichia.o__Erysipelotrichales.f__Erysipelotrichaceae.g__Holdemania.s__Holdemania_unclassified	TRUE	reported	HCYhiN	19.8097
rs67541505	8.62e-06	G	A	0.170197	0.177406	0.0398749	k__Bacteria.p__Firmicutes.c__Negativicutes.o__Selenomonadales.f__Acidaminococcaceae.g__Phascolarctobacterium.s__Phascolarctobacterium_succinatutens	TRUE	reported	zQcwGC	19.7941
rs74338790	4.86e-06	G	A	0.0844046	0.252493	0.0552387	k__Bacteria.p__Firmicutes.c__Negativicutes.o__Selenomonadales.f__Acidaminococcaceae.g__Phascolarctobacterium.s__Phascolarctobacterium_succinatutens	TRUE	reported	zQcwGC	20.8935
rs116643293	1.62e-06	G	A	0.0529189	-0.329891	0.068787	k__Bacteria.p__Firmicutes.c__Negativicutes.o__Selenomonadales.f__Acidaminococcaceae.g__Phascolarctobacterium.s__Phascolarctobacterium_succinatutens	TRUE	reported	zQcwGC	23
rs2395296	8.43e-06	G	A	0.714675	0.143303	0.0321743	k__Bacteria.p__Firmicutes.c__Negativicutes.o__Selenomonadales.f__Acidaminococcaceae.g__Phascolarctobacterium.s__Phascolarctobacterium_succinatutens	TRUE	reported	zQcwGC	19.8379
rs3798491	3.37e-06	A	T	0.561236	-0.145465	0.0313046	k__Bacteria.p__Firmicutes.c__Negativicutes.o__Selenomonadales.f__Acidaminococcaceae.g__Phascolarctobacterium.s__Phascolarctobacterium_succinatutens	TRUE	reported	zQcwGC	21.5924
rs9389726	8.28e-06	C	T	0.306409	-0.149627	0.0335651	k__Bacteria.p__Firmicutes.c__Negativicutes.o__Selenomonadales.f__Acidaminococcaceae.g__Phascolarctobacterium.s__Phascolarctobacterium_succinatutens	TRUE	reported	zQcwGC	19.8722
rs79825773	8.73e-06	T	G	0.063652	0.307706	0.0692042	k__Bacteria.p__Firmicutes.c__Negativicutes.o__Selenomonadales.f__Acidaminococcaceae.g__Phascolarctobacterium.s__Phascolarctobacterium_succinatutens	TRUE	reported	zQcwGC	19.7701
rs12592302	1.5e-06	T	A	0.122239	0.225138	0.0467972	k__Bacteria.p__Firmicutes.c__Negativicutes.o__Selenomonadales.f__Acidaminococcaceae.g__Phascolarctobacterium.s__Phascolarctobacterium_succinatutens	TRUE	reported	zQcwGC	23.1451
rs1355585	2.95e-06	C	T	0.563593	-0.141485	0.0302699	k__Bacteria.p__Firmicutes.c__Negativicutes.o__Selenomonadales.f__Acidaminococcaceae.g__Phascolarctobacterium.s__Phascolarctobacterium_succinatutens	TRUE	reported	zQcwGC	21.8472
rs173961	8.35e-07	A	G	0.154021	-0.204526	0.0415104	k__Bacteria.p__Firmicutes.c__Negativicutes.o__Selenomonadales.f__Acidaminococcaceae.g__Phascolarctobacterium.s__Phascolarctobacterium_succinatutens	TRUE	reported	zQcwGC	24.2764
rs4832418	2.13e-06	A	G	0.230343	-0.151171	0.0318897	k__Bacteria.p__Firmicutes.c__Negativicutes.o__Selenomonadales.f__Veillonellaceae.g__Dialister.s__Dialister_invisus	TRUE	reported	6nZJoV	22.4718
rs72748807	9.89e-06	C	T	0.0996495	0.196247	0.0444046	k__Bacteria.p__Firmicutes.c__Negativicutes.o__Selenomonadales.f__Veillonellaceae.g__Dialister.s__Dialister_invisus	TRUE	reported	6nZJoV	19.5322
rs55976608	3.49e-06	T	C	0.0592176	-0.257391	0.0554762	k__Bacteria.p__Firmicutes.c__Negativicutes.o__Selenomonadales.f__Veillonellaceae.g__Dialister.s__Dialister_invisus	TRUE	reported	6nZJoV	21.5266
rs512089	5.69e-06	C	A	0.255292	0.137435	0.0302868	k__Bacteria.p__Firmicutes.c__Negativicutes.o__Selenomonadales.f__Veillonellaceae.g__Dialister.s__Dialister_invisus	TRUE	reported	6nZJoV	20.5914
rs2499076	7.26e-06	A	G	0.112541	-0.188268	0.0419687	k__Bacteria.p__Firmicutes.c__Negativicutes.o__Selenomonadales.f__Veillonellaceae.g__Dialister.s__Dialister_invisus	TRUE	reported	6nZJoV	20.1234
rs2967172	9.25e-07	A	G	0.674837	-0.139093	0.028346	k__Bacteria.p__Firmicutes.c__Negativicutes.o__Selenomonadales.f__Veillonellaceae.g__Dialister.s__Dialister_invisus	TRUE	reported	6nZJoV	24.0784
rs11102545	4.24e-06	G	A	0.349388	0.145432	0.0316205	k__Bacteria.p__Firmicutes.c__Negativicutes.o__Selenomonadales.f__Veillonellaceae.g__Veillonella.s__Veillonella_unclassified	TRUE	reported	BjzLEo	21.1536
rs72743290	3.23e-06	T	C	0.0997011	0.241471	0.0518674	k__Bacteria.p__Firmicutes.c__Negativicutes.o__Selenomonadales.f__Veillonellaceae.g__Veillonella.s__Veillonella_unclassified	TRUE	reported	BjzLEo	21.6742
rs3000812	4.65e-06	G	A	0.263653	0.154688	0.0337761	k__Bacteria.p__Firmicutes.c__Negativicutes.o__Selenomonadales.f__Veillonellaceae.g__Veillonella.s__Veillonella_unclassified	TRUE	reported	BjzLEo	20.9745
rs6548355	9.09e-06	G	A	0.615946	0.135331	0.0304946	k__Bacteria.p__Firmicutes.c__Negativicutes.o__Selenomonadales.f__Veillonellaceae.g__Veillonella.s__Veillonella_unclassified	TRUE	reported	BjzLEo	19.6945
rs6601127	4e-06	T	G	0.529803	-0.136437	0.0295882	k__Bacteria.p__Firmicutes.c__Negativicutes.o__Selenomonadales.f__Veillonellaceae.g__Veillonella.s__Veillonella_unclassified	TRUE	reported	BjzLEo	21.2633
rs325705	8.32e-06	A	G	0.509487	-0.140013	0.0314163	k__Bacteria.p__Firmicutes.c__Negativicutes.o__Selenomonadales.f__Veillonellaceae.g__Veillonella.s__Veillonella_unclassified	TRUE	reported	BjzLEo	19.8621
rs8017450	7.39e-06	T	G	0.0721426	0.262172	0.058491	k__Bacteria.p__Firmicutes.c__Negativicutes.o__Selenomonadales.f__Veillonellaceae.g__Veillonella.s__Veillonella_unclassified	TRUE	reported	BjzLEo	20.0907
rs9797071	4.48e-06	A	T	0.492462	0.135881	0.029619	k__Bacteria.p__Firmicutes.c__Negativicutes.o__Selenomonadales.f__Veillonellaceae.g__Veillonella.s__Veillonella_unclassified	TRUE	reported	BjzLEo	21.0465
rs62111248	3.88e-06	A	G	0.0999765	0.231829	0.0502065	k__Bacteria.p__Firmicutes.c__Negativicutes.o__Selenomonadales.f__Veillonellaceae.g__Veillonella.s__Veillonella_unclassified	TRUE	reported	BjzLEo	21.3213
rs12978412	4.88e-06	T	C	0.642047	0.140571	0.0307592	k__Bacteria.p__Firmicutes.c__Negativicutes.o__Selenomonadales.f__Veillonellaceae.g__Veillonella.s__Veillonella_unclassified	TRUE	reported	BjzLEo	20.8852
rs7274039	2.31e-06	T	C	0.099162	-0.265598	0.0562249	k__Bacteria.p__Firmicutes.c__Negativicutes.o__Selenomonadales.f__Veillonellaceae.g__Veillonella.s__Veillonella_unclassified	TRUE	reported	BjzLEo	22.3148
rs6664382	4.66e-06	C	G	0.935054	0.2324	0.0507459	k__Bacteria.p__Proteobacteria.c__Betaproteobacteria.o__Burkholderiales.f__Burkholderiales_noname.g__Burkholderiales_noname.s__Burkholderiales_bacterium_1_1_47	TRUE	reported	CGeTZ0	20.9735
rs9872584	9.22e-06	A	C	0.0725455	-0.248139	0.0559535	k__Bacteria.p__Proteobacteria.c__Betaproteobacteria.o__Burkholderiales.f__Burkholderiales_noname.g__Burkholderiales_noname.s__Burkholderiales_bacterium_1_1_47	TRUE	reported	CGeTZ0	19.6669
rs1860691	7.82e-06	G	A	0.183109	0.144092	0.032234	k__Bacteria.p__Proteobacteria.c__Betaproteobacteria.o__Burkholderiales.f__Burkholderiales_noname.g__Burkholderiales_noname.s__Burkholderiales_bacterium_1_1_47	TRUE	reported	CGeTZ0	19.9825
rs4717625	1.45e-06	G	A	0.142545	0.173023	0.035912	k__Bacteria.p__Proteobacteria.c__Betaproteobacteria.o__Burkholderiales.f__Burkholderiales_noname.g__Burkholderiales_noname.s__Burkholderiales_bacterium_1_1_47	TRUE	reported	CGeTZ0	23.2127
rs13257050	5.99e-06	A	C	0.720362	0.130267	0.0287767	k__Bacteria.p__Proteobacteria.c__Betaproteobacteria.o__Burkholderiales.f__Burkholderiales_noname.g__Burkholderiales_noname.s__Burkholderiales_bacterium_1_1_47	TRUE	reported	CGeTZ0	20.4922
rs11144350	2.19e-06	G	A	0.729889	-0.139074	0.0293731	k__Bacteria.p__Proteobacteria.c__Betaproteobacteria.o__Burkholderiales.f__Burkholderiales_noname.g__Burkholderiales_noname.s__Burkholderiales_bacterium_1_1_47	TRUE	reported	CGeTZ0	22.4178
rs73653217	6.73e-07	T	A	0.158435	-0.17487	0.0351913	k__Bacteria.p__Proteobacteria.c__Betaproteobacteria.o__Burkholderiales.f__Burkholderiales_noname.g__Burkholderiales_noname.s__Burkholderiales_bacterium_1_1_47	TRUE	reported	CGeTZ0	24.6922
rs1533824	2.55e-07	C	T	0.329647	0.137332	0.0266458	k__Bacteria.p__Proteobacteria.c__Betaproteobacteria.o__Burkholderiales.f__Burkholderiales_noname.g__Burkholderiales_noname.s__Burkholderiales_bacterium_1_1_47	TRUE	reported	CGeTZ0	26.5635
rs1792325	3.76e-06	T	C	0.398715	-0.130563	0.0282354	k__Bacteria.p__Proteobacteria.c__Betaproteobacteria.o__Burkholderiales.f__Burkholderiales_noname.g__Burkholderiales_noname.s__Burkholderiales_bacterium_1_1_47	TRUE	reported	CGeTZ0	21.3822
rs10895784	2.88e-06	G	A	0.620468	0.120402	0.0257318	k__Bacteria.p__Proteobacteria.c__Betaproteobacteria.o__Burkholderiales.f__Burkholderiales_noname.g__Burkholderiales_noname.s__Burkholderiales_bacterium_1_1_47	TRUE	reported	CGeTZ0	21.8942
rs16923154	2.25e-06	G	A	0.0875038	0.208534	0.0440945	k__Bacteria.p__Proteobacteria.c__Betaproteobacteria.o__Burkholderiales.f__Burkholderiales_noname.g__Burkholderiales_noname.s__Burkholderiales_bacterium_1_1_47	TRUE	reported	CGeTZ0	22.3659
rs10507465	2.85e-06	C	T	0.246811	-0.139392	0.0297758	k__Bacteria.p__Proteobacteria.c__Betaproteobacteria.o__Burkholderiales.f__Burkholderiales_noname.g__Burkholderiales_noname.s__Burkholderiales_bacterium_1_1_47	TRUE	reported	CGeTZ0	21.9153
rs12941005	6.6e-06	C	T	0.0966268	-0.19123	0.0424371	k__Bacteria.p__Proteobacteria.c__Betaproteobacteria.o__Burkholderiales.f__Burkholderiales_noname.g__Burkholderiales_noname.s__Burkholderiales_bacterium_1_1_47	TRUE	reported	CGeTZ0	20.3059
rs12725104	8.29e-06	G	A	0.177096	0.154648	0.0346941	k__Bacteria.p__Proteobacteria.c__Betaproteobacteria.o__Burkholderiales.f__Oxalobacteraceae.g__Oxalobacter.s__Oxalobacter_formigenes	TRUE	reported	vVMzTX	19.869
rs1861231	5.88e-07	A	G	0.741502	-0.153675	0.0307644	k__Bacteria.p__Proteobacteria.c__Betaproteobacteria.o__Burkholderiales.f__Oxalobacteraceae.g__Oxalobacter.s__Oxalobacter_formigenes	TRUE	reported	vVMzTX	24.9524
rs10865362	9.16e-06	T	C	0.798704	-0.148284	0.0334266	k__Bacteria.p__Proteobacteria.c__Betaproteobacteria.o__Burkholderiales.f__Oxalobacteraceae.g__Oxalobacter.s__Oxalobacter_formigenes	TRUE	reported	vVMzTX	19.6789
rs35921003	8.84e-06	C	A	0.0816795	-0.221321	0.0498049	k__Bacteria.p__Proteobacteria.c__Betaproteobacteria.o__Burkholderiales.f__Oxalobacteraceae.g__Oxalobacter.s__Oxalobacter_formigenes	TRUE	reported	vVMzTX	19.7469
rs11068499	7.9e-06	A	G	0.157012	-0.162446	0.0363579	k__Bacteria.p__Proteobacteria.c__Betaproteobacteria.o__Burkholderiales.f__Oxalobacteraceae.g__Oxalobacter.s__Oxalobacter_formigenes	TRUE	reported	vVMzTX	19.9626
rs4889373	9.02e-06	G	A	0.720261	0.129894	0.0292585	k__Bacteria.p__Proteobacteria.c__Betaproteobacteria.o__Burkholderiales.f__Oxalobacteraceae.g__Oxalobacter.s__Oxalobacter_formigenes	TRUE	reported	vVMzTX	19.7094
rs17562516	2.06e-06	A	T	0.301073	-0.138735	0.0292245	k__Bacteria.p__Proteobacteria.c__Betaproteobacteria.o__Burkholderiales.f__Oxalobacteraceae.g__Oxalobacter.s__Oxalobacter_formigenes	TRUE	reported	vVMzTX	22.5359
rs3745098	2.56e-06	T	G	0.445331	0.128844	0.0273926	k__Bacteria.p__Proteobacteria.c__Betaproteobacteria.o__Burkholderiales.f__Oxalobacteraceae.g__Oxalobacter.s__Oxalobacter_formigenes	TRUE	reported	vVMzTX	22.1239
rs73918563	2.9e-06	C	T	0.0564855	-0.2743	0.0586406	k__Bacteria.p__Proteobacteria.c__Betaproteobacteria.o__Burkholderiales.f__Oxalobacteraceae.g__Oxalobacter.s__Oxalobacter_formigenes	TRUE	reported	vVMzTX	21.8803
rs10177566	6.55e-06	T	C	0.26569	-0.114082	0.0253077	k__Bacteria.p__Proteobacteria.c__Betaproteobacteria.o__Burkholderiales.f__Sutterellaceae.g__Parasutterella.s__Parasutterella_excrementihominis	TRUE	reported	TF5Pua	20.3202
rs34613239	3.91e-06	A	G	0.127172	-0.152439	0.033024	k__Bacteria.p__Proteobacteria.c__Betaproteobacteria.o__Burkholderiales.f__Sutterellaceae.g__Parasutterella.s__Parasutterella_excrementihominis	TRUE	reported	TF5Pua	21.3074
rs9847008	3.05e-06	G	T	0.24817	-0.122061	0.0261533	k__Bacteria.p__Proteobacteria.c__Betaproteobacteria.o__Burkholderiales.f__Sutterellaceae.g__Parasutterella.s__Parasutterella_excrementihominis	TRUE	reported	TF5Pua	21.7821
rs11715674	7.16e-07	C	T	0.22381	-0.131686	0.0265653	k__Bacteria.p__Proteobacteria.c__Betaproteobacteria.o__Burkholderiales.f__Sutterellaceae.g__Parasutterella.s__Parasutterella_excrementihominis	TRUE	reported	TF5Pua	24.5726
rs10036326	3.34e-06	C	T	0.0560296	0.243854	0.0524561	k__Bacteria.p__Proteobacteria.c__Betaproteobacteria.o__Burkholderiales.f__Sutterellaceae.g__Parasutterella.s__Parasutterella_excrementihominis	TRUE	reported	TF5Pua	21.6107
rs10981640	2.9e-06	A	C	0.175092	-0.13751	0.0293968	k__Bacteria.p__Proteobacteria.c__Betaproteobacteria.o__Burkholderiales.f__Sutterellaceae.g__Parasutterella.s__Parasutterella_excrementihominis	TRUE	reported	TF5Pua	21.8811
rs11595913	3.64e-06	C	T	0.155412	0.143846	0.0310632	k__Bacteria.p__Proteobacteria.c__Betaproteobacteria.o__Burkholderiales.f__Sutterellaceae.g__Parasutterella.s__Parasutterella_excrementihominis	TRUE	reported	TF5Pua	21.4437
rs11067048	3.52e-06	C	G	0.385316	0.106237	0.0229073	k__Bacteria.p__Proteobacteria.c__Betaproteobacteria.o__Burkholderiales.f__Sutterellaceae.g__Parasutterella.s__Parasutterella_excrementihominis	TRUE	reported	TF5Pua	21.5082
rs56085972	5.41e-06	T	C	0.241758	0.118396	0.0260311	k__Bacteria.p__Proteobacteria.c__Betaproteobacteria.o__Burkholderiales.f__Sutterellaceae.g__Parasutterella.s__Parasutterella_excrementihominis	TRUE	reported	TF5Pua	20.6866
rs7320949	9.91e-06	A	G	0.336448	0.104578	0.0236651	k__Bacteria.p__Proteobacteria.c__Betaproteobacteria.o__Burkholderiales.f__Sutterellaceae.g__Parasutterella.s__Parasutterella_excrementihominis	TRUE	reported	TF5Pua	19.5282
rs62003625	3.9e-06	T	C	0.131624	0.152732	0.0330824	k__Bacteria.p__Proteobacteria.c__Betaproteobacteria.o__Burkholderiales.f__Sutterellaceae.g__Parasutterella.s__Parasutterella_excrementihominis	TRUE	reported	TF5Pua	21.3141
rs6026349	2.32e-06	T	C	0.328205	0.11175	0.0236576	k__Bacteria.p__Proteobacteria.c__Betaproteobacteria.o__Burkholderiales.f__Sutterellaceae.g__Parasutterella.s__Parasutterella_excrementihominis	TRUE	reported	TF5Pua	22.3128
rs61790480	4.69e-06	T	G	0.0765938	0.165737	0.0362025	k__Bacteria.p__Proteobacteria.c__Betaproteobacteria.o__Burkholderiales.f__Sutterellaceae.g__Sutterella.s__Sutterella_wadsworthensis	TRUE	reported	gIkSez	20.9585
rs6478652	3.93e-06	T	G	0.230048	-0.105694	0.0229013	k__Bacteria.p__Proteobacteria.c__Betaproteobacteria.o__Burkholderiales.f__Sutterellaceae.g__Sutterella.s__Sutterella_wadsworthensis	TRUE	reported	gIkSez	21.2998
rs1421280	5.52e-06	T	C	0.797239	-0.106525	0.0234422	k__Bacteria.p__Proteobacteria.c__Betaproteobacteria.o__Burkholderiales.f__Sutterellaceae.g__Sutterella.s__Sutterella_wadsworthensis	TRUE	reported	gIkSez	20.6494
rs7179502	3.34e-06	A	G	0.264105	0.101697	0.0218773	k__Bacteria.p__Proteobacteria.c__Betaproteobacteria.o__Burkholderiales.f__Sutterellaceae.g__Sutterella.s__Sutterella_wadsworthensis	TRUE	reported	gIkSez	21.6085
rs2990682	9.77e-07	G	C	0.304496	0.0917936	0.0187482	k__Bacteria.p__Proteobacteria.c__Deltaproteobacteria.o__Desulfovibrionales.f__Desulfovibrionaceae.g__Bilophila.s__Bilophila_unclassified	TRUE	reported	uvLr06	23.972
rs11260998	7.25e-06	A	G	0.391129	-0.0786151	0.0175239	k__Bacteria.p__Proteobacteria.c__Deltaproteobacteria.o__Desulfovibrionales.f__Desulfovibrionaceae.g__Bilophila.s__Bilophila_unclassified	TRUE	reported	uvLr06	20.1256
rs13009600	3.82e-06	A	G	0.38298	0.0806918	0.0174623	k__Bacteria.p__Proteobacteria.c__Deltaproteobacteria.o__Desulfovibrionales.f__Desulfovibrionaceae.g__Bilophila.s__Bilophila_unclassified	TRUE	reported	uvLr06	21.3529
rs2579005	2.54e-06	G	T	0.700988	0.0905141	0.0192398	k__Bacteria.p__Proteobacteria.c__Deltaproteobacteria.o__Desulfovibrionales.f__Desulfovibrionaceae.g__Bilophila.s__Bilophila_unclassified	TRUE	reported	uvLr06	22.1326
rs765025	7.68e-06	G	C	0.166572	0.103214	0.0230703	k__Bacteria.p__Proteobacteria.c__Deltaproteobacteria.o__Desulfovibrionales.f__Desulfovibrionaceae.g__Bilophila.s__Bilophila_unclassified	TRUE	reported	uvLr06	20.0157
rs77848425	5.2e-06	T	C	0.10663	0.129746	0.0284739	k__Bacteria.p__Proteobacteria.c__Deltaproteobacteria.o__Desulfovibrionales.f__Desulfovibrionaceae.g__Bilophila.s__Bilophila_unclassified	TRUE	reported	uvLr06	20.7632
rs6958516	2.84e-06	C	G	0.305635	-0.08895	0.0189988	k__Bacteria.p__Proteobacteria.c__Deltaproteobacteria.o__Desulfovibrionales.f__Desulfovibrionaceae.g__Bilophila.s__Bilophila_unclassified	TRUE	reported	uvLr06	21.92
rs11067415	3.89e-06	C	A	0.221027	-0.0947736	0.020526	k__Bacteria.p__Proteobacteria.c__Deltaproteobacteria.o__Desulfovibrionales.f__Desulfovibrionaceae.g__Bilophila.s__Bilophila_unclassified	TRUE	reported	uvLr06	21.3189
rs12913320	8.58e-06	T	C	0.236977	-0.0930015	0.0208979	k__Bacteria.p__Proteobacteria.c__Deltaproteobacteria.o__Desulfovibrionales.f__Desulfovibrionaceae.g__Bilophila.s__Bilophila_unclassified	TRUE	reported	uvLr06	19.8049
rs6127771	3.68e-06	T	C	0.535175	-0.079596	0.0171965	k__Bacteria.p__Proteobacteria.c__Deltaproteobacteria.o__Desulfovibrionales.f__Desulfovibrionaceae.g__Bilophila.s__Bilophila_unclassified	TRUE	reported	uvLr06	21.4241
rs12724599	6.45e-06	T	C	0.32024	0.092649	0.0205377	k__Bacteria.p__Proteobacteria.c__Deltaproteobacteria.o__Desulfovibrionales.f__Desulfovibrionaceae.g__Bilophila.s__Bilophila_wadsworthia	TRUE	reported	Elnuou	20.3507
rs6852392	8.9e-06	T	C	0.513342	0.0834404	0.0187833	k__Bacteria.p__Proteobacteria.c__Deltaproteobacteria.o__Desulfovibrionales.f__Desulfovibrionaceae.g__Bilophila.s__Bilophila_wadsworthia	TRUE	reported	Elnuou	19.7337
rs11768363	3.38e-06	C	T	0.640847	-0.0938038	0.02019	k__Bacteria.p__Proteobacteria.c__Deltaproteobacteria.o__Desulfovibrionales.f__Desulfovibrionaceae.g__Bilophila.s__Bilophila_wadsworthia	TRUE	reported	Elnuou	21.5858
rs10276776	5.6e-07	A	G	0.0554953	0.207054	0.0413744	k__Bacteria.p__Proteobacteria.c__Deltaproteobacteria.o__Desulfovibrionales.f__Desulfovibrionaceae.g__Bilophila.s__Bilophila_wadsworthia	TRUE	reported	Elnuou	25.044
rs34196897	6.36e-06	A	G	0.0541149	0.192718	0.042692	k__Bacteria.p__Proteobacteria.c__Deltaproteobacteria.o__Desulfovibrionales.f__Desulfovibrionaceae.g__Bilophila.s__Bilophila_wadsworthia	TRUE	reported	Elnuou	20.3776
rs1688043	9.36e-06	T	C	0.919366	0.158759	0.0358258	k__Bacteria.p__Proteobacteria.c__Deltaproteobacteria.o__Desulfovibrionales.f__Desulfovibrionaceae.g__Bilophila.s__Bilophila_wadsworthia	TRUE	reported	Elnuou	19.6375
rs35334318	6.17e-06	C	G	0.103231	0.14498	0.0320708	k__Bacteria.p__Proteobacteria.c__Deltaproteobacteria.o__Desulfovibrionales.f__Desulfovibrionaceae.g__Bilophila.s__Bilophila_wadsworthia	TRUE	reported	Elnuou	20.4359
rs61818112	9.9e-06	A	G	0.0628904	0.255213	0.0577492	k__Bacteria.p__Proteobacteria.c__Deltaproteobacteria.o__Desulfovibrionales.f__Desulfovibrionaceae.g__Desulfovibrio.s__Desulfovibrio_piger	TRUE	reported	dVMd71	19.5305
rs4854535	1.76e-06	C	T	0.835178	0.180561	0.0377846	k__Bacteria.p__Proteobacteria.c__Deltaproteobacteria.o__Desulfovibrionales.f__Desulfovibrionaceae.g__Desulfovibrio.s__Desulfovibrio_piger	TRUE	reported	dVMd71	22.8359
rs77902968	2.78e-06	A	G	0.0586389	-0.271803	0.0579941	k__Bacteria.p__Proteobacteria.c__Deltaproteobacteria.o__Desulfovibrionales.f__Desulfovibrionaceae.g__Desulfovibrio.s__Desulfovibrio_piger	TRUE	reported	dVMd71	21.9655
rs10030640	4.84e-06	T	G	0.378828	-0.128384	0.0280832	k__Bacteria.p__Proteobacteria.c__Deltaproteobacteria.o__Desulfovibrionales.f__Desulfovibrionaceae.g__Desulfovibrio.s__Desulfovibrio_piger	TRUE	reported	dVMd71	20.8991
rs196229	9.22e-06	A	C	0.624689	-0.125691	0.0283427	k__Bacteria.p__Proteobacteria.c__Deltaproteobacteria.o__Desulfovibrionales.f__Desulfovibrionaceae.g__Desulfovibrio.s__Desulfovibrio_piger	TRUE	reported	dVMd71	19.6663
rs75364852	9.72e-06	C	A	0.334498	0.138789	0.0313763	k__Bacteria.p__Proteobacteria.c__Deltaproteobacteria.o__Desulfovibrionales.f__Desulfovibrionaceae.g__Desulfovibrio.s__Desulfovibrio_piger	TRUE	reported	dVMd71	19.5661
rs12623651	7.4e-06	A	C	0.347274	-0.106305	0.0237186	k__Bacteria.p__Proteobacteria.c__Gammaproteobacteria.o__Enterobacteriales.f__Enterobacteriaceae.g__Escherichia.s__Escherichia_coli	TRUE	reported	gOtLjT	20.0877
rs2600191	7.72e-07	G	T	0.621669	-0.120105	0.0243014	k__Bacteria.p__Proteobacteria.c__Gammaproteobacteria.o__Enterobacteriales.f__Enterobacteriaceae.g__Escherichia.s__Escherichia_coli	TRUE	reported	gOtLjT	24.4264
rs17729286	9e-06	A	C	0.0631649	-0.20256	0.0456221	k__Bacteria.p__Proteobacteria.c__Gammaproteobacteria.o__Enterobacteriales.f__Enterobacteriaceae.g__Escherichia.s__Escherichia_coli	TRUE	reported	gOtLjT	19.7131
rs10024750	3.1e-06	C	T	0.56448	0.104523	0.0224092	k__Bacteria.p__Proteobacteria.c__Gammaproteobacteria.o__Enterobacteriales.f__Enterobacteriaceae.g__Escherichia.s__Escherichia_coli	TRUE	reported	gOtLjT	21.7556
rs6857075	3.68e-06	C	T	0.420368	0.104214	0.0225159	k__Bacteria.p__Proteobacteria.c__Gammaproteobacteria.o__Enterobacteriales.f__Enterobacteriaceae.g__Escherichia.s__Escherichia_coli	TRUE	reported	gOtLjT	21.4226
rs9466145	3.77e-06	A	C	0.549311	-0.105919	0.0229081	k__Bacteria.p__Proteobacteria.c__Gammaproteobacteria.o__Enterobacteriales.f__Enterobacteriaceae.g__Escherichia.s__Escherichia_coli	TRUE	reported	gOtLjT	21.3781
rs75297146	3.11e-06	C	T	0.0541269	-0.235198	0.0504335	k__Bacteria.p__Proteobacteria.c__Gammaproteobacteria.o__Enterobacteriales.f__Enterobacteriaceae.g__Escherichia.s__Escherichia_coli	TRUE	reported	gOtLjT	21.7485
rs62578888	3.72e-07	A	G	0.576574	0.119345	0.023481	k__Bacteria.p__Proteobacteria.c__Gammaproteobacteria.o__Enterobacteriales.f__Enterobacteriaceae.g__Escherichia.s__Escherichia_coli	TRUE	reported	gOtLjT	25.8329
rs10752292	1.86e-06	G	A	0.723602	-0.118953	0.0249473	k__Bacteria.p__Proteobacteria.c__Gammaproteobacteria.o__Enterobacteriales.f__Enterobacteriaceae.g__Escherichia.s__Escherichia_coli	TRUE	reported	gOtLjT	22.7354
rs11149171	8.56e-07	C	T	0.153328	-0.151409	0.0307603	k__Bacteria.p__Proteobacteria.c__Gammaproteobacteria.o__Enterobacteriales.f__Enterobacteriaceae.g__Escherichia.s__Escherichia_coli	TRUE	reported	gOtLjT	24.2283
rs78009268	6.01e-07	T	C	0.0776471	0.20892	0.0418614	k__Bacteria.p__Proteobacteria.c__Gammaproteobacteria.o__Enterobacteriales.f__Enterobacteriaceae.g__Escherichia.s__Escherichia_coli	TRUE	reported	gOtLjT	24.9076
rs731362	2.32e-06	G	C	0.322101	0.120347	0.025477	k__Bacteria.p__Proteobacteria.c__Gammaproteobacteria.o__Enterobacteriales.f__Enterobacteriaceae.g__Escherichia.s__Escherichia_coli	TRUE	reported	gOtLjT	22.314
rs10900435	4.32e-06	G	A	0.409844	0.0958589	0.0208596	k__Bacteria.p__Proteobacteria.c__Gammaproteobacteria.o__Enterobacteriales.f__Enterobacteriaceae.g__Escherichia.s__Escherichia_unclassified	TRUE	reported	IwRmCu	21.1179
rs4342367	2.38e-06	T	C	0.885627	-0.147826	0.0313337	k__Bacteria.p__Proteobacteria.c__Gammaproteobacteria.o__Enterobacteriales.f__Enterobacteriaceae.g__Escherichia.s__Escherichia_unclassified	TRUE	reported	IwRmCu	22.2577
rs115534005	3.91e-07	C	T	0.0506183	0.244256	0.0481471	k__Bacteria.p__Proteobacteria.c__Gammaproteobacteria.o__Enterobacteriales.f__Enterobacteriaceae.g__Escherichia.s__Escherichia_unclassified	TRUE	reported	IwRmCu	25.7364
rs112644714	8.79e-06	G	A	0.0896612	0.178526	0.0401635	k__Bacteria.p__Proteobacteria.c__Gammaproteobacteria.o__Enterobacteriales.f__Enterobacteriaceae.g__Escherichia.s__Escherichia_unclassified	TRUE	reported	IwRmCu	19.7578
rs12700345	3.96e-06	G	C	0.179935	-0.120102	0.0260325	k__Bacteria.p__Proteobacteria.c__Gammaproteobacteria.o__Enterobacteriales.f__Enterobacteriaceae.g__Escherichia.s__Escherichia_unclassified	TRUE	reported	IwRmCu	21.2848
rs2791437	2.12e-06	A	G	0.191182	-0.126729	0.026727	k__Bacteria.p__Proteobacteria.c__Gammaproteobacteria.o__Enterobacteriales.f__Enterobacteriaceae.g__Escherichia.s__Escherichia_unclassified	TRUE	reported	IwRmCu	22.4828
rs12300342	1.68e-07	G	A	0.367899	0.109002	0.0208365	k__Bacteria.p__Proteobacteria.c__Gammaproteobacteria.o__Enterobacteriales.f__Enterobacteriaceae.g__Escherichia.s__Escherichia_unclassified	TRUE	reported	IwRmCu	27.3665
rs35630916	6.91e-06	T	G	0.0768958	0.174552	0.0388198	k__Bacteria.p__Proteobacteria.c__Gammaproteobacteria.o__Enterobacteriales.f__Enterobacteriaceae.g__Escherichia.s__Escherichia_unclassified	TRUE	reported	IwRmCu	20.2183
rs7651754	8.16e-06	C	T	0.109978	-0.212476	0.0476294	k__Bacteria.p__Proteobacteria.c__Gammaproteobacteria.o__Pasteurellales.f__Pasteurellaceae.g__Haemophilus.s__Haemophilus_parainfluenzae	TRUE	reported	UL0N8R	19.9007
rs781762	9.84e-06	A	G	0.0735549	0.265272	0.0600061	k__Bacteria.p__Proteobacteria.c__Gammaproteobacteria.o__Pasteurellales.f__Pasteurellaceae.g__Haemophilus.s__Haemophilus_parainfluenzae	TRUE	reported	UL0N8R	19.543
rs28693594	3.56e-06	C	A	0.151902	-0.192657	0.0415618	k__Bacteria.p__Proteobacteria.c__Gammaproteobacteria.o__Pasteurellales.f__Pasteurellaceae.g__Haemophilus.s__Haemophilus_parainfluenzae	TRUE	reported	UL0N8R	21.4873
rs983309	4.79e-06	G	T	0.874639	-0.197773	0.0432403	k__Bacteria.p__Proteobacteria.c__Gammaproteobacteria.o__Pasteurellales.f__Pasteurellaceae.g__Haemophilus.s__Haemophilus_parainfluenzae	TRUE	reported	UL0N8R	20.9197
rs7132825	7.11e-06	A	G	0.0869464	0.227758	0.050722	k__Bacteria.p__Proteobacteria.c__Gammaproteobacteria.o__Pasteurellales.f__Pasteurellaceae.g__Haemophilus.s__Haemophilus_parainfluenzae	TRUE	reported	UL0N8R	20.1629
rs56162052	1.39e-06	C	T	0.725856	-0.162673	0.0337049	k__Bacteria.p__Proteobacteria.c__Gammaproteobacteria.o__Pasteurellales.f__Pasteurellaceae.g__Haemophilus.s__Haemophilus_parainfluenzae	TRUE	reported	UL0N8R	23.2941
rs76236729	5.26e-06	T	C	0.1294	0.194651	0.0427432	k__Bacteria.p__Proteobacteria.c__Gammaproteobacteria.o__Pasteurellales.f__Pasteurellaceae.g__Haemophilus.s__Haemophilus_parainfluenzae	TRUE	reported	UL0N8R	20.7385
rs12710731	5.31e-06	T	C	0.290693	0.0907615	0.0199387	k__Bacteria.p__Verrucomicrobia.c__Verrucomicrobiae.o__Verrucomicrobiales.f__Verrucomicrobiaceae.g__Akkermansia.s__Akkermansia_muciniphila	TRUE	reported	W62RoB	20.721
rs4670221	7.33e-06	G	C	0.308248	-0.0903199	0.0201436	k__Bacteria.p__Verrucomicrobia.c__Verrucomicrobiae.o__Verrucomicrobiales.f__Verrucomicrobiaceae.g__Akkermansia.s__Akkermansia_muciniphila	TRUE	reported	W62RoB	20.1045
rs68058313	1.07e-06	T	C	0.0641869	0.191654	0.0392894	k__Bacteria.p__Verrucomicrobia.c__Verrucomicrobiae.o__Verrucomicrobiales.f__Verrucomicrobiaceae.g__Akkermansia.s__Akkermansia_muciniphila	TRUE	reported	W62RoB	23.795
rs1298928	5.94e-06	G	T	0.182956	0.107047	0.0236376	k__Bacteria.p__Verrucomicrobia.c__Verrucomicrobiae.o__Verrucomicrobiales.f__Verrucomicrobiaceae.g__Akkermansia.s__Akkermansia_muciniphila	TRUE	reported	W62RoB	20.5087
rs9368149	1.72e-06	G	A	0.172487	-0.124355	0.0259942	k__Bacteria.p__Verrucomicrobia.c__Verrucomicrobiae.o__Verrucomicrobiales.f__Verrucomicrobiaceae.g__Akkermansia.s__Akkermansia_muciniphila	TRUE	reported	W62RoB	22.8864
rs36119306	3.66e-06	T	A	0.197307	0.10858	0.0234526	k__Bacteria.p__Verrucomicrobia.c__Verrucomicrobiae.o__Verrucomicrobiales.f__Verrucomicrobiaceae.g__Akkermansia.s__Akkermansia_muciniphila	TRUE	reported	W62RoB	21.4346
rs7912369	8.95e-06	G	A	0.702824	0.0885333	0.0199347	k__Bacteria.p__Verrucomicrobia.c__Verrucomicrobiae.o__Verrucomicrobiales.f__Verrucomicrobiaceae.g__Akkermansia.s__Akkermansia_muciniphila	TRUE	reported	W62RoB	19.724
rs4075877	8.26e-06	T	C	0.586452	-0.0845547	0.0189659	k__Bacteria.p__Verrucomicrobia.c__Verrucomicrobiae.o__Verrucomicrobiales.f__Verrucomicrobiaceae.g__Akkermansia.s__Akkermansia_muciniphila	TRUE	reported	W62RoB	19.876
rs166570	3.02e-06	G	C	0.636465	-0.0890822	0.0190784	k__Bacteria.p__Verrucomicrobia.c__Verrucomicrobiae.o__Verrucomicrobiales.f__Verrucomicrobiaceae.g__Akkermansia.s__Akkermansia_muciniphila	TRUE	reported	W62RoB	21.802
rs55926131	1.62e-07	T	C	0.611517	-0.106116	0.0202561	k__Bacteria.p__Verrucomicrobia.c__Verrucomicrobiae.o__Verrucomicrobiales.f__Verrucomicrobiaceae.g__Akkermansia.s__Akkermansia_muciniphila	TRUE	reported	W62RoB	27.4438
rs7313918	9.43e-06	C	T	0.135841	-0.121607	0.0274519	k__Bacteria.p__Verrucomicrobia.c__Verrucomicrobiae.o__Verrucomicrobiales.f__Verrucomicrobiaceae.g__Akkermansia.s__Akkermansia_muciniphila	TRUE	reported	W62RoB	19.6232
rs35895642	1.58e-06	T	C	0.198579	0.109958	0.0229038	k__Bacteria.p__Verrucomicrobia.c__Verrucomicrobiae.o__Verrucomicrobiales.f__Verrucomicrobiaceae.g__Akkermansia.s__Akkermansia_muciniphila	TRUE	reported	W62RoB	23.0482
rs1532932	8.05e-06	G	A	0.786723	-0.0995889	0.0223104	k__Bacteria.p__Verrucomicrobia.c__Verrucomicrobiae.o__Verrucomicrobiales.f__Verrucomicrobiaceae.g__Akkermansia.s__Akkermansia_muciniphila	TRUE	reported	W62RoB	19.9255
rs79041579	1.87e-07	A	G	0.1829	0.127401	0.024444	k__Bacteria.p__Verrucomicrobia.c__Verrucomicrobiae.o__Verrucomicrobiales.f__Verrucomicrobiaceae.g__Akkermansia.s__Akkermansia_muciniphila	TRUE	reported	W62RoB	27.1646
rs2523176	5.1e-06	T	C	0.204089	0.110284	0.0241818	k__Bacteria.p__Verrucomicrobia.c__Verrucomicrobiae.o__Verrucomicrobiales.f__Verrucomicrobiaceae.g__Akkermansia.s__Akkermansia_muciniphila	TRUE	reported	W62RoB	20.7994
rs12739496	9.2e-06	A	C	0.0567297	-0.179708	0.0405186	k__Bacteria.p__Bacteroidetes.c__Bacteroidia.o__Bacteroidales.f__Bacteroidaceae.g__Bacteroides.s__Bacteroides_caccae	TRUE	reported	mWD099	19.6709
rs34612513	1.04e-06	A	T	0.102651	-0.163509	0.0334846	k__Bacteria.p__Bacteroidetes.c__Bacteroidia.o__Bacteroidales.f__Bacteroidaceae.g__Bacteroides.s__Bacteroides_caccae	TRUE	reported	mWD099	23.8449
rs144905245	9.59e-06	A	G	0.0565893	0.183247	0.0413997	k__Bacteria.p__Bacteroidetes.c__Bacteroidia.o__Bacteroidales.f__Bacteroidaceae.g__Bacteroides.s__Bacteroides_caccae	TRUE	reported	mWD099	19.592
rs149486873	1.9e-06	T	C	0.052965	-0.205733	0.0431904	k__Bacteria.p__Bacteroidetes.c__Bacteroidia.o__Bacteroidales.f__Bacteroidaceae.g__Bacteroides.s__Bacteroides_caccae	TRUE	reported	mWD099	22.69
rs2457684	8.42e-06	C	T	0.524423	-0.0845478	0.0189817	k__Bacteria.p__Bacteroidetes.c__Bacteroidia.o__Bacteroidales.f__Bacteroidaceae.g__Bacteroides.s__Bacteroides_caccae	TRUE	reported	mWD099	19.8397
rs12367159	3.03e-06	T	C	0.888638	0.144297	0.030907	k__Bacteria.p__Bacteroidetes.c__Bacteroidia.o__Bacteroidales.f__Bacteroidaceae.g__Bacteroides.s__Bacteroides_caccae	TRUE	reported	mWD099	21.7972
rs868452	4.33e-06	A	G	0.140339	-0.125405	0.0272938	k__Bacteria.p__Bacteroidetes.c__Bacteroidia.o__Bacteroidales.f__Bacteroidaceae.g__Bacteroides.s__Bacteroides_caccae	TRUE	reported	mWD099	21.1108
rs2204037	3.8e-06	G	A	0.593001	-0.0880093	0.0190422	k__Bacteria.p__Bacteroidetes.c__Bacteroidia.o__Bacteroidales.f__Bacteroidaceae.g__Bacteroides.s__Bacteroides_caccae	TRUE	reported	mWD099	21.361
rs11654291	4.48e-06	T	C	0.198176	0.112638	0.0245519	k__Bacteria.p__Bacteroidetes.c__Bacteroidia.o__Bacteroidales.f__Bacteroidaceae.g__Bacteroides.s__Bacteroides_caccae	TRUE	reported	mWD099	21.0475
rs4857402	3.57e-06	G	A	0.435752	0.11308	0.0243962	k__Bacteria.p__Bacteroidetes.c__Bacteroidia.o__Bacteroidales.f__Bacteroidaceae.g__Bacteroides.s__Bacteroides_cellulosilyticus	TRUE	reported	n6WgPP	21.4846
rs11096868	9.33e-06	C	T	0.237129	0.126432	0.0285266	k__Bacteria.p__Bacteroidetes.c__Bacteroidia.o__Bacteroidales.f__Bacteroidaceae.g__Bacteroides.s__Bacteroides_cellulosilyticus	TRUE	reported	n6WgPP	19.6433
rs62338073	5.52e-06	T	G	0.94973	0.280985	0.0618366	k__Bacteria.p__Bacteroidetes.c__Bacteroidia.o__Bacteroidales.f__Bacteroidaceae.g__Bacteroides.s__Bacteroides_cellulosilyticus	TRUE	reported	n6WgPP	20.6478
rs35946101	1.97e-06	C	T	0.167798	0.18959	0.0398602	k__Bacteria.p__Bacteroidetes.c__Bacteroidia.o__Bacteroidales.f__Bacteroidaceae.g__Bacteroides.s__Bacteroides_cellulosilyticus	TRUE	reported	n6WgPP	22.6231
rs2026546	5.53e-06	T	G	0.324824	-0.118308	0.0260387	k__Bacteria.p__Bacteroidetes.c__Bacteroidia.o__Bacteroidales.f__Bacteroidaceae.g__Bacteroides.s__Bacteroides_cellulosilyticus	TRUE	reported	n6WgPP	20.6436
rs7030947	6.17e-06	A	G	0.64088	0.111938	0.0247631	k__Bacteria.p__Bacteroidetes.c__Bacteroidia.o__Bacteroidales.f__Bacteroidaceae.g__Bacteroides.s__Bacteroides_cellulosilyticus	TRUE	reported	n6WgPP	20.4336
rs7099427	5.37e-06	T	C	0.759359	0.127257	0.0279703	k__Bacteria.p__Bacteroidetes.c__Bacteroidia.o__Bacteroidales.f__Bacteroidaceae.g__Bacteroides.s__Bacteroides_cellulosilyticus	TRUE	reported	n6WgPP	20.6998
rs116972192	3.92e-06	T	C	0.063091	0.248924	0.0539308	k__Bacteria.p__Bacteroidetes.c__Bacteroidia.o__Bacteroidales.f__Bacteroidaceae.g__Bacteroides.s__Bacteroides_cellulosilyticus	TRUE	reported	n6WgPP	21.304
rs10450862	3.2e-06	C	A	0.0778308	-0.21105	0.0453149	k__Bacteria.p__Bacteroidetes.c__Bacteroidia.o__Bacteroidales.f__Bacteroidaceae.g__Bacteroides.s__Bacteroides_cellulosilyticus	TRUE	reported	n6WgPP	21.6914
rs2411041	9.43e-06	A	G	0.145481	0.157338	0.0355172	k__Bacteria.p__Bacteroidetes.c__Bacteroidia.o__Bacteroidales.f__Bacteroidaceae.g__Bacteroides.s__Bacteroides_cellulosilyticus	TRUE	reported	n6WgPP	19.6242
rs12976637	6.91e-06	T	C	0.365588	0.115678	0.0257269	k__Bacteria.p__Bacteroidetes.c__Bacteroidia.o__Bacteroidales.f__Bacteroidaceae.g__Bacteroides.s__Bacteroides_cellulosilyticus	TRUE	reported	n6WgPP	20.2174
rs6049103	1.7e-06	T	A	0.381484	0.117225	0.0244946	k__Bacteria.p__Bacteroidetes.c__Bacteroidia.o__Bacteroidales.f__Bacteroidaceae.g__Bacteroides.s__Bacteroides_cellulosilyticus	TRUE	reported	n6WgPP	22.9035
rs2838820	8.97e-06	C	T	0.594867	0.10754	0.0242173	k__Bacteria.p__Bacteroidetes.c__Bacteroidia.o__Bacteroidales.f__Bacteroidaceae.g__Bacteroides.s__Bacteroides_cellulosilyticus	TRUE	reported	n6WgPP	19.7193
rs2989472	8.61e-06	T	C	0.653915	-0.169581	0.038113	k__Bacteria.p__Bacteroidetes.c__Bacteroidia.o__Bacteroidales.f__Bacteroidaceae.g__Bacteroides.s__Bacteroides_clarus	TRUE	reported	tYHZGl	19.7974
rs814760	5.67e-06	A	G	0.216443	0.188016	0.0414282	k__Bacteria.p__Bacteroidetes.c__Bacteroidia.o__Bacteroidales.f__Bacteroidaceae.g__Bacteroides.s__Bacteroides_clarus	TRUE	reported	tYHZGl	20.5966
rs11676681	2.14e-06	A	G	0.589611	-0.164171	0.0346399	k__Bacteria.p__Bacteroidetes.c__Bacteroidia.o__Bacteroidales.f__Bacteroidaceae.g__Bacteroides.s__Bacteroides_clarus	TRUE	reported	tYHZGl	22.4616
rs1470205	5.06e-07	T	C	0.592543	-0.172977	0.0344305	k__Bacteria.p__Bacteroidetes.c__Bacteroidia.o__Bacteroidales.f__Bacteroidaceae.g__Bacteroides.s__Bacteroides_clarus	TRUE	reported	tYHZGl	25.2401
rs1157623	9.95e-06	A	G	0.0893965	0.258555	0.0585189	k__Bacteria.p__Bacteroidetes.c__Bacteroidia.o__Bacteroidales.f__Bacteroidaceae.g__Bacteroides.s__Bacteroides_clarus	TRUE	reported	tYHZGl	19.5215
rs4867972	1.54e-06	G	C	0.291164	-0.180697	0.0375989	k__Bacteria.p__Bacteroidetes.c__Bacteroidia.o__Bacteroidales.f__Bacteroidaceae.g__Bacteroides.s__Bacteroides_clarus	TRUE	reported	tYHZGl	23.0969
rs61944136	8.12e-06	G	A	0.0980868	0.267509	0.0599541	k__Bacteria.p__Bacteroidetes.c__Bacteroidia.o__Bacteroidales.f__Bacteroidaceae.g__Bacteroides.s__Bacteroides_clarus	TRUE	reported	tYHZGl	19.9085
rs1667938	6.8e-06	T	C	0.0938965	-0.261236	0.0580537	k__Bacteria.p__Bacteroidetes.c__Bacteroidia.o__Bacteroidales.f__Bacteroidaceae.g__Bacteroides.s__Bacteroides_clarus	TRUE	reported	tYHZGl	20.2492
rs450741	7.12e-06	A	C	0.939452	-0.34627	0.0771182	k__Bacteria.p__Bacteroidetes.c__Bacteroidia.o__Bacteroidales.f__Bacteroidaceae.g__Bacteroides.s__Bacteroides_clarus	TRUE	reported	tYHZGl	20.1611
rs274124	7.25e-06	G	A	0.88533	0.265189	0.0591116	k__Bacteria.p__Bacteroidetes.c__Bacteroidia.o__Bacteroidales.f__Bacteroidaceae.g__Bacteroides.s__Bacteroides_coprocola	TRUE	reported	w8bqdJ	20.1264
rs12078845	6.07e-06	C	A	0.239746	-0.203872	0.0450655	k__Bacteria.p__Bacteroidetes.c__Bacteroidia.o__Bacteroidales.f__Bacteroidaceae.g__Bacteroides.s__Bacteroides_coprocola	TRUE	reported	w8bqdJ	20.4657
rs17141635	1.47e-06	A	G	0.0512244	-0.408239	0.0847866	k__Bacteria.p__Bacteroidetes.c__Bacteroidia.o__Bacteroidales.f__Bacteroidaceae.g__Bacteroides.s__Bacteroides_coprocola	TRUE	reported	w8bqdJ	23.1832
rs116667913	3.2e-06	T	C	0.0522771	-0.392908	0.0843559	k__Bacteria.p__Bacteroidetes.c__Bacteroidia.o__Bacteroidales.f__Bacteroidaceae.g__Bacteroides.s__Bacteroides_coprocola	TRUE	reported	w8bqdJ	21.6946
rs11708946	9.08e-06	A	C	0.245621	-0.0909564	0.0204953	k__Bacteria.p__Bacteroidetes.c__Bacteroidia.o__Bacteroidales.f__Bacteroidaceae.g__Bacteroides.s__Bacteroides_dorei	TRUE	reported	Ulz23L	19.695
rs795988	8.37e-06	C	T	0.347452	0.0819852	0.0184011	k__Bacteria.p__Bacteroidetes.c__Bacteroidia.o__Bacteroidales.f__Bacteroidaceae.g__Bacteroides.s__Bacteroides_dorei	TRUE	reported	Ulz23L	19.8509
rs9313811	1.62e-07	T	G	0.185112	-0.118995	0.0227144	k__Bacteria.p__Bacteroidetes.c__Bacteroidia.o__Bacteroidales.f__Bacteroidaceae.g__Bacteroides.s__Bacteroides_dorei	TRUE	reported	Ulz23L	27.4445
rs72819063	7.65e-07	A	G	0.0783343	-0.157902	0.0319381	k__Bacteria.p__Bacteroidetes.c__Bacteroidia.o__Bacteroidales.f__Bacteroidaceae.g__Bacteroides.s__Bacteroides_dorei	TRUE	reported	Ulz23L	24.4433
rs62523331	3.97e-06	G	A	0.1408	0.124893	0.0270739	k__Bacteria.p__Bacteroidetes.c__Bacteroidia.o__Bacteroidales.f__Bacteroidaceae.g__Bacteroides.s__Bacteroides_dorei	TRUE	reported	Ulz23L	21.2802
rs2721884	2.23e-07	A	G	0.684244	0.0940826	0.018166	k__Bacteria.p__Bacteroidetes.c__Bacteroidia.o__Bacteroidales.f__Bacteroidaceae.g__Bacteroides.s__Bacteroides_dorei	TRUE	reported	Ulz23L	26.8225
rs2291958	9.04e-06	C	T	0.227777	0.098199	0.0221222	k__Bacteria.p__Bacteroidetes.c__Bacteroidia.o__Bacteroidales.f__Bacteroidaceae.g__Bacteroides.s__Bacteroides_dorei	TRUE	reported	Ulz23L	19.7041
rs10119693	2.46e-06	A	G	0.436269	-0.081408	0.0172789	k__Bacteria.p__Bacteroidetes.c__Bacteroidia.o__Bacteroidales.f__Bacteroidaceae.g__Bacteroides.s__Bacteroides_dorei	TRUE	reported	Ulz23L	22.1973
rs6585011	8.11e-06	A	G	0.260584	0.0869271	0.01948	k__Bacteria.p__Bacteroidetes.c__Bacteroidia.o__Bacteroidales.f__Bacteroidaceae.g__Bacteroides.s__Bacteroides_dorei	TRUE	reported	Ulz23L	19.9128
rs11037453	2.48e-06	C	T	0.0766041	0.149524	0.0317478	k__Bacteria.p__Bacteroidetes.c__Bacteroidia.o__Bacteroidales.f__Bacteroidaceae.g__Bacteroides.s__Bacteroides_dorei	TRUE	reported	Ulz23L	22.1817
rs7998315	8.94e-06	A	G	0.260547	-0.0861361	0.0193946	k__Bacteria.p__Bacteroidetes.c__Bacteroidia.o__Bacteroidales.f__Bacteroidaceae.g__Bacteroides.s__Bacteroides_dorei	TRUE	reported	Ulz23L	19.7247
rs9518837	5.78e-06	T	C	0.289397	-0.086536	0.0190852	k__Bacteria.p__Bacteroidetes.c__Bacteroidia.o__Bacteroidales.f__Bacteroidaceae.g__Bacteroides.s__Bacteroides_dorei	TRUE	reported	Ulz23L	20.559
rs227442	1.39e-06	T	C	0.186449	0.108916	0.0225637	k__Bacteria.p__Bacteroidetes.c__Bacteroidia.o__Bacteroidales.f__Bacteroidaceae.g__Bacteroides.s__Bacteroides_dorei	TRUE	reported	Ulz23L	23.3003
rs387171	8.5e-06	A	G	0.579698	-0.0772341	0.0173479	k__Bacteria.p__Bacteroidetes.c__Bacteroidia.o__Bacteroidales.f__Bacteroidaceae.g__Bacteroides.s__Bacteroides_dorei	TRUE	reported	Ulz23L	19.8209
rs16980431	2.92e-06	C	T	0.134304	0.119038	0.0254536	k__Bacteria.p__Bacteroidetes.c__Bacteroidia.o__Bacteroidales.f__Bacteroidaceae.g__Bacteroides.s__Bacteroides_dorei	TRUE	reported	Ulz23L	21.8713
rs838134	8.01e-07	C	A	0.291407	-0.0969861	0.019652	k__Bacteria.p__Bacteroidetes.c__Bacteroidia.o__Bacteroidales.f__Bacteroidaceae.g__Bacteroides.s__Bacteroides_dorei	TRUE	reported	Ulz23L	24.3561
rs1861386	8.71e-06	T	C	0.585772	-0.122318	0.0275056	k__Bacteria.p__Bacteroidetes.c__Bacteroidia.o__Bacteroidales.f__Bacteroidaceae.g__Bacteroides.s__Bacteroides_eggerthii	TRUE	reported	4rA89o	19.776
rs286623	8.8e-06	A	G	0.653692	0.125867	0.0283189	k__Bacteria.p__Bacteroidetes.c__Bacteroidia.o__Bacteroidales.f__Bacteroidaceae.g__Bacteroides.s__Bacteroides_eggerthii	TRUE	reported	4rA89o	19.7547
rs114970711	3.06e-06	T	G	0.0684313	-0.252648	0.0541406	k__Bacteria.p__Bacteroidetes.c__Bacteroidia.o__Bacteroidales.f__Bacteroidaceae.g__Bacteroides.s__Bacteroides_eggerthii	TRUE	reported	4rA89o	21.7764
rs13312424	5.72e-06	T	C	0.571065	-0.124602	0.0274661	k__Bacteria.p__Bacteroidetes.c__Bacteroidia.o__Bacteroidales.f__Bacteroidaceae.g__Bacteroides.s__Bacteroides_eggerthii	TRUE	reported	4rA89o	20.5804
rs7791761	4.52e-06	T	C	0.0622544	-0.258265	0.0563192	k__Bacteria.p__Bacteroidetes.c__Bacteroidia.o__Bacteroidales.f__Bacteroidaceae.g__Bacteroides.s__Bacteroides_eggerthii	TRUE	reported	4rA89o	21.0291
rs4767925	1.45e-06	G	A	0.0850648	-0.234803	0.0487333	k__Bacteria.p__Bacteroidetes.c__Bacteroidia.o__Bacteroidales.f__Bacteroidaceae.g__Bacteroides.s__Bacteroides_eggerthii	TRUE	reported	4rA89o	23.2144
rs9536634	3.19e-06	T	A	0.350627	-0.132267	0.0283925	k__Bacteria.p__Bacteroidetes.c__Bacteroidia.o__Bacteroidales.f__Bacteroidaceae.g__Bacteroides.s__Bacteroides_eggerthii	TRUE	reported	4rA89o	21.7017
rs2487307	3.87e-06	A	G	0.615524	-0.153012	0.0331316	k__Bacteria.p__Bacteroidetes.c__Bacteroidia.o__Bacteroidales.f__Bacteroidaceae.g__Bacteroides.s__Bacteroides_eggerthii	TRUE	reported	4rA89o	21.3287
rs2690011	3.21e-06	T	C	0.904905	-0.297238	0.0638288	k__Bacteria.p__Bacteroidetes.c__Bacteroidia.o__Bacteroidales.f__Bacteroidaceae.g__Bacteroides.s__Bacteroides_faecis	TRUE	reported	XJXQTc	21.6858
rs7526994	4.99e-06	C	G	0.288414	-0.18893	0.0413852	k__Bacteria.p__Bacteroidetes.c__Bacteroidia.o__Bacteroidales.f__Bacteroidaceae.g__Bacteroides.s__Bacteroides_faecis	TRUE	reported	XJXQTc	20.8406
rs79975503	4.6e-06	C	A	0.0629941	-0.354071	0.0772714	k__Bacteria.p__Bacteroidetes.c__Bacteroidia.o__Bacteroidales.f__Bacteroidaceae.g__Bacteroides.s__Bacteroides_faecis	TRUE	reported	XJXQTc	20.9964
rs7648378	4.48e-06	A	G	0.152132	-0.244486	0.0532914	k__Bacteria.p__Bacteroidetes.c__Bacteroidia.o__Bacteroidales.f__Bacteroidaceae.g__Bacteroides.s__Bacteroides_faecis	TRUE	reported	XJXQTc	21.0471
rs13168379	8.2e-08	A	G	0.0608517	-0.426245	0.0794848	k__Bacteria.p__Bacteroidetes.c__Bacteroidia.o__Bacteroidales.f__Bacteroidaceae.g__Bacteroides.s__Bacteroides_faecis	TRUE	reported	XJXQTc	28.7574
rs9399647	3.58e-06	T	G	0.648588	-0.177798	0.0383641	k__Bacteria.p__Bacteroidetes.c__Bacteroidia.o__Bacteroidales.f__Bacteroidaceae.g__Bacteroides.s__Bacteroides_faecis	TRUE	reported	XJXQTc	21.4784
rs11772301	8.5e-06	T	G	0.15548	0.223141	0.0501194	k__Bacteria.p__Bacteroidetes.c__Bacteroidia.o__Bacteroidales.f__Bacteroidaceae.g__Bacteroides.s__Bacteroides_faecis	TRUE	reported	XJXQTc	19.8219
rs259203	2.2e-07	G	A	0.703748	-0.219736	0.0424059	k__Bacteria.p__Bacteroidetes.c__Bacteroidia.o__Bacteroidales.f__Bacteroidaceae.g__Bacteroides.s__Bacteroides_faecis	TRUE	reported	XJXQTc	26.8503
rs73230270	2.45e-07	C	A	0.0586212	-0.422541	0.0818682	k__Bacteria.p__Bacteroidetes.c__Bacteroidia.o__Bacteroidales.f__Bacteroidaceae.g__Bacteroides.s__Bacteroides_faecis	TRUE	reported	XJXQTc	26.6383
rs917158	1.44e-07	A	G	0.464947	0.18946	0.0360154	k__Bacteria.p__Bacteroidetes.c__Bacteroidia.o__Bacteroidales.f__Bacteroidaceae.g__Bacteroides.s__Bacteroides_faecis	TRUE	reported	XJXQTc	27.6731
rs62516876	7.01e-06	G	A	0.154999	0.232126	0.0516597	k__Bacteria.p__Bacteroidetes.c__Bacteroidia.o__Bacteroidales.f__Bacteroidaceae.g__Bacteroides.s__Bacteroides_faecis	TRUE	reported	XJXQTc	20.1904
rs73068710	5e-06	A	G	0.0915007	0.290597	0.0636582	k__Bacteria.p__Bacteroidetes.c__Bacteroidia.o__Bacteroidales.f__Bacteroidaceae.g__Bacteroides.s__Bacteroides_faecis	TRUE	reported	XJXQTc	20.8388
rs7314394	1.41e-06	C	T	0.918665	-0.326054	0.0676043	k__Bacteria.p__Bacteroidetes.c__Bacteroidia.o__Bacteroidales.f__Bacteroidaceae.g__Bacteroides.s__Bacteroides_faecis	TRUE	reported	XJXQTc	23.2611
rs11113150	9.61e-06	A	G	0.434854	-0.159798	0.0361068	k__Bacteria.p__Bacteroidetes.c__Bacteroidia.o__Bacteroidales.f__Bacteroidaceae.g__Bacteroides.s__Bacteroides_faecis	TRUE	reported	XJXQTc	19.5868
rs36017291	4.23e-06	C	A	0.442014	0.169229	0.0367915	k__Bacteria.p__Bacteroidetes.c__Bacteroidia.o__Bacteroidales.f__Bacteroidaceae.g__Bacteroides.s__Bacteroides_faecis	TRUE	reported	XJXQTc	21.1569
rs66535021	7.39e-07	C	T	0.262079	-0.188592	0.038093	k__Bacteria.p__Bacteroidetes.c__Bacteroidia.o__Bacteroidales.f__Bacteroidaceae.g__Bacteroides.s__Bacteroides_finegoldii	TRUE	reported	3BHJt3	24.5108
rs74904967	8.84e-06	A	G	0.135786	-0.230223	0.0518088	k__Bacteria.p__Bacteroidetes.c__Bacteroidia.o__Bacteroidales.f__Bacteroidaceae.g__Bacteroides.s__Bacteroides_finegoldii	TRUE	reported	3BHJt3	19.7466
rs1430034	8.79e-06	A	C	0.534722	0.159836	0.0359588	k__Bacteria.p__Bacteroidetes.c__Bacteroidia.o__Bacteroidales.f__Bacteroidaceae.g__Bacteroides.s__Bacteroides_finegoldii	TRUE	reported	3BHJt3	19.7577
rs2717057	6.38e-06	T	C	0.368137	0.154812	0.0342997	k__Bacteria.p__Bacteroidetes.c__Bacteroidia.o__Bacteroidales.f__Bacteroidaceae.g__Bacteroides.s__Bacteroides_finegoldii	TRUE	reported	3BHJt3	20.3719
rs116556966	7.25e-06	G	T	0.0557446	-0.34057	0.0759125	k__Bacteria.p__Bacteroidetes.c__Bacteroidia.o__Bacteroidales.f__Bacteroidaceae.g__Bacteroides.s__Bacteroides_finegoldii	TRUE	reported	3BHJt3	20.1273
rs58346872	6.89e-06	G	T	0.0944562	0.284244	0.0632075	k__Bacteria.p__Bacteroidetes.c__Bacteroidia.o__Bacteroidales.f__Bacteroidaceae.g__Bacteroides.s__Bacteroides_finegoldii	TRUE	reported	3BHJt3	20.2229
rs111426764	7.26e-06	C	T	0.0852397	0.26676	0.0594674	k__Bacteria.p__Bacteroidetes.c__Bacteroidia.o__Bacteroidales.f__Bacteroidaceae.g__Bacteroides.s__Bacteroides_finegoldii	TRUE	reported	3BHJt3	20.1225
rs11773071	3.82e-06	C	A	0.0712546	0.302229	0.0654044	k__Bacteria.p__Bacteroidetes.c__Bacteroidia.o__Bacteroidales.f__Bacteroidaceae.g__Bacteroides.s__Bacteroides_finegoldii	TRUE	reported	3BHJt3	21.3529
rs10215754	3.62e-06	A	T	0.0822323	-0.281229	0.0607097	k__Bacteria.p__Bacteroidetes.c__Bacteroidia.o__Bacteroidales.f__Bacteroidaceae.g__Bacteroides.s__Bacteroides_finegoldii	TRUE	reported	3BHJt3	21.4587
rs73188646	2.43e-06	T	C	0.0501089	-0.362916	0.0769855	k__Bacteria.p__Bacteroidetes.c__Bacteroidia.o__Bacteroidales.f__Bacteroidaceae.g__Bacteroides.s__Bacteroides_finegoldii	TRUE	reported	3BHJt3	22.2226
rs10970830	4.46e-07	A	G	0.151052	-0.239556	0.0474534	k__Bacteria.p__Bacteroidetes.c__Bacteroidia.o__Bacteroidales.f__Bacteroidaceae.g__Bacteroides.s__Bacteroides_finegoldii	TRUE	reported	3BHJt3	25.4847
rs2393782	1.46e-06	G	C	0.882328	-0.251445	0.0521962	k__Bacteria.p__Bacteroidetes.c__Bacteroidia.o__Bacteroidales.f__Bacteroidaceae.g__Bacteroides.s__Bacteroides_finegoldii	TRUE	reported	3BHJt3	23.2064
rs10744662	1.9e-06	A	G	0.575063	-0.156201	0.0327887	k__Bacteria.p__Bacteroidetes.c__Bacteroidia.o__Bacteroidales.f__Bacteroidaceae.g__Bacteroides.s__Bacteroides_finegoldii	TRUE	reported	3BHJt3	22.6945
rs496238	3.52e-07	T	C	0.425584	-0.172436	0.0338549	k__Bacteria.p__Bacteroidetes.c__Bacteroidia.o__Bacteroidales.f__Bacteroidaceae.g__Bacteroides.s__Bacteroides_finegoldii	TRUE	reported	3BHJt3	25.9427
rs9513890	3.01e-06	A	T	0.676919	-0.165581	0.0354531	k__Bacteria.p__Bacteroidetes.c__Bacteroidia.o__Bacteroidales.f__Bacteroidaceae.g__Bacteroides.s__Bacteroides_finegoldii	TRUE	reported	3BHJt3	21.8128
rs12889912	8.39e-06	T	C	0.0702881	0.305615	0.0686014	k__Bacteria.p__Bacteroidetes.c__Bacteroidia.o__Bacteroidales.f__Bacteroidaceae.g__Bacteroides.s__Bacteroides_finegoldii	TRUE	reported	3BHJt3	19.8465
rs58668331	2.66e-06	C	G	0.294386	0.185454	0.0394933	k__Bacteria.p__Bacteroidetes.c__Bacteroidia.o__Bacteroidales.f__Bacteroidaceae.g__Bacteroides.s__Bacteroides_finegoldii	TRUE	reported	3BHJt3	22.0509
rs62210593	6.6e-06	T	C	0.548709	-0.148033	0.0328515	k__Bacteria.p__Bacteroidetes.c__Bacteroidia.o__Bacteroidales.f__Bacteroidaceae.g__Bacteroides.s__Bacteroides_finegoldii	TRUE	reported	3BHJt3	20.3053
rs4809943	6.04e-06	T	A	0.12321	0.227713	0.050323	k__Bacteria.p__Bacteroidetes.c__Bacteroidia.o__Bacteroidales.f__Bacteroidaceae.g__Bacteroides.s__Bacteroides_finegoldii	TRUE	reported	3BHJt3	20.4759
rs12565327	6.99e-06	A	G	0.0907588	-0.209365	0.046587	k__Bacteria.p__Bacteroidetes.c__Bacteroidia.o__Bacteroidales.f__Bacteroidaceae.g__Bacteroides.s__Bacteroides_fragilis	TRUE	reported	hN8Lwd	20.1967
rs1285852	6.81e-06	T	A	0.626225	0.120344	0.026745	k__Bacteria.p__Bacteroidetes.c__Bacteroidia.o__Bacteroidales.f__Bacteroidaceae.g__Bacteroides.s__Bacteroides_fragilis	TRUE	reported	hN8Lwd	20.2471
rs912	7.45e-06	C	T	0.109284	0.184344	0.0411452	k__Bacteria.p__Bacteroidetes.c__Bacteroidia.o__Bacteroidales.f__Bacteroidaceae.g__Bacteroides.s__Bacteroides_fragilis	TRUE	reported	hN8Lwd	20.0732
rs9818008	7.75e-06	C	A	0.801254	0.143936	0.032187	k__Bacteria.p__Bacteroidetes.c__Bacteroidia.o__Bacteroidales.f__Bacteroidaceae.g__Bacteroides.s__Bacteroides_fragilis	TRUE	reported	hN8Lwd	19.9976
rs3797248	5.26e-06	A	G	0.147756	-0.161285	0.0354143	k__Bacteria.p__Bacteroidetes.c__Bacteroidia.o__Bacteroidales.f__Bacteroidaceae.g__Bacteroides.s__Bacteroides_fragilis	TRUE	reported	hN8Lwd	20.7409
rs55835510	1.77e-07	A	T	0.237475	0.158132	0.0302849	k__Bacteria.p__Bacteroidetes.c__Bacteroidia.o__Bacteroidales.f__Bacteroidaceae.g__Bacteroides.s__Bacteroides_fragilis	TRUE	reported	hN8Lwd	27.2639
rs6458025	4.7e-06	C	T	0.899891	-0.206994	0.0452174	k__Bacteria.p__Bacteroidetes.c__Bacteroidia.o__Bacteroidales.f__Bacteroidaceae.g__Bacteroides.s__Bacteroides_fragilis	TRUE	reported	hN8Lwd	20.9557
rs6909908	3.81e-06	G	T	0.0759618	-0.227896	0.0493096	k__Bacteria.p__Bacteroidetes.c__Bacteroidia.o__Bacteroidales.f__Bacteroidaceae.g__Bacteroides.s__Bacteroides_fragilis	TRUE	reported	hN8Lwd	21.3604
rs11770593	1.7e-06	G	T	0.641414	-0.127395	0.0266178	k__Bacteria.p__Bacteroidetes.c__Bacteroidia.o__Bacteroidales.f__Bacteroidaceae.g__Bacteroides.s__Bacteroides_fragilis	TRUE	reported	hN8Lwd	22.9064
rs77062729	1.45e-06	G	A	0.0814636	-0.234443	0.0486633	k__Bacteria.p__Bacteroidetes.c__Bacteroidia.o__Bacteroidales.f__Bacteroidaceae.g__Bacteroides.s__Bacteroides_fragilis	TRUE	reported	hN8Lwd	23.2098
rs3885195	5.41e-07	T	C	0.236902	-0.150624	0.0300582	k__Bacteria.p__Bacteroidetes.c__Bacteroidia.o__Bacteroidales.f__Bacteroidaceae.g__Bacteroides.s__Bacteroides_fragilis	TRUE	reported	hN8Lwd	25.111
rs76722389	2.75e-06	A	G	0.112655	0.202999	0.0432973	k__Bacteria.p__Bacteroidetes.c__Bacteroidia.o__Bacteroidales.f__Bacteroidaceae.g__Bacteroides.s__Bacteroides_fragilis	TRUE	reported	hN8Lwd	21.982
rs4430574	5.25e-06	A	G	0.0993103	0.195673	0.0429614	k__Bacteria.p__Bacteroidetes.c__Bacteroidia.o__Bacteroidales.f__Bacteroidaceae.g__Bacteroides.s__Bacteroides_fragilis	TRUE	reported	hN8Lwd	20.7445
rs4772337	9.62e-06	G	A	0.640448	0.119468	0.0269951	k__Bacteria.p__Bacteroidetes.c__Bacteroidia.o__Bacteroidales.f__Bacteroidaceae.g__Bacteroides.s__Bacteroides_fragilis	TRUE	reported	hN8Lwd	19.5855
rs10137996	8.53e-07	C	T	0.12928	-0.188352	0.03826	k__Bacteria.p__Bacteroidetes.c__Bacteroidia.o__Bacteroidales.f__Bacteroidaceae.g__Bacteroides.s__Bacteroides_fragilis	TRUE	reported	hN8Lwd	24.2354
rs4902984	5.32e-06	C	T	0.942811	-0.256543	0.0563626	k__Bacteria.p__Bacteroidetes.c__Bacteroidia.o__Bacteroidales.f__Bacteroidaceae.g__Bacteroides.s__Bacteroides_fragilis	TRUE	reported	hN8Lwd	20.7176
rs12900979	7.83e-06	T	C	0.571587	0.11446	0.0256081	k__Bacteria.p__Bacteroidetes.c__Bacteroidia.o__Bacteroidales.f__Bacteroidaceae.g__Bacteroides.s__Bacteroides_fragilis	TRUE	reported	hN8Lwd	19.9781
rs1042840	6.58e-06	C	T	0.245867	-0.189953	0.0421483	k__Bacteria.p__Bacteroidetes.c__Bacteroidia.o__Bacteroidales.f__Bacteroidaceae.g__Bacteroides.s__Bacteroides_intestinalis	TRUE	reported	2VBNwW	20.3111
rs72656234	1.29e-06	A	G	0.0650805	-0.364852	0.0753615	k__Bacteria.p__Bacteroidetes.c__Bacteroidia.o__Bacteroidales.f__Bacteroidaceae.g__Bacteroides.s__Bacteroides_intestinalis	TRUE	reported	2VBNwW	23.4388
rs4793180	9.64e-06	T	C	0.185396	-0.209751	0.0473993	k__Bacteria.p__Bacteroidetes.c__Bacteroidia.o__Bacteroidales.f__Bacteroidaceae.g__Bacteroides.s__Bacteroides_intestinalis	TRUE	reported	2VBNwW	19.5822
rs4814260	4.43e-06	T	A	0.382312	-0.178894	0.0389757	k__Bacteria.p__Bacteroidetes.c__Bacteroidia.o__Bacteroidales.f__Bacteroidaceae.g__Bacteroides.s__Bacteroides_intestinalis	TRUE	reported	2VBNwW	21.067
rs12621563	8.62e-07	G	A	0.498942	-0.119565	0.0242975	k__Bacteria.p__Bacteroidetes.c__Bacteroidia.o__Bacteroidales.f__Bacteroidaceae.g__Bacteroides.s__Bacteroides_massiliensis	TRUE	reported	xN0Rsn	24.2149
rs6532564	9.06e-06	C	G	0.787015	-0.140127	0.0315704	k__Bacteria.p__Bacteroidetes.c__Bacteroidia.o__Bacteroidales.f__Bacteroidaceae.g__Bacteroides.s__Bacteroides_massiliensis	TRUE	reported	xN0Rsn	19.7009
rs17807243	6.28e-06	T	C	0.139747	-0.173678	0.0384507	k__Bacteria.p__Bacteroidetes.c__Bacteroidia.o__Bacteroidales.f__Bacteroidaceae.g__Bacteroides.s__Bacteroides_massiliensis	TRUE	reported	xN0Rsn	20.4024
rs4916966	6.43e-06	G	C	0.479264	0.110844	0.0245683	k__Bacteria.p__Bacteroidetes.c__Bacteroidia.o__Bacteroidales.f__Bacteroidaceae.g__Bacteroides.s__Bacteroides_massiliensis	TRUE	reported	xN0Rsn	20.355
rs112691179	8.66e-06	T	C	0.111026	0.177126	0.0398192	k__Bacteria.p__Bacteroidetes.c__Bacteroidia.o__Bacteroidales.f__Bacteroidaceae.g__Bacteroides.s__Bacteroides_massiliensis	TRUE	reported	xN0Rsn	19.787
rs4937922	5.61e-06	A	G	0.0580265	-0.237213	0.0522438	k__Bacteria.p__Bacteroidetes.c__Bacteroidia.o__Bacteroidales.f__Bacteroidaceae.g__Bacteroides.s__Bacteroides_massiliensis	TRUE	reported	xN0Rsn	20.6162
rs61944855	2.33e-07	A	G	0.244627	-0.148523	0.028725	k__Bacteria.p__Bacteroidetes.c__Bacteroidia.o__Bacteroidales.f__Bacteroidaceae.g__Bacteroides.s__Bacteroides_massiliensis	TRUE	reported	xN0Rsn	26.7341
rs8098967	2.58e-06	A	C	0.0522177	0.572865	0.121851	k__Bacteria.p__Bacteroidetes.c__Bacteroidia.o__Bacteroidales.f__Bacteroidaceae.g__Bacteroides.s__Bacteroides_nordii	TRUE	reported	cPs7h2	22.103
rs303925	4.52e-06	T	C	0.375612	-0.0840401	0.018326	k__Bacteria.p__Bacteroidetes.c__Bacteroidia.o__Bacteroidales.f__Bacteroidaceae.g__Bacteroides.s__Bacteroides_ovatus	TRUE	reported	EdEhud	21.03
rs59809293	1.39e-06	A	C	0.496053	-0.0830115	0.0172003	k__Bacteria.p__Bacteroidetes.c__Bacteroidia.o__Bacteroidales.f__Bacteroidaceae.g__Bacteroides.s__Bacteroides_ovatus	TRUE	reported	EdEhud	23.2919
rs190949005	9.07e-06	G	A	0.0654208	-0.15371	0.0346341	k__Bacteria.p__Bacteroidetes.c__Bacteroidia.o__Bacteroidales.f__Bacteroidaceae.g__Bacteroides.s__Bacteroides_ovatus	TRUE	reported	EdEhud	19.697
rs112057053	5.85e-07	C	G	0.102593	0.146038	0.0292312	k__Bacteria.p__Bacteroidetes.c__Bacteroidia.o__Bacteroidales.f__Bacteroidaceae.g__Bacteroides.s__Bacteroides_ovatus	TRUE	reported	EdEhud	24.9596
rs9684138	1.9e-06	T	C	0.525204	-0.0906092	0.0190192	k__Bacteria.p__Bacteroidetes.c__Bacteroidia.o__Bacteroidales.f__Bacteroidaceae.g__Bacteroides.s__Bacteroides_ovatus	TRUE	reported	EdEhud	22.6965
rs73240572	7.03e-06	C	T	0.449863	0.0856274	0.0190584	k__Bacteria.p__Bacteroidetes.c__Bacteroidia.o__Bacteroidales.f__Bacteroidaceae.g__Bacteroides.s__Bacteroides_ovatus	TRUE	reported	EdEhud	20.1862
rs72677788	7.39e-07	A	G	0.0587673	-0.184455	0.0372574	k__Bacteria.p__Bacteroidetes.c__Bacteroidia.o__Bacteroidales.f__Bacteroidaceae.g__Bacteroides.s__Bacteroides_ovatus	TRUE	reported	EdEhud	24.5106
rs4867356	3.86e-06	C	T	0.200103	0.100289	0.0217126	k__Bacteria.p__Bacteroidetes.c__Bacteroidia.o__Bacteroidales.f__Bacteroidaceae.g__Bacteroides.s__Bacteroides_ovatus	TRUE	reported	EdEhud	21.3347
rs67659622	3.83e-07	A	G	0.362459	0.0993576	0.0195692	k__Bacteria.p__Bacteroidetes.c__Bacteroidia.o__Bacteroidales.f__Bacteroidaceae.g__Bacteroides.s__Bacteroides_ovatus	TRUE	reported	EdEhud	25.7785
rs1021440	4.82e-06	G	A	0.345975	-0.082971	0.0181463	k__Bacteria.p__Bacteroidetes.c__Bacteroidia.o__Bacteroidales.f__Bacteroidaceae.g__Bacteroides.s__Bacteroides_ovatus	TRUE	reported	EdEhud	20.9062
rs10820045	7.58e-06	A	C	0.0554877	-0.16593	0.0370648	k__Bacteria.p__Bacteroidetes.c__Bacteroidia.o__Bacteroidales.f__Bacteroidaceae.g__Bacteroides.s__Bacteroides_ovatus	TRUE	reported	EdEhud	20.0414
rs75642318	4.1e-06	G	A	0.118722	-0.127782	0.0277418	k__Bacteria.p__Bacteroidetes.c__Bacteroidia.o__Bacteroidales.f__Bacteroidaceae.g__Bacteroides.s__Bacteroides_ovatus	TRUE	reported	EdEhud	21.2163
rs2642158	5.06e-07	G	C	0.332037	0.0964362	0.0191952	k__Bacteria.p__Bacteroidetes.c__Bacteroidia.o__Bacteroidales.f__Bacteroidaceae.g__Bacteroides.s__Bacteroides_ovatus	TRUE	reported	EdEhud	25.2404
rs11873510	2.9e-06	C	T	0.141555	-0.123755	0.0264539	k__Bacteria.p__Bacteroidetes.c__Bacteroidia.o__Bacteroidales.f__Bacteroidaceae.g__Bacteroides.s__Bacteroides_ovatus	TRUE	reported	EdEhud	21.8848
rs9304475	3.6e-07	T	C	0.44926	-0.087747	0.0172424	k__Bacteria.p__Bacteroidetes.c__Bacteroidia.o__Bacteroidales.f__Bacteroidaceae.g__Bacteroides.s__Bacteroides_ovatus	TRUE	reported	EdEhud	25.8982
rs2432926	1.7e-06	A	G	0.051061	0.367179	0.0767104	k__Bacteria.p__Bacteroidetes.c__Bacteroidia.o__Bacteroidales.f__Bacteroidaceae.g__Bacteroides.s__Bacteroides_plebeius	TRUE	reported	LqRUGt	22.9111
rs7070312	5.09e-06	G	T	0.164993	-0.208945	0.0458115	k__Bacteria.p__Bacteroidetes.c__Bacteroidia.o__Bacteroidales.f__Bacteroidaceae.g__Bacteroides.s__Bacteroides_plebeius	TRUE	reported	LqRUGt	20.8024
rs12578852	1.37e-06	T	C	0.0886438	-0.293991	0.0608828	k__Bacteria.p__Bacteroidetes.c__Bacteroidia.o__Bacteroidales.f__Bacteroidaceae.g__Bacteroides.s__Bacteroides_plebeius	TRUE	reported	LqRUGt	23.3174
rs10145379	1.04e-06	G	T	0.585952	0.169767	0.0347573	k__Bacteria.p__Bacteroidetes.c__Bacteroidia.o__Bacteroidales.f__Bacteroidaceae.g__Bacteroides.s__Bacteroides_plebeius	TRUE	reported	LqRUGt	23.8569
rs1828518	6.72e-06	T	C	0.82148	-0.202383	0.0449495	k__Bacteria.p__Bacteroidetes.c__Bacteroidia.o__Bacteroidales.f__Bacteroidaceae.g__Bacteroides.s__Bacteroides_plebeius	TRUE	reported	LqRUGt	20.2721
rs34375501	9.66e-06	C	T	0.237815	-0.174622	0.0394652	k__Bacteria.p__Bacteroidetes.c__Bacteroidia.o__Bacteroidales.f__Bacteroidaceae.g__Bacteroides.s__Bacteroides_plebeius	TRUE	reported	LqRUGt	19.578
rs28681338	7.36e-06	A	G	0.100041	-0.25565	0.0570272	k__Bacteria.p__Bacteroidetes.c__Bacteroidia.o__Bacteroidales.f__Bacteroidaceae.g__Bacteroides.s__Bacteroides_plebeius	TRUE	reported	LqRUGt	20.0969
rs17111728	4.1e-06	C	T	0.0711268	0.3336	0.072423	k__Bacteria.p__Bacteroidetes.c__Bacteroidia.o__Bacteroidales.f__Bacteroidaceae.g__Bacteroides.s__Bacteroides_salyersiae	TRUE	reported	ePN67J	21.2177
rs76194327	8.79e-06	A	T	0.0642392	0.379903	0.0854692	k__Bacteria.p__Bacteroidetes.c__Bacteroidia.o__Bacteroidales.f__Bacteroidaceae.g__Bacteroides.s__Bacteroides_salyersiae	TRUE	reported	ePN67J	19.7572
rs16845299	7.17e-07	T	C	0.262023	0.266974	0.0538601	k__Bacteria.p__Bacteroidetes.c__Bacteroidia.o__Bacteroidales.f__Bacteroidaceae.g__Bacteroides.s__Bacteroides_salyersiae	TRUE	reported	ePN67J	24.5698
rs3776996	1.17e-06	A	G	0.171479	0.241028	0.0495792	k__Bacteria.p__Bacteroidetes.c__Bacteroidia.o__Bacteroidales.f__Bacteroidaceae.g__Bacteroides.s__Bacteroides_salyersiae	TRUE	reported	ePN67J	23.634
rs1265300	4.2e-06	G	A	0.503447	-0.177503	0.0385789	k__Bacteria.p__Bacteroidetes.c__Bacteroidia.o__Bacteroidales.f__Bacteroidaceae.g__Bacteroides.s__Bacteroides_salyersiae	TRUE	reported	ePN67J	21.1696
rs412657	5.88e-06	G	T	0.404577	-0.175941	0.0388333	k__Bacteria.p__Bacteroidetes.c__Bacteroidia.o__Bacteroidales.f__Bacteroidaceae.g__Bacteroides.s__Bacteroides_salyersiae	TRUE	reported	ePN67J	20.5269
rs12534702	8.55e-06	T	C	0.344151	0.177922	0.0399738	k__Bacteria.p__Bacteroidetes.c__Bacteroidia.o__Bacteroidales.f__Bacteroidaceae.g__Bacteroides.s__Bacteroides_salyersiae	TRUE	reported	ePN67J	19.811
rs117662076	4.86e-06	A	G	0.0551947	0.40355	0.0882902	k__Bacteria.p__Bacteroidetes.c__Bacteroidia.o__Bacteroidales.f__Bacteroidaceae.g__Bacteroides.s__Bacteroides_salyersiae	TRUE	reported	ePN67J	20.8915
rs780878	6.37e-06	C	G	0.150667	0.264683	0.0586407	k__Bacteria.p__Bacteroidetes.c__Bacteroidia.o__Bacteroidales.f__Bacteroidaceae.g__Bacteroides.s__Bacteroides_salyersiae	TRUE	reported	ePN67J	20.373
rs12896430	4.79e-06	A	G	0.687717	-0.192312	0.0420479	k__Bacteria.p__Bacteroidetes.c__Bacteroidia.o__Bacteroidales.f__Bacteroidaceae.g__Bacteroides.s__Bacteroides_salyersiae	TRUE	reported	ePN67J	20.9181
rs9960494	6.76e-06	C	G	0.337762	-0.190905	0.042414	k__Bacteria.p__Bacteroidetes.c__Bacteroidia.o__Bacteroidales.f__Bacteroidaceae.g__Bacteroides.s__Bacteroides_salyersiae	TRUE	reported	ePN67J	20.259
rs11125607	4.76e-06	A	T	0.570126	0.0919616	0.0200997	k__Bacteria.p__Bacteroidetes.c__Bacteroidia.o__Bacteroidales.f__Bacteroidaceae.g__Bacteroides.s__Bacteroides_stercoris	TRUE	reported	6Sqyno	20.9331
rs9809140	8.64e-06	G	A	0.693402	-0.0966639	0.0217291	k__Bacteria.p__Bacteroidetes.c__Bacteroidia.o__Bacteroidales.f__Bacteroidaceae.g__Bacteroides.s__Bacteroides_stercoris	TRUE	reported	6Sqyno	19.79
rs78677736	6.47e-06	C	T	0.151993	-0.127232	0.0282087	k__Bacteria.p__Bacteroidetes.c__Bacteroidia.o__Bacteroidales.f__Bacteroidaceae.g__Bacteroides.s__Bacteroides_stercoris	TRUE	reported	6Sqyno	20.3435
rs73812271	2.31e-06	T	C	0.195388	0.119733	0.0253437	k__Bacteria.p__Bacteroidetes.c__Bacteroidia.o__Bacteroidales.f__Bacteroidaceae.g__Bacteroides.s__Bacteroides_stercoris	TRUE	reported	6Sqyno	22.3198
rs1549206	5.84e-07	A	G	0.536254	-0.099745	0.019963	k__Bacteria.p__Bacteroidetes.c__Bacteroidia.o__Bacteroidales.f__Bacteroidaceae.g__Bacteroides.s__Bacteroides_stercoris	TRUE	reported	6Sqyno	24.965
rs12110522	9.55e-06	T	A	0.363316	0.0916145	0.0206942	k__Bacteria.p__Bacteroidetes.c__Bacteroidia.o__Bacteroidales.f__Bacteroidaceae.g__Bacteroides.s__Bacteroides_stercoris	TRUE	reported	6Sqyno	19.599
rs10101109	6.89e-06	T	C	0.690771	-0.0984235	0.0218861	k__Bacteria.p__Bacteroidetes.c__Bacteroidia.o__Bacteroidales.f__Bacteroidaceae.g__Bacteroides.s__Bacteroides_stercoris	TRUE	reported	6Sqyno	20.2237
rs3003597	1.78e-06	G	C	0.643596	-0.100342	0.0210076	k__Bacteria.p__Bacteroidetes.c__Bacteroidia.o__Bacteroidales.f__Bacteroidaceae.g__Bacteroides.s__Bacteroides_stercoris	TRUE	reported	6Sqyno	22.8145
rs4405810	4.01e-06	T	C	0.704113	-0.0909832	0.0197315	k__Bacteria.p__Bacteroidetes.c__Bacteroidia.o__Bacteroidales.f__Bacteroidaceae.g__Bacteroides.s__Bacteroides_thetaiotaomicron	TRUE	reported	o04alW	21.2618
rs77761288	7.05e-07	A	G	0.0693629	-0.178567	0.0360015	k__Bacteria.p__Bacteroidetes.c__Bacteroidia.o__Bacteroidales.f__Bacteroidaceae.g__Bacteroides.s__Bacteroides_thetaiotaomicron	TRUE	reported	o04alW	24.6016
rs72833501	1.13e-06	T	C	0.0579915	0.190637	0.0391636	k__Bacteria.p__Bacteroidetes.c__Bacteroidia.o__Bacteroidales.f__Bacteroidaceae.g__Bacteroides.s__Bacteroides_thetaiotaomicron	TRUE	reported	o04alW	23.6945
rs74500162	2.55e-06	C	T	0.0911572	0.15339	0.0326079	k__Bacteria.p__Bacteroidetes.c__Bacteroidia.o__Bacteroidales.f__Bacteroidaceae.g__Bacteroides.s__Bacteroides_thetaiotaomicron	TRUE	reported	o04alW	22.1284
rs1811207	2.23e-06	G	A	0.829355	-0.117849	0.0249058	k__Bacteria.p__Bacteroidetes.c__Bacteroidia.o__Bacteroidales.f__Bacteroidaceae.g__Bacteroides.s__Bacteroides_thetaiotaomicron	TRUE	reported	o04alW	22.39
rs10144174	7.14e-06	A	T	0.730158	-0.0936504	0.0208602	k__Bacteria.p__Bacteroidetes.c__Bacteroidia.o__Bacteroidales.f__Bacteroidaceae.g__Bacteroides.s__Bacteroides_thetaiotaomicron	TRUE	reported	o04alW	20.1549
rs12938892	4.91e-06	G	A	0.36877	-0.095204	0.0208389	k__Bacteria.p__Bacteroidetes.c__Bacteroidia.o__Bacteroidales.f__Bacteroidaceae.g__Bacteroides.s__Bacteroides_thetaiotaomicron	TRUE	reported	o04alW	20.8718
rs62199113	3.59e-07	T	A	0.251897	0.107775	0.021175	k__Bacteria.p__Bacteroidetes.c__Bacteroidia.o__Bacteroidales.f__Bacteroidaceae.g__Bacteroides.s__Bacteroides_thetaiotaomicron	TRUE	reported	o04alW	25.9051
rs6694880	9.25e-06	G	C	0.350399	0.0794256	0.0179132	k__Bacteria.p__Bacteroidetes.c__Bacteroidia.o__Bacteroidales.f__Bacteroidaceae.g__Bacteroides.s__Bacteroides_uniformis	TRUE	reported	46rI1K	19.6596
rs12209689	3.09e-06	T	C	0.125234	-0.117475	0.0251846	k__Bacteria.p__Bacteroidetes.c__Bacteroidia.o__Bacteroidales.f__Bacteroidaceae.g__Bacteroides.s__Bacteroides_uniformis	TRUE	reported	46rI1K	21.758
rs78786599	9.86e-06	T	C	0.0706422	-0.144601	0.0327133	k__Bacteria.p__Bacteroidetes.c__Bacteroidia.o__Bacteroidales.f__Bacteroidaceae.g__Bacteroides.s__Bacteroides_uniformis	TRUE	reported	46rI1K	19.5386
rs140675300	4.61e-06	G	C	0.068631	0.156692	0.0341991	k__Bacteria.p__Bacteroidetes.c__Bacteroidia.o__Bacteroidales.f__Bacteroidaceae.g__Bacteroides.s__Bacteroides_uniformis	TRUE	reported	46rI1K	20.9926
rs1865283	4.76e-06	G	A	0.65794	0.0798486	0.0174522	k__Bacteria.p__Bacteroidetes.c__Bacteroidia.o__Bacteroidales.f__Bacteroidaceae.g__Bacteroides.s__Bacteroides_uniformis	TRUE	reported	46rI1K	20.9332
rs140914801	9.98e-06	A	G	0.116664	0.11295	0.0255679	k__Bacteria.p__Bacteroidetes.c__Bacteroidia.o__Bacteroidales.f__Bacteroidaceae.g__Bacteroides.s__Bacteroides_uniformis	TRUE	reported	46rI1K	19.5156
rs11170859	5.46e-06	C	T	0.141612	-0.106241	0.0233689	k__Bacteria.p__Bacteroidetes.c__Bacteroidia.o__Bacteroidales.f__Bacteroidaceae.g__Bacteroides.s__Bacteroides_uniformis	TRUE	reported	46rI1K	20.6684
rs61960721	5.09e-06	T	G	0.330124	0.0811147	0.0177843	k__Bacteria.p__Bacteroidetes.c__Bacteroidia.o__Bacteroidales.f__Bacteroidaceae.g__Bacteroides.s__Bacteroides_uniformis	TRUE	reported	46rI1K	20.803
rs6732796	9.4e-06	T	A	0.0560728	-0.160154	0.036148	k__Bacteria.p__Bacteroidetes.c__Bacteroidia.o__Bacteroidales.f__Bacteroidaceae.g__Bacteroides.s__Bacteroides_vulgatus	TRUE	reported	suW9Ok	19.6293
rs56282904	3.02e-06	G	A	0.2577	0.0886546	0.0189872	k__Bacteria.p__Bacteroidetes.c__Bacteroidia.o__Bacteroidales.f__Bacteroidaceae.g__Bacteroides.s__Bacteroides_vulgatus	TRUE	reported	suW9Ok	21.8012
rs1498839	4.21e-06	T	C	0.258826	0.0871456	0.0189414	k__Bacteria.p__Bacteroidetes.c__Bacteroidia.o__Bacteroidales.f__Bacteroidaceae.g__Bacteroides.s__Bacteroides_vulgatus	TRUE	reported	suW9Ok	21.1674
rs13193662	9.04e-06	G	A	0.222041	0.0948871	0.0213763	k__Bacteria.p__Bacteroidetes.c__Bacteroidia.o__Bacteroidales.f__Bacteroidaceae.g__Bacteroides.s__Bacteroides_vulgatus	TRUE	reported	suW9Ok	19.7038
rs1514626	9.9e-06	T	C	0.139236	0.105021	0.0237637	k__Bacteria.p__Bacteroidetes.c__Bacteroidia.o__Bacteroidales.f__Bacteroidaceae.g__Bacteroides.s__Bacteroides_vulgatus	TRUE	reported	suW9Ok	19.5309
rs142222485	3.23e-06	A	G	0.072205	0.149921	0.0322005	k__Bacteria.p__Bacteroidetes.c__Bacteroidia.o__Bacteroidales.f__Bacteroidaceae.g__Bacteroides.s__Bacteroides_vulgatus	TRUE	reported	suW9Ok	21.6771
rs11646266	1.83e-06	T	C	0.428434	0.081255	0.0170316	k__Bacteria.p__Bacteroidetes.c__Bacteroidia.o__Bacteroidales.f__Bacteroidaceae.g__Bacteroides.s__Bacteroides_vulgatus	TRUE	reported	suW9Ok	22.761
rs6044532	9.98e-06	C	T	0.463138	-0.073067	0.01654	k__Bacteria.p__Bacteroidetes.c__Bacteroidia.o__Bacteroidales.f__Bacteroidaceae.g__Bacteroides.s__Bacteroides_vulgatus	TRUE	reported	suW9Ok	19.5152
rs17565877	8.45e-06	G	C	0.497783	-0.0869066	0.019514	k__Bacteria.p__Bacteroidetes.c__Bacteroidia.o__Bacteroidales.f__Bacteroidaceae.g__Bacteroides.s__Bacteroides_xylanisolvens	TRUE	reported	SgpDB6	19.8341
rs1137722	1.4e-06	C	T	0.444609	0.0967949	0.0200587	k__Bacteria.p__Bacteroidetes.c__Bacteroidia.o__Bacteroidales.f__Bacteroidaceae.g__Bacteroides.s__Bacteroides_xylanisolvens	TRUE	reported	SgpDB6	23.2863
rs7380390	6.04e-06	C	T	0.657837	0.0951037	0.0210174	k__Bacteria.p__Bacteroidetes.c__Bacteroidia.o__Bacteroidales.f__Bacteroidaceae.g__Bacteroides.s__Bacteroides_xylanisolvens	TRUE	reported	SgpDB6	20.4756
rs4869373	8.57e-06	C	G	0.0617532	0.18282	0.0410783	k__Bacteria.p__Bacteroidetes.c__Bacteroidia.o__Bacteroidales.f__Bacteroidaceae.g__Bacteroides.s__Bacteroides_xylanisolvens	TRUE	reported	SgpDB6	19.8071
rs463212	6.58e-06	C	T	0.184172	-0.112837	0.0250366	k__Bacteria.p__Bacteroidetes.c__Bacteroidia.o__Bacteroidales.f__Bacteroidaceae.g__Bacteroides.s__Bacteroides_xylanisolvens	TRUE	reported	SgpDB6	20.3119
rs111452233	8.94e-08	A	G	0.135805	0.152257	0.0284751	k__Bacteria.p__Bacteroidetes.c__Bacteroidia.o__Bacteroidales.f__Bacteroidaceae.g__Bacteroides.s__Bacteroides_xylanisolvens	TRUE	reported	SgpDB6	28.5909
rs4733774	5.71e-06	C	A	0.244434	-0.100809	0.0222193	k__Bacteria.p__Bacteroidetes.c__Bacteroidia.o__Bacteroidales.f__Bacteroidaceae.g__Bacteroides.s__Bacteroides_xylanisolvens	TRUE	reported	SgpDB6	20.5845
rs11522665	7e-06	T	G	0.0501866	0.205696	0.0457741	k__Bacteria.p__Bacteroidetes.c__Bacteroidia.o__Bacteroidales.f__Bacteroidaceae.g__Bacteroides.s__Bacteroides_xylanisolvens	TRUE	reported	SgpDB6	20.1935
rs12416788	4.3e-06	G	A	0.163508	-0.119958	0.0260995	k__Bacteria.p__Bacteroidetes.c__Bacteroidia.o__Bacteroidales.f__Bacteroidaceae.g__Bacteroides.s__Bacteroides_xylanisolvens	TRUE	reported	SgpDB6	21.1246
rs10862904	4.9e-06	G	A	0.474561	-0.0893192	0.0195497	k__Bacteria.p__Bacteroidetes.c__Bacteroidia.o__Bacteroidales.f__Bacteroidaceae.g__Bacteroides.s__Bacteroides_xylanisolvens	TRUE	reported	SgpDB6	20.8742
rs12443593	3.83e-06	A	C	0.0608208	0.186202	0.040302	k__Bacteria.p__Bacteroidetes.c__Bacteroidia.o__Bacteroidales.f__Bacteroidaceae.g__Bacteroides.s__Bacteroides_xylanisolvens	TRUE	reported	SgpDB6	21.3461
rs2302675	9.58e-06	A	G	0.296811	0.0945071	0.0213508	k__Bacteria.p__Bacteroidetes.c__Bacteroidia.o__Bacteroidales.f__Bacteroidaceae.g__Bacteroides.s__Bacteroides_xylanisolvens	TRUE	reported	SgpDB6	19.593
rs34558519	2.16e-06	G	A	0.0562161	-0.201166	0.0424561	k__Bacteria.p__Bacteroidetes.c__Bacteroidia.o__Bacteroidales.f__Bacteroidaceae.g__Bacteroides.s__Bacteroides_xylanisolvens	TRUE	reported	SgpDB6	22.4506
rs117675525	1.23e-06	T	G	0.0829501	0.194145	0.0400209	k__Bacteria.p__Bacteroidetes.c__Bacteroidia.o__Bacteroidales.f__Bacteroidaceae.g__Bacteroides.s__Bacteroides_xylanisolvens	TRUE	reported	SgpDB6	23.533
rs73098536	8.32e-06	G	A	0.0838947	0.148753	0.0333766	k__Bacteria.p__Firmicutes.c__Clostridia.o__Clostridiales.f__Lachnospiraceae.g__Blautia.s__Ruminococcus_obeum	TRUE	reported	O4BWlD	19.8631
rs36122201	1.02e-07	C	T	0.339153	-0.105631	0.0198455	k__Bacteria.p__Firmicutes.c__Clostridia.o__Clostridiales.f__Lachnospiraceae.g__Blautia.s__Ruminococcus_obeum	TRUE	reported	O4BWlD	28.3309
rs6570332	8.51e-06	T	C	0.671814	-0.0874929	0.0196528	k__Bacteria.p__Firmicutes.c__Clostridia.o__Clostridiales.f__Lachnospiraceae.g__Blautia.s__Ruminococcus_obeum	TRUE	reported	O4BWlD	19.8197
rs78539913	5.02e-06	C	G	0.0504118	-0.201795	0.044214	k__Bacteria.p__Firmicutes.c__Clostridia.o__Clostridiales.f__Lachnospiraceae.g__Blautia.s__Ruminococcus_obeum	TRUE	reported	O4BWlD	20.8307
rs7793841	1.39e-06	A	G	0.612525	-0.0933565	0.019343	k__Bacteria.p__Firmicutes.c__Clostridia.o__Clostridiales.f__Lachnospiraceae.g__Blautia.s__Ruminococcus_obeum	TRUE	reported	O4BWlD	23.294
rs28802725	4.2e-06	C	T	0.296617	-0.0921239	0.0200213	k__Bacteria.p__Firmicutes.c__Clostridia.o__Clostridiales.f__Lachnospiraceae.g__Blautia.s__Ruminococcus_obeum	TRUE	reported	O4BWlD	21.1719
rs17773250	6.07e-07	C	T	0.0817904	-0.185004	0.0370825	k__Bacteria.p__Firmicutes.c__Clostridia.o__Clostridiales.f__Lachnospiraceae.g__Blautia.s__Ruminococcus_obeum	TRUE	reported	O4BWlD	24.89
rs1005544	5.16e-08	G	C	0.1134	0.161728	0.0296976	k__Bacteria.p__Firmicutes.c__Clostridia.o__Clostridiales.f__Lachnospiraceae.g__Blautia.s__Ruminococcus_obeum	TRUE	reported	O4BWlD	29.657
rs12581302	9.1e-06	G	T	0.251799	-0.0966547	0.0217815	k__Bacteria.p__Firmicutes.c__Clostridia.o__Clostridiales.f__Lachnospiraceae.g__Blautia.s__Ruminococcus_obeum	TRUE	reported	O4BWlD	19.6911
rs4761660	1.95e-06	T	G	0.934154	-0.179485	0.0377167	k__Bacteria.p__Firmicutes.c__Clostridia.o__Clostridiales.f__Lachnospiraceae.g__Blautia.s__Ruminococcus_obeum	TRUE	reported	O4BWlD	22.6459
rs140443231	5.38e-06	T	C	0.0577511	0.182799	0.0401808	k__Bacteria.p__Firmicutes.c__Clostridia.o__Clostridiales.f__Lachnospiraceae.g__Blautia.s__Ruminococcus_obeum	TRUE	reported	O4BWlD	20.6971
rs11072031	3.18e-06	T	C	0.0987861	-0.148901	0.0319625	k__Bacteria.p__Firmicutes.c__Clostridia.o__Clostridiales.f__Lachnospiraceae.g__Blautia.s__Ruminococcus_obeum	TRUE	reported	O4BWlD	21.7028
rs4445887	1.9e-06	T	C	0.582047	0.0933017	0.0195838	k__Bacteria.p__Firmicutes.c__Clostridia.o__Clostridiales.f__Lachnospiraceae.g__Blautia.s__Ruminococcus_obeum	TRUE	reported	O4BWlD	22.698
rs708686	1.58e-06	T	C	0.279232	-0.100234	0.020876	k__Bacteria.p__Firmicutes.c__Clostridia.o__Clostridiales.f__Lachnospiraceae.g__Blautia.s__Ruminococcus_obeum	TRUE	reported	O4BWlD	23.0535
rs11161562	3.07e-06	G	C	0.260616	-0.113617	0.0243498	k__Bacteria.p__Firmicutes.c__Clostridia.o__Clostridiales.f__Lachnospiraceae.g__Blautia.s__Ruminococcus_torques	TRUE	reported	U5OoVG	21.7721
rs13109150	6.06e-06	T	C	0.671206	0.103254	0.0228214	k__Bacteria.p__Firmicutes.c__Clostridia.o__Clostridiales.f__Lachnospiraceae.g__Blautia.s__Ruminococcus_torques	TRUE	reported	U5OoVG	20.4707
rs4457100	3.56e-06	G	A	0.230483	0.124402	0.0268351	k__Bacteria.p__Firmicutes.c__Clostridia.o__Clostridiales.f__Lachnospiraceae.g__Blautia.s__Ruminococcus_torques	TRUE	reported	U5OoVG	21.4905
rs61213519	4.07e-06	T	A	0.0721578	-0.189805	0.0411906	k__Bacteria.p__Firmicutes.c__Clostridia.o__Clostridiales.f__Lachnospiraceae.g__Blautia.s__Ruminococcus_torques	TRUE	reported	U5OoVG	21.2333
rs17696544	1.4e-06	G	A	0.142327	-0.161229	0.0334158	k__Bacteria.p__Firmicutes.c__Clostridia.o__Clostridiales.f__Lachnospiraceae.g__Blautia.s__Ruminococcus_torques	TRUE	reported	U5OoVG	23.2799
rs2229594	7.09e-06	T	C	0.814794	0.124754	0.0277787	k__Bacteria.p__Firmicutes.c__Clostridia.o__Clostridiales.f__Lachnospiraceae.g__Blautia.s__Ruminococcus_torques	TRUE	reported	U5OoVG	20.1689
rs10832975	3.19e-07	G	C	0.414205	-0.112605	0.0220272	k__Bacteria.p__Firmicutes.c__Clostridia.o__Clostridiales.f__Lachnospiraceae.g__Blautia.s__Ruminococcus_torques	TRUE	reported	U5OoVG	26.1333
rs775133	4.3e-06	G	C	0.481109	-0.100685	0.0219054	k__Bacteria.p__Firmicutes.c__Clostridia.o__Clostridiales.f__Lachnospiraceae.g__Blautia.s__Ruminococcus_torques	TRUE	reported	U5OoVG	21.1267
rs111544141	7.51e-07	T	A	0.0500989	0.433734	0.0876619	k__Bacteria.p__Firmicutes.c__Clostridia.o__Clostridiales.f__Lachnospiraceae.g__Butyrivibrio.s__Butyrivibrio_crossotus	TRUE	reported	vWCLdx	24.4808
rs114804117	4.4e-06	T	A	0.0563533	0.4101	0.089318	k__Bacteria.p__Firmicutes.c__Clostridia.o__Clostridiales.f__Lachnospiraceae.g__Butyrivibrio.s__Butyrivibrio_crossotus	TRUE	reported	vWCLdx	21.0815
rs17709673	8.84e-06	T	C	0.330523	-0.184618	0.041545	k__Bacteria.p__Firmicutes.c__Clostridia.o__Clostridiales.f__Lachnospiraceae.g__Butyrivibrio.s__Butyrivibrio_crossotus	TRUE	reported	vWCLdx	19.7474
rs9459627	1.01e-06	T	C	0.30004	-0.204583	0.041845	k__Bacteria.p__Firmicutes.c__Clostridia.o__Clostridiales.f__Lachnospiraceae.g__Butyrivibrio.s__Butyrivibrio_crossotus	TRUE	reported	vWCLdx	23.903
rs3807927	1.76e-06	T	A	0.0915143	0.307966	0.0644421	k__Bacteria.p__Firmicutes.c__Clostridia.o__Clostridiales.f__Lachnospiraceae.g__Butyrivibrio.s__Butyrivibrio_crossotus	TRUE	reported	vWCLdx	22.8385
rs1389373	9.93e-06	T	G	0.947534	0.383456	0.0867808	k__Bacteria.p__Firmicutes.c__Clostridia.o__Clostridiales.f__Lachnospiraceae.g__Butyrivibrio.s__Butyrivibrio_crossotus	TRUE	reported	vWCLdx	19.5247
rs56347647	5.13e-06	C	T	0.109573	0.290928	0.0638107	k__Bacteria.p__Firmicutes.c__Clostridia.o__Clostridiales.f__Lachnospiraceae.g__Butyrivibrio.s__Butyrivibrio_crossotus	TRUE	reported	vWCLdx	20.7866
rs17692191	4.99e-06	A	G	0.173528	-0.228239	0.0499957	k__Bacteria.p__Firmicutes.c__Clostridia.o__Clostridiales.f__Lachnospiraceae.g__Butyrivibrio.s__Butyrivibrio_crossotus	TRUE	reported	vWCLdx	20.8408
rs4900028	1.26e-06	T	C	0.574911	0.182887	0.0377341	k__Bacteria.p__Firmicutes.c__Clostridia.o__Clostridiales.f__Lachnospiraceae.g__Butyrivibrio.s__Butyrivibrio_crossotus	TRUE	reported	vWCLdx	23.4908
rs1294570	8.09e-06	C	G	0.650036	-0.177882	0.0398601	k__Bacteria.p__Firmicutes.c__Clostridia.o__Clostridiales.f__Lachnospiraceae.g__Butyrivibrio.s__Butyrivibrio_crossotus	TRUE	reported	vWCLdx	19.9154
rs3935	6.99e-06	A	C	0.72549	0.187868	0.0418038	k__Bacteria.p__Firmicutes.c__Clostridia.o__Clostridiales.f__Lachnospiraceae.g__Butyrivibrio.s__Butyrivibrio_crossotus	TRUE	reported	vWCLdx	20.1964
rs13055049	3.24e-07	C	T	0.16852	0.258895	0.0506748	k__Bacteria.p__Firmicutes.c__Clostridia.o__Clostridiales.f__Lachnospiraceae.g__Butyrivibrio.s__Butyrivibrio_crossotus	TRUE	reported	vWCLdx	26.1013
rs3770472	3.94e-06	C	T	0.255707	0.114616	0.0248391	k__Bacteria.p__Firmicutes.c__Clostridia.o__Clostridiales.f__Lachnospiraceae.g__Coprococcus.s__Coprococcus_catus	TRUE	reported	8WBKLN	21.2923
rs417265	9.48e-06	G	A	0.686181	-0.0985103	0.022244	k__Bacteria.p__Firmicutes.c__Clostridia.o__Clostridiales.f__Lachnospiraceae.g__Coprococcus.s__Coprococcus_catus	TRUE	reported	8WBKLN	19.6127
rs341677	3.85e-06	T	C	0.077581	0.17942	0.0388421	k__Bacteria.p__Firmicutes.c__Clostridia.o__Clostridiales.f__Lachnospiraceae.g__Coprococcus.s__Coprococcus_catus	TRUE	reported	8WBKLN	21.3372
rs10107806	9.01e-06	T	G	0.196455	0.115277	0.0259646	k__Bacteria.p__Firmicutes.c__Clostridia.o__Clostridiales.f__Lachnospiraceae.g__Coprococcus.s__Coprococcus_catus	TRUE	reported	8WBKLN	19.7115
rs34169081	4.55e-06	C	T	0.0861256	-0.170687	0.0372304	k__Bacteria.p__Firmicutes.c__Clostridia.o__Clostridiales.f__Lachnospiraceae.g__Coprococcus.s__Coprococcus_catus	TRUE	reported	8WBKLN	21.0187
rs3738116	8.13e-06	T	C	0.293021	0.0927081	0.0207782	k__Bacteria.p__Firmicutes.c__Clostridia.o__Clostridiales.f__Lachnospiraceae.g__Coprococcus.s__Coprococcus_comes	TRUE	reported	ieixaO	19.9076
rs17106044	2.09e-06	T	C	0.139117	-0.130217	0.0274453	k__Bacteria.p__Firmicutes.c__Clostridia.o__Clostridiales.f__Lachnospiraceae.g__Coprococcus.s__Coprococcus_comes	TRUE	reported	ieixaO	22.5113
rs11889243	2.05e-06	G	A	0.263771	0.106704	0.0224718	k__Bacteria.p__Firmicutes.c__Clostridia.o__Clostridiales.f__Lachnospiraceae.g__Coprococcus.s__Coprococcus_comes	TRUE	reported	ieixaO	22.5469
rs6796475	5.73e-06	C	T	0.180737	-0.110194	0.0242923	k__Bacteria.p__Firmicutes.c__Clostridia.o__Clostridiales.f__Lachnospiraceae.g__Coprococcus.s__Coprococcus_comes	TRUE	reported	ieixaO	20.5768
rs6772892	2.36e-07	G	T	0.40063	-0.103149	0.0199563	k__Bacteria.p__Firmicutes.c__Clostridia.o__Clostridiales.f__Lachnospiraceae.g__Coprococcus.s__Coprococcus_comes	TRUE	reported	ieixaO	26.7156
rs75781806	4.73e-06	T	C	0.129968	0.133614	0.0291959	k__Bacteria.p__Firmicutes.c__Clostridia.o__Clostridiales.f__Lachnospiraceae.g__Coprococcus.s__Coprococcus_comes	TRUE	reported	ieixaO	20.9441
rs10987256	3.08e-06	A	G	0.337754	0.0927893	0.0198888	k__Bacteria.p__Firmicutes.c__Clostridia.o__Clostridiales.f__Lachnospiraceae.g__Coprococcus.s__Coprococcus_comes	TRUE	reported	ieixaO	21.7659
rs12584973	3.74e-06	G	C	0.34887	0.0975005	0.0210789	k__Bacteria.p__Firmicutes.c__Clostridia.o__Clostridiales.f__Lachnospiraceae.g__Coprococcus.s__Coprococcus_comes	TRUE	reported	ieixaO	21.3953
rs12872336	1.49e-06	T	C	0.313611	0.100709	0.0209255	k__Bacteria.p__Firmicutes.c__Clostridia.o__Clostridiales.f__Lachnospiraceae.g__Coprococcus.s__Coprococcus_comes	TRUE	reported	ieixaO	23.1625
rs17138993	1.24e-06	T	C	0.153671	0.152098	0.0313647	k__Bacteria.p__Firmicutes.c__Clostridia.o__Clostridiales.f__Lachnospiraceae.g__Coprococcus.s__Coprococcus_comes	TRUE	reported	ieixaO	23.516
rs148177109	4.25e-06	T	C	0.0507931	-0.49518	0.10768	k__Bacteria.p__Firmicutes.c__Clostridia.o__Clostridiales.f__Lachnospiraceae.g__Coprococcus.s__Coprococcus_sp_ART55_1	TRUE	reported	erwU95	21.1475
rs12329315	5.32e-06	T	C	0.357606	-0.209102	0.0459396	k__Bacteria.p__Firmicutes.c__Clostridia.o__Clostridiales.f__Lachnospiraceae.g__Coprococcus.s__Coprococcus_sp_ART55_1	TRUE	reported	erwU95	20.7178
rs3801563	2.31e-06	T	C	0.0698842	-0.406416	0.0860253	k__Bacteria.p__Firmicutes.c__Clostridia.o__Clostridiales.f__Lachnospiraceae.g__Coprococcus.s__Coprococcus_sp_ART55_1	TRUE	reported	erwU95	22.3197
rs35529952	2.57e-06	T	C	0.161249	0.281134	0.0597813	k__Bacteria.p__Firmicutes.c__Clostridia.o__Clostridiales.f__Lachnospiraceae.g__Coprococcus.s__Coprococcus_sp_ART55_1	TRUE	reported	erwU95	22.1155
rs73146738	2.13e-06	A	G	0.253399	-0.124987	0.0263625	k__Bacteria.p__Firmicutes.c__Clostridia.o__Clostridiales.f__Lachnospiraceae.g__Dorea.s__Dorea_formicigenerans	TRUE	reported	e2ZLNd	22.4779
rs11631507	1.2e-06	T	A	0.442626	0.120767	0.0248711	k__Bacteria.p__Firmicutes.c__Clostridia.o__Clostridiales.f__Lachnospiraceae.g__Dorea.s__Dorea_formicigenerans	TRUE	reported	e2ZLNd	23.5779
rs6729788	6.84e-06	G	T	0.488046	-0.0851147	0.0189199	k__Bacteria.p__Firmicutes.c__Clostridia.o__Clostridiales.f__Lachnospiraceae.g__Dorea.s__Dorea_longicatena	TRUE	reported	l0bao9	20.2381
rs17475926	7.29e-06	C	T	0.490128	0.0844803	0.0188358	k__Bacteria.p__Firmicutes.c__Clostridia.o__Clostridiales.f__Lachnospiraceae.g__Dorea.s__Dorea_longicatena	TRUE	reported	l0bao9	20.1161
rs13106159	2.62e-06	T	G	0.0591382	0.192771	0.0410252	k__Bacteria.p__Firmicutes.c__Clostridia.o__Clostridiales.f__Lachnospiraceae.g__Dorea.s__Dorea_longicatena	TRUE	reported	l0bao9	22.0791
rs12499537	5.84e-06	T	G	0.311702	0.0907734	0.0200295	k__Bacteria.p__Firmicutes.c__Clostridia.o__Clostridiales.f__Lachnospiraceae.g__Dorea.s__Dorea_longicatena	TRUE	reported	l0bao9	20.539
rs2935621	5.44e-06	T	C	0.321208	-0.092281	0.0202945	k__Bacteria.p__Firmicutes.c__Clostridia.o__Clostridiales.f__Lachnospiraceae.g__Dorea.s__Dorea_longicatena	TRUE	reported	l0bao9	20.676
rs9292972	2.29e-06	G	C	0.101138	0.149319	0.0315947	k__Bacteria.p__Firmicutes.c__Clostridia.o__Clostridiales.f__Lachnospiraceae.g__Dorea.s__Dorea_longicatena	TRUE	reported	l0bao9	22.3358
rs11759411	6.83e-06	T	C	0.584904	-0.0854129	0.0189855	k__Bacteria.p__Firmicutes.c__Clostridia.o__Clostridiales.f__Lachnospiraceae.g__Dorea.s__Dorea_longicatena	TRUE	reported	l0bao9	20.2396
rs6957565	4.65e-07	T	C	0.489232	-0.0932585	0.0185033	k__Bacteria.p__Firmicutes.c__Clostridia.o__Clostridiales.f__Lachnospiraceae.g__Dorea.s__Dorea_longicatena	TRUE	reported	l0bao9	25.4025
rs11028061	4.63e-06	C	T	0.683668	-0.0907211	0.0198043	k__Bacteria.p__Firmicutes.c__Clostridia.o__Clostridiales.f__Lachnospiraceae.g__Dorea.s__Dorea_longicatena	TRUE	reported	l0bao9	20.9845
rs8032562	9.31e-06	T	C	0.371076	0.0864318	0.0194986	k__Bacteria.p__Firmicutes.c__Clostridia.o__Clostridiales.f__Lachnospiraceae.g__Dorea.s__Dorea_longicatena	TRUE	reported	l0bao9	19.649
rs1163447	4.13e-06	A	C	0.0585783	-0.290113	0.0630046	k__Bacteria.p__Firmicutes.c__Clostridia.o__Clostridiales.f__Lachnospiraceae.g__Dorea.s__Dorea_unclassified	TRUE	reported	WcqXi7	21.2026
rs73883469	6.74e-07	T	A	0.150288	0.206224	0.0415054	k__Bacteria.p__Firmicutes.c__Clostridia.o__Clostridiales.f__Lachnospiraceae.g__Dorea.s__Dorea_unclassified	TRUE	reported	WcqXi7	24.6871
rs112541720	3.37e-07	T	C	0.143656	0.218002	0.0427334	k__Bacteria.p__Firmicutes.c__Clostridia.o__Clostridiales.f__Lachnospiraceae.g__Dorea.s__Dorea_unclassified	TRUE	reported	WcqXi7	26.0248
rs113902057	3.95e-06	A	G	0.0567913	0.299015	0.0648057	k__Bacteria.p__Firmicutes.c__Clostridia.o__Clostridiales.f__Lachnospiraceae.g__Dorea.s__Dorea_unclassified	TRUE	reported	WcqXi7	21.2891
rs13203138	3.42e-06	C	A	0.129907	-0.237483	0.0511397	k__Bacteria.p__Firmicutes.c__Clostridia.o__Clostridiales.f__Lachnospiraceae.g__Dorea.s__Dorea_unclassified	TRUE	reported	WcqXi7	21.565
rs3107045	9.37e-06	G	A	0.938021	0.287782	0.0649437	k__Bacteria.p__Firmicutes.c__Clostridia.o__Clostridiales.f__Lachnospiraceae.g__Dorea.s__Dorea_unclassified	TRUE	reported	WcqXi7	19.636
rs11592751	3.97e-06	T	C	0.331134	0.144671	0.0313611	k__Bacteria.p__Firmicutes.c__Clostridia.o__Clostridiales.f__Lachnospiraceae.g__Dorea.s__Dorea_unclassified	TRUE	reported	WcqXi7	21.2805
rs4633561	2.6e-06	T	C	0.675735	0.150745	0.0320751	k__Bacteria.p__Firmicutes.c__Clostridia.o__Clostridiales.f__Lachnospiraceae.g__Dorea.s__Dorea_unclassified	TRUE	reported	WcqXi7	22.0876
rs10141037	4.02e-06	C	G	0.244527	0.159772	0.034655	k__Bacteria.p__Firmicutes.c__Clostridia.o__Clostridiales.f__Lachnospiraceae.g__Dorea.s__Dorea_unclassified	TRUE	reported	WcqXi7	21.2553
rs6564810	6.63e-06	A	C	0.422613	0.141282	0.0313588	k__Bacteria.p__Firmicutes.c__Clostridia.o__Clostridiales.f__Lachnospiraceae.g__Dorea.s__Dorea_unclassified	TRUE	reported	WcqXi7	20.2981
rs62221575	5.27e-08	A	G	0.0502981	0.36411	0.0669086	k__Bacteria.p__Firmicutes.c__Clostridia.o__Clostridiales.f__Lachnospiraceae.g__Dorea.s__Dorea_unclassified	TRUE	reported	WcqXi7	29.6143
rs76321722	9.12e-06	C	G	0.0903508	-0.351432	0.0792027	k__Bacteria.p__Firmicutes.c__Clostridia.o__Clostridiales.f__Lachnospiraceae.g__Lachnospiraceae_noname.s__Lachnospiraceae_bacterium_1_1_57FAA	TRUE	reported	nKEmxR	19.6881
rs74322752	7.83e-06	G	T	0.0619656	0.594017	0.132896	k__Bacteria.p__Firmicutes.c__Clostridia.o__Clostridiales.f__Lachnospiraceae.g__Lachnospiraceae_noname.s__Lachnospiraceae_bacterium_1_1_57FAA	TRUE	reported	nKEmxR	19.9791
rs4494791	7.16e-06	C	T	0.377533	-0.123821	0.0275844	k__Bacteria.p__Firmicutes.c__Clostridia.o__Clostridiales.f__Lachnospiraceae.g__Lachnospiraceae_noname.s__Lachnospiraceae_bacterium_3_1_46FAA	TRUE	reported	Q9KOCX	20.1495
rs61945642	8.14e-06	T	C	0.0774712	0.220687	0.049466	k__Bacteria.p__Firmicutes.c__Clostridia.o__Clostridiales.f__Lachnospiraceae.g__Lachnospiraceae_noname.s__Lachnospiraceae_bacterium_3_1_46FAA	TRUE	reported	Q9KOCX	19.9041
rs11058405	2.15e-06	C	T	0.212283	0.166736	0.0351824	k__Bacteria.p__Firmicutes.c__Clostridia.o__Clostridiales.f__Lachnospiraceae.g__Lachnospiraceae_noname.s__Lachnospiraceae_bacterium_3_1_46FAA	TRUE	reported	Q9KOCX	22.4598
rs7984826	7.19e-06	G	A	0.561903	-0.11973	0.026677	k__Bacteria.p__Firmicutes.c__Clostridia.o__Clostridiales.f__Lachnospiraceae.g__Lachnospiraceae_noname.s__Lachnospiraceae_bacterium_3_1_46FAA	TRUE	reported	Q9KOCX	20.1433
rs12047309	9.63e-06	A	G	0.0820939	-0.357667	0.0808214	k__Bacteria.p__Firmicutes.c__Clostridia.o__Clostridiales.f__Lachnospiraceae.g__Lachnospiraceae_noname.s__Lachnospiraceae_bacterium_5_1_63FAA	TRUE	reported	scUM8x	19.5842
rs3935551	2.9e-06	G	A	0.529903	-0.215591	0.0460894	k__Bacteria.p__Firmicutes.c__Clostridia.o__Clostridiales.f__Lachnospiraceae.g__Lachnospiraceae_noname.s__Lachnospiraceae_bacterium_5_1_63FAA	TRUE	reported	scUM8x	21.8805
rs11785460	7.88e-06	A	G	0.326138	-0.210108	0.0470203	k__Bacteria.p__Firmicutes.c__Clostridia.o__Clostridiales.f__Lachnospiraceae.g__Lachnospiraceae_noname.s__Lachnospiraceae_bacterium_5_1_63FAA	TRUE	reported	scUM8x	19.967
rs10785016	8.92e-06	T	G	0.395661	-0.196819	0.0443093	k__Bacteria.p__Firmicutes.c__Clostridia.o__Clostridiales.f__Lachnospiraceae.g__Lachnospiraceae_noname.s__Lachnospiraceae_bacterium_5_1_63FAA	TRUE	reported	scUM8x	19.7307
rs17661696	8.69e-06	G	A	0.192569	-0.248778	0.0559368	k__Bacteria.p__Firmicutes.c__Clostridia.o__Clostridiales.f__Lachnospiraceae.g__Lachnospiraceae_noname.s__Lachnospiraceae_bacterium_5_1_63FAA	TRUE	reported	scUM8x	19.7801
rs147524453	5.95e-06	G	A	0.119469	0.312689	0.0690529	k__Bacteria.p__Firmicutes.c__Clostridia.o__Clostridiales.f__Lachnospiraceae.g__Lachnospiraceae_noname.s__Lachnospiraceae_bacterium_5_1_63FAA	TRUE	reported	scUM8x	20.5051
rs116114211	7.68e-06	G	A	0.0663195	0.15199	0.0339721	k__Bacteria.p__Firmicutes.c__Clostridia.o__Clostridiales.f__Lachnospiraceae.g__Lachnospiraceae_noname.s__Lachnospiraceae_bacterium_7_1_58FAA	TRUE	reported	N4icV9	20.0165
rs6757314	9.1e-08	T	C	0.152019	-0.12302	0.0230206	k__Bacteria.p__Firmicutes.c__Clostridia.o__Clostridiales.f__Lachnospiraceae.g__Lachnospiraceae_noname.s__Lachnospiraceae_bacterium_7_1_58FAA	TRUE	reported	N4icV9	28.5573
rs4691694	6.61e-06	G	A	0.0698528	0.148085	0.032866	k__Bacteria.p__Firmicutes.c__Clostridia.o__Clostridiales.f__Lachnospiraceae.g__Lachnospiraceae_noname.s__Lachnospiraceae_bacterium_7_1_58FAA	TRUE	reported	N4icV9	20.3015
rs28640142	1.46e-07	G	A	0.505558	-0.0882115	0.0167762	k__Bacteria.p__Firmicutes.c__Clostridia.o__Clostridiales.f__Lachnospiraceae.g__Lachnospiraceae_noname.s__Lachnospiraceae_bacterium_7_1_58FAA	TRUE	reported	N4icV9	27.648
rs66476925	3.79e-07	C	G	0.20128	-0.104325	0.0205402	k__Bacteria.p__Firmicutes.c__Clostridia.o__Clostridiales.f__Lachnospiraceae.g__Lachnospiraceae_noname.s__Lachnospiraceae_bacterium_7_1_58FAA	TRUE	reported	N4icV9	25.7966
rs2527213	6.56e-06	A	C	0.922361	0.140356	0.031139	k__Bacteria.p__Firmicutes.c__Clostridia.o__Clostridiales.f__Lachnospiraceae.g__Lachnospiraceae_noname.s__Lachnospiraceae_bacterium_7_1_58FAA	TRUE	reported	N4icV9	20.3166
rs77141557	1.36e-06	A	C	0.135494	0.117445	0.0243127	k__Bacteria.p__Firmicutes.c__Clostridia.o__Clostridiales.f__Lachnospiraceae.g__Lachnospiraceae_noname.s__Lachnospiraceae_bacterium_7_1_58FAA	TRUE	reported	N4icV9	23.3346
rs10773460	1.15e-06	G	A	0.743209	0.0969704	0.0199372	k__Bacteria.p__Firmicutes.c__Clostridia.o__Clostridiales.f__Lachnospiraceae.g__Lachnospiraceae_noname.s__Lachnospiraceae_bacterium_7_1_58FAA	TRUE	reported	N4icV9	23.6565
rs4300413	7.43e-07	A	C	0.584233	-0.0828953	0.0167474	k__Bacteria.p__Firmicutes.c__Clostridia.o__Clostridiales.f__Lachnospiraceae.g__Lachnospiraceae_noname.s__Lachnospiraceae_bacterium_7_1_58FAA	TRUE	reported	N4icV9	24.5001
rs139469000	4.4e-06	T	C	0.275477	0.0853365	0.0185864	k__Bacteria.p__Firmicutes.c__Clostridia.o__Clostridiales.f__Lachnospiraceae.g__Lachnospiraceae_noname.s__Lachnospiraceae_bacterium_7_1_58FAA	TRUE	reported	N4icV9	21.0804
rs12977498	1.7e-06	G	A	0.300486	0.0944185	0.0197285	k__Bacteria.p__Firmicutes.c__Clostridia.o__Clostridiales.f__Lachnospiraceae.g__Lachnospiraceae_noname.s__Lachnospiraceae_bacterium_7_1_58FAA	TRUE	reported	N4icV9	22.9049
rs752704	4.56e-06	C	T	0.471083	-0.148743	0.0324489	k__Bacteria.p__Firmicutes.c__Clostridia.o__Clostridiales.f__Lachnospiraceae.g__Lachnospiraceae_noname.s__Lachnospiraceae_bacterium_8_1_57FAA	TRUE	reported	EiAyr5	21.0123
rs4970837	5.4e-06	T	G	0.651374	-0.156474	0.0344	k__Bacteria.p__Firmicutes.c__Clostridia.o__Clostridiales.f__Lachnospiraceae.g__Lachnospiraceae_noname.s__Lachnospiraceae_bacterium_8_1_57FAA	TRUE	reported	EiAyr5	20.6904
rs11581135	5.08e-06	A	C	0.381589	-0.161679	0.035444	k__Bacteria.p__Firmicutes.c__Clostridia.o__Clostridiales.f__Lachnospiraceae.g__Lachnospiraceae_noname.s__Lachnospiraceae_bacterium_8_1_57FAA	TRUE	reported	EiAyr5	20.8075
rs11127034	6.2e-06	C	G	0.662287	0.152524	0.0337479	k__Bacteria.p__Firmicutes.c__Clostridia.o__Clostridiales.f__Lachnospiraceae.g__Lachnospiraceae_noname.s__Lachnospiraceae_bacterium_8_1_57FAA	TRUE	reported	EiAyr5	20.4261
rs140741191	4.69e-06	C	T	0.0503402	-0.347812	0.0759706	k__Bacteria.p__Firmicutes.c__Clostridia.o__Clostridiales.f__Lachnospiraceae.g__Lachnospiraceae_noname.s__Lachnospiraceae_bacterium_8_1_57FAA	TRUE	reported	EiAyr5	20.9603
rs16899159	8.85e-06	A	C	0.365249	-0.149747	0.0337004	k__Bacteria.p__Firmicutes.c__Clostridia.o__Clostridiales.f__Lachnospiraceae.g__Lachnospiraceae_noname.s__Lachnospiraceae_bacterium_8_1_57FAA	TRUE	reported	EiAyr5	19.7445
rs78404253	3.88e-06	A	G	0.0895404	0.283489	0.0613913	k__Bacteria.p__Firmicutes.c__Clostridia.o__Clostridiales.f__Lachnospiraceae.g__Lachnospiraceae_noname.s__Lachnospiraceae_bacterium_8_1_57FAA	TRUE	reported	EiAyr5	21.3235
rs4559153	2.26e-06	T	C	0.266562	0.175285	0.0370708	k__Bacteria.p__Firmicutes.c__Clostridia.o__Clostridiales.f__Lachnospiraceae.g__Lachnospiraceae_noname.s__Lachnospiraceae_bacterium_8_1_57FAA	TRUE	reported	EiAyr5	22.3575
rs3750889	1.08e-06	T	C	0.593717	-0.158479	0.0325016	k__Bacteria.p__Firmicutes.c__Clostridia.o__Clostridiales.f__Lachnospiraceae.g__Lachnospiraceae_noname.s__Lachnospiraceae_bacterium_8_1_57FAA	TRUE	reported	EiAyr5	23.7756
rs61854800	3.34e-06	T	C	0.117059	0.23618	0.0508065	k__Bacteria.p__Firmicutes.c__Clostridia.o__Clostridiales.f__Lachnospiraceae.g__Lachnospiraceae_noname.s__Lachnospiraceae_bacterium_8_1_57FAA	TRUE	reported	EiAyr5	21.6097
rs76588436	5.53e-06	A	T	0.0661079	0.309762	0.0681741	k__Bacteria.p__Firmicutes.c__Clostridia.o__Clostridiales.f__Lachnospiraceae.g__Lachnospiraceae_noname.s__Lachnospiraceae_bacterium_8_1_57FAA	TRUE	reported	EiAyr5	20.6451
rs61895387	2.41e-06	T	A	0.074851	-0.31575	0.0669609	k__Bacteria.p__Firmicutes.c__Clostridia.o__Clostridiales.f__Lachnospiraceae.g__Lachnospiraceae_noname.s__Lachnospiraceae_bacterium_8_1_57FAA	TRUE	reported	EiAyr5	22.2353
rs11223731	6.9e-07	A	G	0.243695	-0.18607	0.0374824	k__Bacteria.p__Firmicutes.c__Clostridia.o__Clostridiales.f__Lachnospiraceae.g__Lachnospiraceae_noname.s__Lachnospiraceae_bacterium_8_1_57FAA	TRUE	reported	EiAyr5	24.6433
rs1346173	5.94e-06	A	G	0.658018	0.156595	0.034581	k__Bacteria.p__Firmicutes.c__Clostridia.o__Clostridiales.f__Lachnospiraceae.g__Lachnospiraceae_noname.s__Lachnospiraceae_bacterium_8_1_57FAA	TRUE	reported	EiAyr5	20.506
rs28521978	6.88e-06	A	G	0.289057	0.1631	0.0362663	k__Bacteria.p__Firmicutes.c__Clostridia.o__Clostridiales.f__Lachnospiraceae.g__Lachnospiraceae_noname.s__Lachnospiraceae_bacterium_8_1_57FAA	TRUE	reported	EiAyr5	20.2255
rs8089654	4.5e-06	G	T	0.863953	0.228586	0.0498372	k__Bacteria.p__Firmicutes.c__Clostridia.o__Clostridiales.f__Lachnospiraceae.g__Lachnospiraceae_noname.s__Lachnospiraceae_bacterium_8_1_57FAA	TRUE	reported	EiAyr5	21.0374
rs12986007	5.78e-06	T	G	0.0759376	-0.296425	0.0653759	k__Bacteria.p__Firmicutes.c__Clostridia.o__Clostridiales.f__Lachnospiraceae.g__Lachnospiraceae_noname.s__Lachnospiraceae_bacterium_8_1_57FAA	TRUE	reported	EiAyr5	20.5586
rs7590468	1.28e-06	G	A	0.338112	-0.0891075	0.0184003	k__Bacteria.p__Firmicutes.c__Clostridia.o__Clostridiales.f__Lachnospiraceae.g__Roseburia.s__Roseburia_hominis	TRUE	reported	j2Qs0h	23.4518
rs35004779	4.23e-06	T	C	0.421728	0.0807293	0.0175514	k__Bacteria.p__Firmicutes.c__Clostridia.o__Clostridiales.f__Lachnospiraceae.g__Roseburia.s__Roseburia_hominis	TRUE	reported	j2Qs0h	21.1563
rs7786467	7.5e-06	A	C	0.215173	-0.0968338	0.0216192	k__Bacteria.p__Firmicutes.c__Clostridia.o__Clostridiales.f__Lachnospiraceae.g__Roseburia.s__Roseburia_hominis	TRUE	reported	j2Qs0h	20.062
rs215996	4.08e-06	C	G	0.152519	-0.11075	0.0240367	k__Bacteria.p__Firmicutes.c__Clostridia.o__Clostridiales.f__Lachnospiraceae.g__Roseburia.s__Roseburia_hominis	TRUE	reported	j2Qs0h	21.2292
rs2225380	2.13e-06	C	A	0.688409	-0.0894148	0.0188625	k__Bacteria.p__Firmicutes.c__Clostridia.o__Clostridiales.f__Lachnospiraceae.g__Roseburia.s__Roseburia_hominis	TRUE	reported	j2Qs0h	22.4709
rs722241	2.64e-06	G	T	0.778849	-0.103384	0.0220121	k__Bacteria.p__Firmicutes.c__Clostridia.o__Clostridiales.f__Lachnospiraceae.g__Roseburia.s__Roseburia_hominis	TRUE	reported	j2Qs0h	22.0589
rs854661	1.42e-06	T	C	0.477202	0.0827355	0.0171553	k__Bacteria.p__Firmicutes.c__Clostridia.o__Clostridiales.f__Lachnospiraceae.g__Roseburia.s__Roseburia_hominis	TRUE	reported	j2Qs0h	23.2588
rs2087796	3.26e-06	C	T	0.773341	0.109263	0.0234779	k__Bacteria.p__Firmicutes.c__Clostridia.o__Clostridiales.f__Lachnospiraceae.g__Roseburia.s__Roseburia_intestinalis	TRUE	reported	PMN8JX	21.6585
rs72697383	9.83e-07	A	C	0.14746	0.13667	0.0279205	k__Bacteria.p__Firmicutes.c__Clostridia.o__Clostridiales.f__Lachnospiraceae.g__Roseburia.s__Roseburia_intestinalis	TRUE	reported	PMN8JX	23.9607
rs778342	3.1e-06	A	G	0.0821165	0.170187	0.036489	k__Bacteria.p__Firmicutes.c__Clostridia.o__Clostridiales.f__Lachnospiraceae.g__Roseburia.s__Roseburia_intestinalis	TRUE	reported	PMN8JX	21.7535
rs4834490	7.2e-06	C	T	0.752106	-0.102556	0.0228527	k__Bacteria.p__Firmicutes.c__Clostridia.o__Clostridiales.f__Lachnospiraceae.g__Roseburia.s__Roseburia_intestinalis	TRUE	reported	PMN8JX	20.1393
rs76557325	8.32e-06	G	A	0.0796945	-0.166509	0.0373612	k__Bacteria.p__Firmicutes.c__Clostridia.o__Clostridiales.f__Lachnospiraceae.g__Roseburia.s__Roseburia_intestinalis	TRUE	reported	PMN8JX	19.8624
rs6871001	4.93e-06	C	T	0.435941	0.0891786	0.0195236	k__Bacteria.p__Firmicutes.c__Clostridia.o__Clostridiales.f__Lachnospiraceae.g__Roseburia.s__Roseburia_intestinalis	TRUE	reported	PMN8JX	20.8642
rs7112918	7.05e-06	C	T	0.469469	0.0890031	0.0198129	k__Bacteria.p__Firmicutes.c__Clostridia.o__Clostridiales.f__Lachnospiraceae.g__Roseburia.s__Roseburia_intestinalis	TRUE	reported	PMN8JX	20.1796
rs8006559	3.71e-06	G	A	0.0511182	-0.206063	0.0445341	k__Bacteria.p__Firmicutes.c__Clostridia.o__Clostridiales.f__Lachnospiraceae.g__Roseburia.s__Roseburia_intestinalis	TRUE	reported	PMN8JX	21.4098
rs1954057	8.38e-06	G	C	0.392871	0.0909546	0.0204151	k__Bacteria.p__Firmicutes.c__Clostridia.o__Clostridiales.f__Lachnospiraceae.g__Roseburia.s__Roseburia_intestinalis	TRUE	reported	PMN8JX	19.8493
rs12592099	3.57e-06	C	G	0.334082	-0.0967904	0.0208836	k__Bacteria.p__Firmicutes.c__Clostridia.o__Clostridiales.f__Lachnospiraceae.g__Roseburia.s__Roseburia_intestinalis	TRUE	reported	PMN8JX	21.481
rs7630416	1.2e-06	A	C	0.618442	0.0958709	0.0197414	k__Bacteria.p__Firmicutes.c__Clostridia.o__Clostridiales.f__Lachnospiraceae.g__Roseburia.s__Roseburia_inulinivorans	TRUE	reported	gH5Gjc	23.5842
rs2273934	5.36e-06	G	A	0.0652347	-0.167222	0.0367504	k__Bacteria.p__Firmicutes.c__Clostridia.o__Clostridiales.f__Lachnospiraceae.g__Roseburia.s__Roseburia_inulinivorans	TRUE	reported	gH5Gjc	20.7044
rs12418335	5.81e-06	C	G	0.383409	-0.0832976	0.0183744	k__Bacteria.p__Firmicutes.c__Clostridia.o__Clostridiales.f__Lachnospiraceae.g__Roseburia.s__Roseburia_inulinivorans	TRUE	reported	gH5Gjc	20.5513
rs77776469	4.41e-07	A	T	0.0739975	-0.193856	0.038383	k__Bacteria.p__Firmicutes.c__Clostridia.o__Clostridiales.f__Lachnospiraceae.g__Roseburia.s__Roseburia_inulinivorans	TRUE	reported	gH5Gjc	25.5081
rs76776955	4.26e-06	C	G	0.104915	-0.207417	0.0451065	k__Bacteria.p__Firmicutes.c__Clostridia.o__Clostridiales.f__Lachnospiraceae.g__Roseburia.s__Roseburia_unclassified	TRUE	reported	Z2Mc0b	21.1452
rs2121787	7.48e-06	G	A	0.0838426	0.228807	0.0510771	k__Bacteria.p__Firmicutes.c__Clostridia.o__Clostridiales.f__Lachnospiraceae.g__Roseburia.s__Roseburia_unclassified	TRUE	reported	Z2Mc0b	20.0672
rs17665612	4.44e-06	G	C	0.148523	0.17422	0.0379599	k__Bacteria.p__Firmicutes.c__Clostridia.o__Clostridiales.f__Lachnospiraceae.g__Roseburia.s__Roseburia_unclassified	TRUE	reported	Z2Mc0b	21.0642
rs57978465	9.47e-06	A	G	0.0799417	0.223943	0.0505637	k__Bacteria.p__Firmicutes.c__Clostridia.o__Clostridiales.f__Lachnospiraceae.g__Roseburia.s__Roseburia_unclassified	TRUE	reported	Z2Mc0b	19.6155
rs13127387	4.43e-06	A	G	0.349386	0.129909	0.0283014	k__Bacteria.p__Firmicutes.c__Clostridia.o__Clostridiales.f__Lachnospiraceae.g__Roseburia.s__Roseburia_unclassified	TRUE	reported	Z2Mc0b	21.07
rs7720468	9.56e-06	A	G	0.172441	-0.165604	0.0374082	k__Bacteria.p__Firmicutes.c__Clostridia.o__Clostridiales.f__Lachnospiraceae.g__Roseburia.s__Roseburia_unclassified	TRUE	reported	Z2Mc0b	19.5978
rs2568643	5.59e-06	A	G	0.295225	0.131633	0.0289862	k__Bacteria.p__Firmicutes.c__Clostridia.o__Clostridiales.f__Lachnospiraceae.g__Roseburia.s__Roseburia_unclassified	TRUE	reported	Z2Mc0b	20.6229
rs894795	7.74e-06	T	C	0.522454	0.118869	0.0265788	k__Bacteria.p__Firmicutes.c__Clostridia.o__Clostridiales.f__Lachnospiraceae.g__Roseburia.s__Roseburia_unclassified	TRUE	reported	Z2Mc0b	20.0016
rs4883997	9.15e-06	G	C	0.912648	0.203883	0.0459584	k__Bacteria.p__Firmicutes.c__Clostridia.o__Clostridiales.f__Lachnospiraceae.g__Roseburia.s__Roseburia_unclassified	TRUE	reported	Z2Mc0b	19.6804
rs8013597	7.78e-07	G	A	0.22529	0.152996	0.030965	k__Bacteria.p__Firmicutes.c__Clostridia.o__Clostridiales.f__Lachnospiraceae.g__Roseburia.s__Roseburia_unclassified	TRUE	reported	Z2Mc0b	24.4127
rs856250	8.98e-06	G	A	0.12838	0.177245	0.0399176	k__Bacteria.p__Firmicutes.c__Clostridia.o__Clostridiales.f__Lachnospiraceae.g__Roseburia.s__Roseburia_unclassified	TRUE	reported	Z2Mc0b	19.7161
rs62006238	3.01e-07	T	C	0.0742713	0.274038	0.0534904	k__Bacteria.p__Firmicutes.c__Clostridia.o__Clostridiales.f__Lachnospiraceae.g__Roseburia.s__Roseburia_unclassified	TRUE	reported	Z2Mc0b	26.2463
rs7217715	7.95e-06	A	G	0.233719	-0.138197	0.0309403	k__Bacteria.p__Firmicutes.c__Clostridia.o__Clostridiales.f__Lachnospiraceae.g__Roseburia.s__Roseburia_unclassified	TRUE	reported	Z2Mc0b	19.9503
rs7289868	2.88e-06	T	G	0.411824	0.123249	0.0263401	k__Bacteria.p__Firmicutes.c__Clostridia.o__Clostridiales.f__Lachnospiraceae.g__Roseburia.s__Roseburia_unclassified	TRUE	reported	Z2Mc0b	21.8944
