# Supplementary material for: Causal relationships between the gut microbiota, inflammatory cytokines, and alcoholic liver disease: a Mendelian randomization analysis
Source: Front Endocrinol (Lausanne). 2024 Oct 21;15:1442603. doi: 10.3389/fendo.2024.1442603 (PMC11532067; doi:10.3389/fendo.2024.1442603)
Supplement: Supplementary file 2 [file Table2.xlsx]

## Sheet: Sheet1
The instruments of inflammatory cytokine
effect_allele.exposure	other_allele.exposure	beta.exposure	se.exposure	pval.exposure	SNP	samplesize.exposure	exposure	mr_keep.exposure	pval_origin.exposure	id.exposure	eaf.exposure	F statistics
T	G	0.0588	0.0123	1.75e-06	rs356283	14730	GCST90274758.tsv.gz	TRUE	reported	jcsOvi	NA	22.8531
A	C	-0.1537	0.0344	7.89e-06	rs115454951	11982	GCST90274758.tsv.gz	TRUE	reported	jcsOvi	NA	19.9632
A	G	-0.0884	0.0175	4.39e-07	rs10926313	14288	GCST90274758.tsv.gz	TRUE	reported	jcsOvi	NA	25.5169
T	G	0.2607	0.0521	5.62e-07	rs76686678	14730	GCST90274758.tsv.gz	TRUE	reported	jcsOvi	NA	25.0384
T	C	0.3201	0.0722	9.27e-06	rs139951113	12935	GCST90274758.tsv.gz	TRUE	reported	jcsOvi	NA	19.6561
A	G	-0.0875	0.0197	8.93e-06	rs10513018	14288	GCST90274758.tsv.gz	TRUE	reported	jcsOvi	NA	19.728
T	C	0.0594	0.0119	5.99e-07	rs5030072	14716	GCST90274758.tsv.gz	TRUE	reported	jcsOvi	NA	24.916
A	G	0.06	0.0134	7.55e-06	rs9858086	14288	GCST90274758.tsv.gz	TRUE	reported	jcsOvi	NA	20.049
T	C	0.1784	0.0403	9.56e-06	rs112020430	14735	GCST90274758.tsv.gz	TRUE	reported	jcsOvi	NA	19.5965
A	C	0.1367	0.0306	7.92e-06	rs73027969	14091	GCST90274758.tsv.gz	TRUE	reported	jcsOvi	NA	19.957
A	G	-0.1305	0.0116	2.32e-29	rs3733402	14736	GCST90274758.tsv.gz	TRUE	reported	jcsOvi	NA	126.562
T	C	-0.089	0.0161	3.24e-08	rs13135645	14288	GCST90274758.tsv.gz	TRUE	reported	jcsOvi	NA	30.5582
T	C	0.0926	0.0152	1.11e-09	rs2731672	11783	GCST90274758.tsv.gz	TRUE	reported	jcsOvi	NA	37.1137
A	G	0.066	0.0146	6.17e-06	rs1034059	14288	GCST90274758.tsv.gz	TRUE	reported	jcsOvi	NA	20.4354
T	C	0.0754	0.0142	1.1e-07	rs6963617	14288	GCST90274758.tsv.gz	TRUE	reported	jcsOvi	NA	28.1946
C	G	-0.1269	0.0281	6.3e-06	rs78948504	11781	GCST90274758.tsv.gz	TRUE	reported	jcsOvi	NA	20.3944
T	C	-0.0593	0.0124	1.73e-06	rs10792025	14727	GCST90274758.tsv.gz	TRUE	reported	jcsOvi	NA	22.87
T	C	-0.2226	0.0474	2.65e-06	rs181095999	14736	GCST90274758.tsv.gz	TRUE	reported	jcsOvi	NA	22.0543
T	G	0.0705	0.0159	9.25e-06	rs7490744	11783	GCST90274758.tsv.gz	TRUE	reported	jcsOvi	NA	19.66
T	C	0.0791	0.0169	2.86e-06	rs114302245	10894	GCST90274758.tsv.gz	TRUE	reported	jcsOvi	NA	21.9068
T	C	-0.0995	0.0214	3.33e-06	rs2856226	12404	GCST90274758.tsv.gz	TRUE	reported	jcsOvi	NA	21.6182
A	T	0.0772	0.0172	7.18e-06	rs60037565	11337	GCST90274758.tsv.gz	TRUE	reported	jcsOvi	NA	20.1455
A	C	-0.0756	0.0169	7.7e-06	rs56828003	10894	GCST90274758.tsv.gz	TRUE	reported	jcsOvi	NA	20.0111
C	G	0.2235	0.0486	4.25e-06	rs137887001	14288	GCST90274758.tsv.gz	TRUE	reported	jcsOvi	NA	21.1486
A	G	0.139	0.0293	2.1e-06	rs115657851	14715	GCST90274759.tsv.gz	TRUE	reported	5P1nih	NA	22.5058
A	G	0.3552	0.077	3.97e-06	rs75492374	11139	GCST90274759.tsv.gz	TRUE	reported	5P1nih	NA	21.2796
T	C	0.1673	0.0358	2.97e-06	rs541944924	14080	GCST90274759.tsv.gz	TRUE	reported	5P1nih	NA	21.8387
T	C	-0.1524	0.0339	6.94e-06	rs184103539	12833	GCST90274759.tsv.gz	TRUE	reported	5P1nih	NA	20.2102
A	C	0.0643	0.0143	6.91e-06	rs6544381	14732	GCST90274759.tsv.gz	TRUE	reported	5P1nih	NA	20.2185
T	C	0.2044	0.044	3.39e-06	rs111478357	13801	GCST90274759.tsv.gz	TRUE	reported	5P1nih	NA	21.5802
A	T	-0.1012	0.0222	5.15e-06	rs62188709	14288	GCST90274759.tsv.gz	TRUE	reported	5P1nih	NA	20.7805
A	C	-0.087	0.0194	7.31e-06	rs6441227	10894	GCST90274759.tsv.gz	TRUE	reported	5P1nih	NA	20.1111
T	C	-0.0925	0.0199	3.35e-06	rs10024178	14716	GCST90274759.tsv.gz	TRUE	reported	5P1nih	NA	21.6061
A	T	0.2754	0.0584	2.41e-06	rs189104742	14729	GCST90274759.tsv.gz	TRUE	reported	5P1nih	NA	22.2383
T	C	0.1281	0.0258	6.87e-07	rs62319741	14733	GCST90274759.tsv.gz	TRUE	reported	5P1nih	NA	24.6524
A	G	0.0552	0.0122	6.05e-06	rs6463679	14288	GCST90274759.tsv.gz	TRUE	reported	5P1nih	NA	20.4719
A	G	0.0598	0.0122	9.5e-07	rs1608554	14733	GCST90274759.tsv.gz	TRUE	reported	5P1nih	NA	24.0261
T	C	0.0562	0.0122	4.09e-06	rs2527856	14288	GCST90274759.tsv.gz	TRUE	reported	5P1nih	NA	21.2204
A	G	-0.1301	0.0292	8.37e-06	rs73701916	14726	GCST90274759.tsv.gz	TRUE	reported	5P1nih	NA	19.8513
A	T	0.5548	0.1204	4.07e-06	rs4749761	6862	GCST90274759.tsv.gz	TRUE	reported	5P1nih	NA	21.2334
T	G	-0.0606	0.0133	5.2e-06	rs11512688	12193	GCST90274759.tsv.gz	TRUE	reported	5P1nih	NA	20.7607
C	G	-0.0551	0.0119	3.65e-06	rs2620728	14288	GCST90274759.tsv.gz	TRUE	reported	5P1nih	NA	21.4392
T	C	0.1608	0.0357	6.66e-06	rs79226097	14732	GCST90274759.tsv.gz	TRUE	reported	5P1nih	NA	20.2878
T	C	0.0594	0.0132	6.8e-06	rs739998	13662	GCST90274759.tsv.gz	TRUE	reported	5P1nih	NA	20.25
A	G	0.0777	0.0173	7.08e-06	rs56139330	12197	GCST90274759.tsv.gz	TRUE	reported	5P1nih	NA	20.172
A	T	0.3494	0.0754	3.59e-06	rs117645472	11095	GCST90274759.tsv.gz	TRUE	reported	5P1nih	NA	21.4735
A	G	-0.2927	0.0654	7.62e-06	rs73966257	12935	GCST90274759.tsv.gz	TRUE	reported	5P1nih	NA	20.0304
A	T	0.1025	0.0231	9.11e-06	rs151018349	10474	GCST90274759.tsv.gz	TRUE	reported	5P1nih	NA	19.689
A	G	-0.0696	0.0121	8.82e-09	rs4812802	14288	GCST90274759.tsv.gz	TRUE	reported	5P1nih	NA	33.0863
A	G	-0.2089	0.0319	5.81e-11	rs6073378	14732	GCST90274759.tsv.gz	TRUE	reported	5P1nih	NA	42.884
T	C	-0.0655	0.0128	3.1e-07	rs6031491	14288	GCST90274759.tsv.gz	TRUE	reported	5P1nih	NA	26.1856
A	T	-0.1626	0.0353	4.1e-06	rs62206054	14733	GCST90274759.tsv.gz	TRUE	reported	5P1nih	NA	21.2174
T	C	0.3247	0.0559	6.3e-09	rs148377517	12935	GCST90274759.tsv.gz	TRUE	reported	5P1nih	NA	33.7397
A	G	-0.2515	0.0503	5.73e-07	rs111477402	13422	GCST90274759.tsv.gz	TRUE	reported	5P1nih	NA	25
T	C	-0.0625	0.0141	9.31e-06	rs2071200	14288	GCST90274759.tsv.gz	TRUE	reported	5P1nih	NA	19.6482
A	G	0.2582	0.0524	8.33e-07	rs117113154	14736	GCST90274759.tsv.gz	TRUE	reported	5P1nih	NA	24.2801
T	G	-0.0686	0.012	1.09e-08	rs3818247	14733	GCST90274759.tsv.gz	TRUE	reported	5P1nih	NA	32.6803
C	G	0.1889	0.0224	3.37e-17	rs3212211	14288	GCST90274759.tsv.gz	TRUE	reported	5P1nih	NA	71.1161
A	G	0.1533	0.012	2.26e-37	rs6093983	14288	GCST90274759.tsv.gz	TRUE	reported	5P1nih	NA	163.201
T	C	-0.1405	0.0187	5.76e-14	rs6031627	14718	GCST90274759.tsv.gz	TRUE	reported	5P1nih	NA	56.4507
T	C	-0.1424	0.0229	5.02e-10	rs73113314	14288	GCST90274759.tsv.gz	TRUE	reported	5P1nih	NA	38.6678
T	C	0.8932	0.026	1e-200	rs112665079	14720	GCST90274759.tsv.gz	TRUE	reported	5P1nih	NA	1180.19
A	G	0.0779	0.0174	7.57e-06	rs244129	14288	GCST90274759.tsv.gz	TRUE	reported	5P1nih	NA	20.0436
T	C	0.9687	0.0448	1.1e-103	rs80212763	14249	GCST90274759.tsv.gz	TRUE	reported	5P1nih	NA	467.544
A	G	0.2878	0.0507	1.37e-08	rs138960575	14288	GCST90274759.tsv.gz	TRUE	reported	5P1nih	NA	32.223
C	G	0.1798	0.0144	8.89e-36	rs1799880	14288	GCST90274759.tsv.gz	TRUE	reported	5P1nih	NA	155.903
C	G	-0.1604	0.021	2.2e-14	rs36013790	14734	GCST90274759.tsv.gz	TRUE	reported	5P1nih	NA	58.3405
T	C	-0.434	0.0345	2.73e-36	rs6031700	14732	GCST90274759.tsv.gz	TRUE	reported	5P1nih	NA	158.249
T	G	-0.1787	0.0122	1.4e-48	rs6065738	14288	GCST90274759.tsv.gz	TRUE	reported	5P1nih	NA	214.55
A	G	0.12	0.0147	3.26e-16	rs12479560	12404	GCST90274759.tsv.gz	TRUE	reported	5P1nih	NA	66.6389
A	T	0.0885	0.0169	1.63e-07	rs6103818	14288	GCST90274759.tsv.gz	TRUE	reported	5P1nih	NA	27.4229
T	C	0.1155	0.0209	3.27e-08	rs6124657	14288	GCST90274759.tsv.gz	TRUE	reported	5P1nih	NA	30.5402
T	C	-0.0686	0.0152	6.39e-06	rs12329448	14729	GCST90274759.tsv.gz	TRUE	reported	5P1nih	NA	20.3686
A	G	-0.3058	0.0611	5.59e-07	rs142432299	12935	GCST90274759.tsv.gz	TRUE	reported	5P1nih	NA	25.0491
A	G	0.2127	0.0473	6.9e-06	rs147052185	14244	GCST90274759.tsv.gz	TRUE	reported	5P1nih	NA	20.2215
A	G	-0.0599	0.0131	4.82e-06	rs7292320	14729	GCST90274759.tsv.gz	TRUE	reported	5P1nih	NA	20.9079
A	C	-0.0664	0.0144	4.01e-06	rs13303278	10265	GCST90274760.tsv.gz	TRUE	reported	pP42d9	NA	21.2623
T	G	0.0632	0.0137	3.97e-06	rs3003450	11762	GCST90274760.tsv.gz	TRUE	reported	pP42d9	NA	21.281
T	C	-0.1321	0.0293	6.53e-06	rs10799609	11778	GCST90274760.tsv.gz	TRUE	reported	pP42d9	NA	20.3269
C	G	-0.3211	0.0718	7.74e-06	rs79664530	10843	GCST90274760.tsv.gz	TRUE	reported	pP42d9	NA	20.0001
A	C	-0.3226	0.0682	2.24e-06	rs76672219	11291	GCST90274760.tsv.gz	TRUE	reported	pP42d9	NA	22.3748
A	G	0.1852	0.0418	9.4e-06	rs141625055	11765	GCST90274760.tsv.gz	TRUE	reported	pP42d9	NA	19.6304
A	G	-0.1495	0.0335	8.09e-06	rs59142746	9453	GCST90274760.tsv.gz	TRUE	reported	pP42d9	NA	19.9156
T	G	0.1929	0.0433	8.39e-06	rs76198814	11772	GCST90274760.tsv.gz	TRUE	reported	pP42d9	NA	19.8467
T	C	0.179	0.0385	3.33e-06	rs73200305	11778	GCST90274760.tsv.gz	TRUE	reported	pP42d9	NA	21.6165
A	G	0.0833	0.0166	5.22e-07	rs62277657	11777	GCST90274760.tsv.gz	TRUE	reported	pP42d9	NA	25.181
A	G	-0.0897	0.0197	5.28e-06	rs17491469	11777	GCST90274760.tsv.gz	TRUE	reported	pP42d9	NA	20.7325
A	G	-0.0811	0.0176	4.07e-06	rs138311590	11758	GCST90274760.tsv.gz	TRUE	reported	pP42d9	NA	21.2332
T	C	-0.3099	0.0697	8.74e-06	rs79259958	9945	GCST90274760.tsv.gz	TRUE	reported	pP42d9	NA	19.7687
T	C	0.2364	0.0535	9.93e-06	rs144163565	11776	GCST90274760.tsv.gz	TRUE	reported	pP42d9	NA	19.5248
C	G	0.0692	0.014	7.7e-07	rs9684768	11330	GCST90274760.tsv.gz	TRUE	reported	pP42d9	NA	24.4318
A	G	-0.0873	0.0189	3.86e-06	rs17340161	11330	GCST90274760.tsv.gz	TRUE	reported	pP42d9	NA	21.3356
A	G	-0.4237	0.094	6.56e-06	rs118087756	8024	GCST90274760.tsv.gz	TRUE	reported	pP42d9	NA	20.3171
T	C	0.0853	0.0181	2.44e-06	rs9496445	11768	GCST90274760.tsv.gz	TRUE	reported	pP42d9	NA	22.2096
A	G	0.0803	0.0181	9.14e-06	rs12699544	11777	GCST90274760.tsv.gz	TRUE	reported	pP42d9	NA	19.6822
A	G	0.311	0.0639	1.13e-06	rs142970662	9834	GCST90274760.tsv.gz	TRUE	reported	pP42d9	NA	23.6875
A	T	-0.079	0.0162	1.08e-06	rs4993886	8371	GCST90274760.tsv.gz	TRUE	reported	pP42d9	NA	23.7807
A	G	-0.2047	0.044	3.28e-06	rs55885546	11778	GCST90274760.tsv.gz	TRUE	reported	pP42d9	NA	21.6436
A	G	-0.293	0.0644	5.37e-06	rs141429639	11330	GCST90274760.tsv.gz	TRUE	reported	pP42d9	NA	20.6997
C	G	-0.1899	0.0421	6.46e-06	rs74383279	11761	GCST90274760.tsv.gz	TRUE	reported	pP42d9	NA	20.3463
A	G	-0.0674	0.0136	7.2e-07	rs1329733	11330	GCST90274760.tsv.gz	TRUE	reported	pP42d9	NA	24.5608
A	G	0.0877	0.0194	6.17e-06	rs4740350	11778	GCST90274760.tsv.gz	TRUE	reported	pP42d9	NA	20.436
T	C	0.2119	0.0435	1.11e-06	rs142585779	10266	GCST90274760.tsv.gz	TRUE	reported	pP42d9	NA	23.7292
T	C	0.1224	0.0273	7.34e-06	rs62589336	10266	GCST90274760.tsv.gz	TRUE	reported	pP42d9	NA	20.1019
T	C	0.0874	0.0186	2.62e-06	rs117212234	11330	GCST90274760.tsv.gz	TRUE	reported	pP42d9	NA	22.0799
A	G	-0.0716	0.0159	6.7e-06	rs4561132	11329	GCST90274760.tsv.gz	TRUE	reported	pP42d9	NA	20.2783
T	G	-0.2687	0.0588	4.88e-06	rs569463048	7943	GCST90274760.tsv.gz	TRUE	reported	pP42d9	NA	20.8824
C	G	0.0679	0.0141	1.47e-06	rs77502336	11775	GCST90274760.tsv.gz	TRUE	reported	pP42d9	NA	23.19
T	C	0.1703	0.0362	2.55e-06	rs118115625	11778	GCST90274760.tsv.gz	TRUE	reported	pP42d9	NA	22.1316
A	G	0.2112	0.0451	2.83e-06	rs148226005	11765	GCST90274760.tsv.gz	TRUE	reported	pP42d9	NA	21.9298
T	C	-0.3648	0.0818	8.21e-06	rs114907684	8283	GCST90274760.tsv.gz	TRUE	reported	pP42d9	NA	19.8885
T	C	-0.07	0.0153	4.76e-06	rs1370215	11330	GCST90274760.tsv.gz	TRUE	reported	pP42d9	NA	20.9321
C	G	-0.429	0.0926	3.61e-06	rs184082936	9368	GCST90274760.tsv.gz	TRUE	reported	pP42d9	NA	21.4631
C	G	-0.0881	0.0176	5.57e-07	rs6509909	11330	GCST90274760.tsv.gz	TRUE	reported	pP42d9	NA	25.0569
T	C	0.0765	0.0167	4.63e-06	rs9941952	11774	GCST90274760.tsv.gz	TRUE	reported	pP42d9	NA	20.9841
A	G	0.0626	0.0134	2.99e-06	rs2712427	11345	GCST90274761.tsv.gz	TRUE	reported	4F0ZKD	NA	21.8242
A	G	0.1447	0.0305	2.09e-06	rs115455827	11792	GCST90274761.tsv.gz	TRUE	reported	4F0ZKD	NA	22.508
A	C	0.2444	0.0522	2.84e-06	rs117097664	11345	GCST90274761.tsv.gz	TRUE	reported	4F0ZKD	NA	21.9211
T	C	-0.067	0.0133	4.71e-07	rs2691530	11793	GCST90274761.tsv.gz	TRUE	reported	4F0ZKD	NA	25.3774
C	G	-0.1575	0.0341	3.86e-06	rs138101212	9898	GCST90274761.tsv.gz	TRUE	reported	4F0ZKD	NA	21.333
A	G	-0.1229	0.0242	3.8e-07	rs2470622	11345	GCST90274761.tsv.gz	TRUE	reported	4F0ZKD	NA	25.7913
A	G	-0.0767	0.0172	8.22e-06	rs11202576	11345	GCST90274761.tsv.gz	TRUE	reported	4F0ZKD	NA	19.8854
A	G	-0.1557	0.035	8.64e-06	rs72984228	11792	GCST90274761.tsv.gz	TRUE	reported	4F0ZKD	NA	19.7898
T	C	0.1331	0.0293	5.55e-06	rs113946880	11792	GCST90274761.tsv.gz	TRUE	reported	4F0ZKD	NA	20.6358
A	T	0.1657	0.0359	3.92e-06	rs7136254	9827	GCST90274761.tsv.gz	TRUE	reported	4F0ZKD	NA	21.3038
C	G	0.0659	0.0149	9.74e-06	rs10860902	11778	GCST90274761.tsv.gz	TRUE	reported	4F0ZKD	NA	19.5613
T	C	0.1554	0.0329	2.32e-06	rs7171268	11345	GCST90274761.tsv.gz	TRUE	reported	4F0ZKD	NA	22.3105
A	G	-0.212	0.042	4.47e-07	rs148317708	10919	GCST90274761.tsv.gz	TRUE	reported	4F0ZKD	NA	25.4785
T	C	-0.0843	0.0186	5.84e-06	rs9962377	11793	GCST90274761.tsv.gz	TRUE	reported	4F0ZKD	NA	20.5414
T	C	0.0692	0.0148	2.93e-06	rs428324	10281	GCST90274761.tsv.gz	TRUE	reported	4F0ZKD	NA	21.8619
A	G	-0.0589	0.012	9.19e-07	rs773574	14295	GCST90274762.tsv.gz	TRUE	reported	gABd96	NA	24.0917
T	C	0.0622	0.0122	3.43e-07	rs1294389	14740	GCST90274762.tsv.gz	TRUE	reported	gABd96	NA	25.9933
T	C	0.1226	0.0258	2.01e-06	rs72699523	14295	GCST90274762.tsv.gz	TRUE	reported	gABd96	NA	22.5809
T	C	0.2608	0.0499	1.73e-07	rs146718647	12373	GCST90274762.tsv.gz	TRUE	reported	gABd96	NA	27.3158
A	C	-0.0797	0.0122	6.46e-11	rs6328	13224	GCST90274762.tsv.gz	TRUE	reported	gABd96	NA	42.6773
T	C	-0.0764	0.0159	1.55e-06	rs11102920	13218	GCST90274762.tsv.gz	TRUE	reported	gABd96	NA	23.0883
A	G	0.0584	0.0126	3.57e-06	rs72673086	12858	GCST90274762.tsv.gz	TRUE	reported	gABd96	NA	21.4825
T	C	-0.1646	0.0365	6.5e-06	rs78167655	14743	GCST90274762.tsv.gz	TRUE	reported	gABd96	NA	20.3364
T	C	-0.1187	0.0258	4.21e-06	rs4017	14742	GCST90274762.tsv.gz	TRUE	reported	gABd96	NA	21.1671
A	G	0.2208	0.0462	1.76e-06	rs17689534	13421	GCST90274762.tsv.gz	TRUE	reported	gABd96	NA	22.841
T	G	0.1213	0.0247	9.06e-07	rs12188775	14737	GCST90274762.tsv.gz	TRUE	reported	gABd96	NA	24.1172
T	C	0.0853	0.0185	4.01e-06	rs77493302	14743	GCST90274762.tsv.gz	TRUE	reported	gABd96	NA	21.2596
A	G	0.0619	0.0136	5.33e-06	rs2237172	14295	GCST90274762.tsv.gz	TRUE	reported	gABd96	NA	20.7159
T	G	0.0752	0.0161	3e-06	rs1611257	11768	GCST90274762.tsv.gz	TRUE	reported	gABd96	NA	21.8164
A	C	-0.0685	0.0143	1.67e-06	rs2904780	11538	GCST90274762.tsv.gz	TRUE	reported	gABd96	NA	22.9461
T	C	0.1203	0.0262	4.4e-06	rs397081	14743	GCST90274762.tsv.gz	TRUE	reported	gABd96	NA	21.0828
A	C	-0.0957	0.0213	7.02e-06	rs77515437	10894	GCST90274762.tsv.gz	TRUE	reported	gABd96	NA	20.1867
A	G	0.0925	0.0205	6.42e-06	rs73782207	14734	GCST90274762.tsv.gz	TRUE	reported	gABd96	NA	20.3599
T	G	0.0629	0.0137	4.41e-06	rs9479501	14729	GCST90274762.tsv.gz	TRUE	reported	gABd96	NA	21.0795
A	G	0.1389	0.0276	4.84e-07	rs12533747	14295	GCST90274762.tsv.gz	TRUE	reported	gABd96	NA	25.3272
A	C	0.1052	0.0229	4.35e-06	rs73688756	14295	GCST90274762.tsv.gz	TRUE	reported	gABd96	NA	21.1038
A	C	-0.1617	0.0352	4.35e-06	rs17647697	14741	GCST90274762.tsv.gz	TRUE	reported	gABd96	NA	21.1025
C	G	0.1867	0.0408	4.74e-06	rs12539643	11344	GCST90274762.tsv.gz	TRUE	reported	gABd96	NA	20.9396
T	C	0.0578	0.0117	7.81e-07	rs62494116	14729	GCST90274762.tsv.gz	TRUE	reported	gABd96	NA	24.4053
T	C	-0.2284	0.0503	5.61e-06	rs11778834	12841	GCST90274762.tsv.gz	TRUE	reported	gABd96	NA	20.6185
A	G	0.0626	0.0126	6.76e-07	rs1878359	14740	GCST90274762.tsv.gz	TRUE	reported	gABd96	NA	24.6835
C	G	0.053	0.0118	7.07e-06	rs10961630	14295	GCST90274762.tsv.gz	TRUE	reported	gABd96	NA	20.1738
T	C	0.1835	0.0413	8.87e-06	rs77156963	14740	GCST90274762.tsv.gz	TRUE	reported	gABd96	NA	19.7411
T	C	-0.0775	0.0118	5.11e-11	rs3128517	14295	GCST90274762.tsv.gz	TRUE	reported	gABd96	NA	43.136
A	G	-0.075	0.0148	4.03e-07	rs12259196	13244	GCST90274762.tsv.gz	TRUE	reported	gABd96	NA	25.6802
T	C	0.2352	0.0521	6.35e-06	rs4980184	14295	GCST90274762.tsv.gz	TRUE	reported	gABd96	NA	20.3798
A	C	-0.2977	0.0657	5.86e-06	rs183185212	13808	GCST90274762.tsv.gz	TRUE	reported	gABd96	NA	20.5318
T	C	0.1739	0.0384	5.94e-06	rs11025264	14743	GCST90274762.tsv.gz	TRUE	reported	gABd96	NA	20.5086
T	C	-0.175	0.0387	6.13e-06	rs9599159	14730	GCST90274762.tsv.gz	TRUE	reported	gABd96	NA	20.4482
C	G	-0.055	0.0117	2.59e-06	rs4899264	14295	GCST90274762.tsv.gz	TRUE	reported	gABd96	NA	22.098
A	T	-0.2055	0.0432	1.97e-06	rs182658308	10894	GCST90274762.tsv.gz	TRUE	reported	gABd96	NA	22.6285
A	G	0.0862	0.0195	9.85e-06	rs7149605	14731	GCST90274762.tsv.gz	TRUE	reported	gABd96	NA	19.5409
A	G	0.2773	0.0602	4.1e-06	rs140072192	11925	GCST90274762.tsv.gz	TRUE	reported	gABd96	NA	21.2181
T	C	-0.1722	0.0388	9.07e-06	rs140882208	14731	GCST90274762.tsv.gz	TRUE	reported	gABd96	NA	19.6971
T	G	-0.1546	0.0343	6.57e-06	rs4087847	14743	GCST90274762.tsv.gz	TRUE	reported	gABd96	NA	20.3157
A	T	-0.1748	0.0386	5.94e-06	rs74639669	14733	GCST90274762.tsv.gz	TRUE	reported	gABd96	NA	20.5073
T	C	-0.1249	0.0259	1.42e-06	rs62092633	11344	GCST90274762.tsv.gz	TRUE	reported	gABd96	NA	23.2555
T	C	0.0607	0.0124	9.82e-07	rs34559191	13675	GCST90274762.tsv.gz	TRUE	reported	gABd96	NA	23.9626
T	C	-0.271	0.0565	1.61e-06	rs117164089	13421	GCST90274762.tsv.gz	TRUE	reported	gABd96	NA	23.006
T	C	0.2541	0.0556	4.87e-06	rs148834134	13421	GCST90274762.tsv.gz	TRUE	reported	gABd96	NA	20.8862
C	G	-0.2164	0.0467	3.59e-06	rs13058191	14295	GCST90274762.tsv.gz	TRUE	reported	gABd96	NA	21.4724
T	C	-0.2016	0.0422	1.78e-06	rs34154371	13232	GCST90274763.tsv.gz	TRUE	reported	wMfO4R	NA	22.8221
A	C	-0.0812	0.0167	1.16e-06	rs12073499	14295	GCST90274763.tsv.gz	TRUE	reported	wMfO4R	NA	23.6417
A	G	-0.0614	0.0138	8.62e-06	rs7418913	14296	GCST90274763.tsv.gz	TRUE	reported	wMfO4R	NA	19.7961
C	G	-0.1987	0.0173	1.56e-30	rs56328050	14743	GCST90274763.tsv.gz	TRUE	reported	wMfO4R	NA	131.918
T	C	0.0764	0.0121	2.72e-10	rs10804112	14296	GCST90274763.tsv.gz	TRUE	reported	wMfO4R	NA	39.8672
T	C	0.0585	0.0117	5.73e-07	rs6435091	14737	GCST90274763.tsv.gz	TRUE	reported	wMfO4R	NA	25
A	T	0.1998	0.0401	6.28e-07	rs575195348	11331	GCST90274763.tsv.gz	TRUE	reported	wMfO4R	NA	24.8257
A	T	-0.0806	0.0162	6.51e-07	rs11695193	14743	GCST90274763.tsv.gz	TRUE	reported	wMfO4R	NA	24.7537
T	C	0.0781	0.0168	3.34e-06	rs11709039	14743	GCST90274763.tsv.gz	TRUE	reported	wMfO4R	NA	21.6114
A	C	0.0922	0.0203	5.58e-06	rs10024203	14735	GCST90274763.tsv.gz	TRUE	reported	wMfO4R	NA	20.6286
A	G	-0.0676	0.0149	5.71e-06	rs7729397	14738	GCST90274763.tsv.gz	TRUE	reported	wMfO4R	NA	20.5836
A	G	0.3474	0.0683	3.65e-07	rs148608719	12745	GCST90274763.tsv.gz	TRUE	reported	wMfO4R	NA	25.8713
A	G	0.0681	0.0145	2.65e-06	rs1034059	14296	GCST90274763.tsv.gz	TRUE	reported	wMfO4R	NA	22.0576
A	G	0.0847	0.0183	3.68e-06	rs73260589	14730	GCST90274763.tsv.gz	TRUE	reported	wMfO4R	NA	21.4222
T	C	0.4195	0.0912	4.23e-06	rs187405204	6257	GCST90274763.tsv.gz	TRUE	reported	wMfO4R	NA	21.158
C	G	0.1095	0.0238	4.21e-06	rs111764025	14731	GCST90274763.tsv.gz	TRUE	reported	wMfO4R	NA	21.1677
A	G	-0.2001	0.0428	2.94e-06	rs78449258	14744	GCST90274763.tsv.gz	TRUE	reported	wMfO4R	NA	21.8578
T	C	0.2044	0.0412	7.01e-07	rs73306603	14741	GCST90274763.tsv.gz	TRUE	reported	wMfO4R	NA	24.6132
A	G	-0.0962	0.0215	7.66e-06	rs1467702	14743	GCST90274763.tsv.gz	TRUE	reported	wMfO4R	NA	20.0204
C	G	-0.3615	0.0776	3.19e-06	rs140844269	12330	GCST90274763.tsv.gz	TRUE	reported	wMfO4R	NA	21.7017
A	G	-0.0539	0.0121	8.41e-06	rs11216018	14296	GCST90274763.tsv.gz	TRUE	reported	wMfO4R	NA	19.843
C	G	-0.0858	0.0165	1.99e-07	rs1032417	14296	GCST90274763.tsv.gz	TRUE	reported	wMfO4R	NA	27.04
A	G	0.1384	0.0312	9.17e-06	rs56097553	14744	GCST90274763.tsv.gz	TRUE	reported	wMfO4R	NA	19.6772
T	C	-0.0613	0.0135	5.61e-06	rs7146962	14295	GCST90274763.tsv.gz	TRUE	reported	wMfO4R	NA	20.6183
A	G	-0.0706	0.0157	6.9e-06	rs2411067	11345	GCST90274763.tsv.gz	TRUE	reported	wMfO4R	NA	20.2213
C	G	0.2318	0.0486	1.85e-06	rs137887001	14296	GCST90274763.tsv.gz	TRUE	reported	wMfO4R	NA	22.7486
T	C	0.0985	0.0222	9.12e-06	rs7287303	11791	GCST90274763.tsv.gz	TRUE	reported	wMfO4R	NA	19.6864
A	G	0.0749	0.0114	5.03e-11	rs12075	14731	GCST90274764.tsv.gz	TRUE	reported	pFoCDT	NA	43.1672
A	G	-0.0767	0.0172	8.22e-06	rs10911109	11774	GCST90274764.tsv.gz	TRUE	reported	pFoCDT	NA	19.8854
A	G	0.2955	0.0664	8.57e-06	rs74796877	13120	GCST90274764.tsv.gz	TRUE	reported	pFoCDT	NA	19.8052
A	G	-0.0563	0.0114	7.87e-07	rs13070345	14722	GCST90274764.tsv.gz	TRUE	reported	pFoCDT	NA	24.3897
T	C	-0.2541	0.0553	4.33e-06	rs114305427	12790	GCST90274764.tsv.gz	TRUE	reported	pFoCDT	NA	21.1134
A	G	0.1054	0.0203	2.08e-07	rs73077226	14286	GCST90274764.tsv.gz	TRUE	reported	pFoCDT	NA	26.9581
T	C	-0.3316	0.0225	3.69e-49	rs2228467	14733	GCST90274764.tsv.gz	TRUE	reported	pFoCDT	NA	217.202
A	G	-0.1549	0.0119	9.82e-39	rs3919627	14711	GCST90274764.tsv.gz	TRUE	reported	pFoCDT	NA	169.437
T	G	0.1546	0.0346	7.89e-06	rs142738647	14722	GCST90274764.tsv.gz	TRUE	reported	pFoCDT	NA	19.9649
A	G	-0.0713	0.0121	3.8e-09	rs13081156	14285	GCST90274764.tsv.gz	TRUE	reported	pFoCDT	NA	34.7223
T	C	0.1502	0.0303	7.16e-07	rs79684468	14286	GCST90274764.tsv.gz	TRUE	reported	pFoCDT	NA	24.5728
T	C	-0.0845	0.0159	1.07e-07	rs4504148	14720	GCST90274764.tsv.gz	TRUE	reported	pFoCDT	NA	28.2435
T	C	0.0931	0.0134	3.71e-12	rs1491961	14286	GCST90274764.tsv.gz	TRUE	reported	pFoCDT	NA	48.2714
A	G	0.0723	0.0144	5.14e-07	rs1979672	14720	GCST90274764.tsv.gz	TRUE	reported	pFoCDT	NA	25.2088
T	C	0.4043	0.0898	6.72e-06	rs148554043	11726	GCST90274764.tsv.gz	TRUE	reported	pFoCDT	NA	20.27
A	C	-0.3374	0.0714	2.3e-06	rs139597204	12303	GCST90274764.tsv.gz	TRUE	reported	pFoCDT	NA	22.3303
A	C	-0.0656	0.0137	1.68e-06	rs6894241	14715	GCST90274764.tsv.gz	TRUE	reported	pFoCDT	NA	22.928
A	G	0.2299	0.0508	6.02e-06	rs151240414	11335	GCST90274764.tsv.gz	TRUE	reported	pFoCDT	NA	20.481
T	C	0.0667	0.0135	7.78e-07	rs12530862	14286	GCST90274764.tsv.gz	TRUE	reported	pFoCDT	NA	24.4109
T	C	-0.0613	0.0118	2.05e-07	rs13228034	14286	GCST90274764.tsv.gz	TRUE	reported	pFoCDT	NA	26.9871
A	G	0.2002	0.0205	1.58e-22	rs757973	14713	GCST90274764.tsv.gz	TRUE	reported	pFoCDT	NA	95.3719
T	C	-0.2339	0.0432	6.15e-08	rs143921262	13377	GCST90274764.tsv.gz	TRUE	reported	pFoCDT	NA	29.3152
T	G	0.0651	0.0137	2.02e-06	rs4841168	14286	GCST90274764.tsv.gz	TRUE	reported	pFoCDT	NA	22.5798
A	T	-0.0913	0.0189	1.36e-06	rs73209015	14728	GCST90274764.tsv.gz	TRUE	reported	pFoCDT	NA	23.3355
T	C	-0.2283	0.0514	8.93e-06	rs140965534	14238	GCST90274764.tsv.gz	TRUE	reported	pFoCDT	NA	19.7281
C	G	-0.0543	0.012	6.04e-06	rs1316451	14285	GCST90274764.tsv.gz	TRUE	reported	pFoCDT	NA	20.4756
T	G	0.1929	0.0422	4.85e-06	rs79432525	14247	GCST90274764.tsv.gz	TRUE	reported	pFoCDT	NA	20.8949
A	G	-0.0609	0.0131	3.34e-06	rs1564995	14286	GCST90274764.tsv.gz	TRUE	reported	pFoCDT	NA	21.6119
T	G	0.1017	0.0208	1.01e-06	rs34536806	14286	GCST90274764.tsv.gz	TRUE	reported	pFoCDT	NA	23.9065
A	G	-0.1138	0.0244	3.1e-06	rs35543857	14286	GCST90274764.tsv.gz	TRUE	reported	pFoCDT	NA	21.7523
T	C	0.2107	0.0451	2.99e-06	rs114744647	14730	GCST90274764.tsv.gz	TRUE	reported	pFoCDT	NA	21.8261
T	C	-0.0818	0.0133	7.73e-10	rs9940390	14286	GCST90274764.tsv.gz	TRUE	reported	pFoCDT	NA	37.8271
A	G	0.1063	0.0226	2.56e-06	rs554698477	10894	GCST90274764.tsv.gz	TRUE	reported	pFoCDT	NA	22.1233
A	G	0.0742	0.0117	2.27e-10	rs1024612	14708	GCST90274764.tsv.gz	TRUE	reported	pFoCDT	NA	40.2194
T	C	-0.1215	0.0156	6.78e-15	rs79722574	14720	GCST90274764.tsv.gz	TRUE	reported	pFoCDT	NA	60.6601
A	G	0.1213	0.0272	8.21e-06	rs9303380	14286	GCST90274764.tsv.gz	TRUE	reported	pFoCDT	NA	19.8877
C	G	-0.1089	0.0244	8.08e-06	rs12453306	11335	GCST90274764.tsv.gz	TRUE	reported	pFoCDT	NA	19.9194
C	G	0.0555	0.0121	4.5e-06	rs55843637	14286	GCST90274764.tsv.gz	TRUE	reported	pFoCDT	NA	21.0385
A	G	0.0554	0.0125	9.34e-06	rs170520	14285	GCST90274764.tsv.gz	TRUE	reported	pFoCDT	NA	19.6426
C	G	0.0817	0.016	3.29e-07	rs2112920	14286	GCST90274764.tsv.gz	TRUE	reported	pFoCDT	NA	26.0738
T	G	0.2826	0.0606	3.11e-06	rs139476527	12933	GCST90274764.tsv.gz	TRUE	reported	pFoCDT	NA	21.747
A	G	-0.1678	0.0345	1.15e-06	rs9976282	14722	GCST90274764.tsv.gz	TRUE	reported	pFoCDT	NA	23.6562
A	G	-0.0861	0.0187	4.14e-06	rs73171545	14286	GCST90274764.tsv.gz	TRUE	reported	pFoCDT	NA	21.1994
C	G	0.0615	0.013	2.24e-06	rs7595241	14288	GCST90274765.tsv.gz	TRUE	reported	bTOYlS	NA	22.3802
C	G	0.1856	0.0384	1.34e-06	rs10496135	14288	GCST90274765.tsv.gz	TRUE	reported	bTOYlS	NA	23.3611
C	G	-0.0803	0.0123	6.65e-11	rs13010492	13422	GCST90274765.tsv.gz	TRUE	reported	bTOYlS	NA	42.6207
C	G	0.2648	0.0589	6.93e-06	rs192686691	10795	GCST90274765.tsv.gz	TRUE	reported	bTOYlS	NA	20.2118
C	G	0.4485	0.0922	1.15e-06	rs113539352	11439	GCST90274765.tsv.gz	TRUE	reported	bTOYlS	NA	23.6626
T	C	0.2391	0.0538	8.82e-06	rs1654018	10894	GCST90274765.tsv.gz	TRUE	reported	bTOYlS	NA	19.7513
A	G	-0.1994	0.0378	1.33e-07	rs112839089	14724	GCST90274765.tsv.gz	TRUE	reported	bTOYlS	NA	27.827
T	G	0.2346	0.0185	7.53e-37	rs62292952	14728	GCST90274765.tsv.gz	TRUE	reported	bTOYlS	NA	160.81
C	G	0.1541	0.0339	5.47e-06	rs114824891	14729	GCST90274765.tsv.gz	TRUE	reported	bTOYlS	NA	20.6636
T	C	-0.0592	0.0133	8.54e-06	rs4356912	14288	GCST90274765.tsv.gz	TRUE	reported	bTOYlS	NA	19.8125
T	C	-0.1216	0.0272	7.8e-06	rs6535499	14288	GCST90274765.tsv.gz	TRUE	reported	bTOYlS	NA	19.9862
A	G	0.1335	0.0298	7.47e-06	rs374784992	11760	GCST90274765.tsv.gz	TRUE	reported	bTOYlS	NA	20.0692
T	C	-0.2096	0.045	3.2e-06	rs79086127	14247	GCST90274765.tsv.gz	TRUE	reported	bTOYlS	NA	21.6949
T	C	0.0596	0.0122	1.03e-06	rs4554017	14288	GCST90274765.tsv.gz	TRUE	reported	bTOYlS	NA	23.8656
T	C	0.3784	0.0842	6.99e-06	rs115109204	10795	GCST90274765.tsv.gz	TRUE	reported	bTOYlS	NA	20.1966
A	T	0.086	0.0192	7.49e-06	rs12521515	11780	GCST90274765.tsv.gz	TRUE	reported	bTOYlS	NA	20.0629
A	C	0.0551	0.012	4.4e-06	rs3792790	14288	GCST90274765.tsv.gz	TRUE	reported	bTOYlS	NA	21.0834
T	C	0.0863	0.0169	3.28e-07	rs6870560	14732	GCST90274765.tsv.gz	TRUE	reported	bTOYlS	NA	26.0764
A	T	0.3112	0.0695	7.55e-06	rs1328133	13422	GCST90274765.tsv.gz	TRUE	reported	bTOYlS	NA	20.0498
A	G	0.1225	0.027	5.71e-06	rs17188303	14736	GCST90274765.tsv.gz	TRUE	reported	bTOYlS	NA	20.5847
C	G	-0.0711	0.0139	3.14e-07	rs9264681	12837	GCST90274765.tsv.gz	TRUE	reported	bTOYlS	NA	26.1643
A	C	0.0801	0.0134	2.26e-09	rs9266630	14736	GCST90274765.tsv.gz	TRUE	reported	bTOYlS	NA	35.7318
C	G	0.0724	0.0163	8.92e-06	rs9267098	11757	GCST90274765.tsv.gz	TRUE	reported	bTOYlS	NA	19.7289
T	G	0.0759	0.012	2.53e-10	rs2844483	14736	GCST90274765.tsv.gz	TRUE	reported	bTOYlS	NA	40.0056
T	G	0.4228	0.082	2.52e-07	rs151136880	9354	GCST90274765.tsv.gz	TRUE	reported	bTOYlS	NA	26.5853
A	G	-0.0689	0.014	8.59e-07	rs9267515	12404	GCST90274765.tsv.gz	TRUE	reported	bTOYlS	NA	24.2205
T	C	-0.0558	0.0118	2.26e-06	rs805262	14736	GCST90274765.tsv.gz	TRUE	reported	bTOYlS	NA	22.3617
T	C	0.1776	0.0333	9.64e-08	rs191306205	14710	GCST90274765.tsv.gz	TRUE	reported	bTOYlS	NA	28.4444
A	G	0.0942	0.0149	2.58e-10	rs1048709	14736	GCST90274765.tsv.gz	TRUE	reported	bTOYlS	NA	39.9696
T	C	-0.0739	0.0152	1.16e-06	rs568479334	10894	GCST90274765.tsv.gz	TRUE	reported	bTOYlS	NA	23.6375
T	C	0.3407	0.0621	4.1e-08	rs150906309	13801	GCST90274765.tsv.gz	TRUE	reported	bTOYlS	NA	30.0996
A	T	0.077	0.0149	2.37e-07	rs9296009	14731	GCST90274765.tsv.gz	TRUE	reported	bTOYlS	NA	26.706
T	C	0.1968	0.0261	4.69e-14	rs56357381	11538	GCST90274765.tsv.gz	TRUE	reported	bTOYlS	NA	56.8551
T	C	-0.2351	0.0446	1.35e-07	rs9268577	14288	GCST90274765.tsv.gz	TRUE	reported	bTOYlS	NA	27.7866
C	G	-0.4884	0.0277	1.41e-69	rs9469127	14735	GCST90274765.tsv.gz	TRUE	reported	bTOYlS	NA	310.879
T	C	0.1334	0.0147	1.14e-19	rs5020945	10894	GCST90274765.tsv.gz	TRUE	reported	bTOYlS	NA	82.3525
A	G	0.2179	0.0449	1.22e-06	rs547109601	12202	GCST90274765.tsv.gz	TRUE	reported	bTOYlS	NA	23.5517
T	C	0.2589	0.0472	4.13e-08	rs184201485	8978	GCST90274765.tsv.gz	TRUE	reported	bTOYlS	NA	30.0871
T	C	-0.1205	0.0202	2.44e-09	rs113005201	8978	GCST90274765.tsv.gz	TRUE	reported	bTOYlS	NA	35.5854
T	C	0.0913	0.0188	1.2e-06	rs143442815	8978	GCST90274765.tsv.gz	TRUE	reported	bTOYlS	NA	23.5845
A	T	0.1093	0.0201	5.39e-08	rs147440497	8978	GCST90274765.tsv.gz	TRUE	reported	bTOYlS	NA	29.5698
T	C	-0.1002	0.0193	2.08e-07	rs36152293	8978	GCST90274765.tsv.gz	TRUE	reported	bTOYlS	NA	26.9539
A	T	0.1549	0.029	9.22e-08	rs138408209	8978	GCST90274765.tsv.gz	TRUE	reported	bTOYlS	NA	28.5303
T	C	0.1061	0.0123	6.35e-18	rs9271344	14736	GCST90274765.tsv.gz	TRUE	reported	bTOYlS	NA	74.4082
A	G	-0.1256	0.0118	1.86e-26	rs9271375	14736	GCST90274765.tsv.gz	TRUE	reported	bTOYlS	NA	113.296
A	T	-0.1086	0.0173	3.44e-10	rs547636337	12777	GCST90274765.tsv.gz	TRUE	reported	bTOYlS	NA	39.4065
T	C	0.2473	0.0459	7.13e-08	rs185774696	10218	GCST90274765.tsv.gz	TRUE	reported	bTOYlS	NA	29.0284
T	C	-0.1954	0.0177	2.46e-28	rs4308604	11538	GCST90274765.tsv.gz	TRUE	reported	bTOYlS	NA	121.872
T	C	-0.1792	0.0316	1.42e-08	rs28629976	10474	GCST90274765.tsv.gz	TRUE	reported	bTOYlS	NA	32.1589
A	G	0.1253	0.0181	4.43e-12	rs547454879	12778	GCST90274765.tsv.gz	TRUE	reported	bTOYlS	NA	47.9231
T	C	0.1672	0.019	1.37e-18	rs9274885	9452	GCST90274765.tsv.gz	TRUE	reported	bTOYlS	NA	77.44
A	G	0.0863	0.0122	1.51e-12	rs28371271	14731	GCST90274765.tsv.gz	TRUE	reported	bTOYlS	NA	50.0382
A	G	-0.0837	0.0126	3.08e-11	rs3104408	14288	GCST90274765.tsv.gz	TRUE	reported	bTOYlS	NA	44.1276
A	G	-0.0972	0.0202	1.5e-06	rs17500510	14736	GCST90274765.tsv.gz	TRUE	reported	bTOYlS	NA	23.1542
T	C	-0.0595	0.0125	1.94e-06	rs7451194	14735	GCST90274765.tsv.gz	TRUE	reported	bTOYlS	NA	22.6576
T	C	-0.0956	0.0153	4.15e-10	rs62397687	14736	GCST90274765.tsv.gz	TRUE	reported	bTOYlS	NA	39.0421
A	G	0.2428	0.0449	6.39e-08	rs56219567	14735	GCST90274765.tsv.gz	TRUE	reported	bTOYlS	NA	29.2418
T	C	0.1017	0.0195	1.83e-07	rs9276933	14736	GCST90274765.tsv.gz	TRUE	reported	bTOYlS	NA	27.2002
T	G	0.0678	0.0148	4.63e-06	rs7766694	12852	GCST90274765.tsv.gz	TRUE	reported	bTOYlS	NA	20.9863
T	C	-0.1185	0.0264	7.17e-06	rs11961362	12851	GCST90274765.tsv.gz	TRUE	reported	bTOYlS	NA	20.1479
C	G	0.0757	0.0157	1.42e-06	rs1415763	14731	GCST90274765.tsv.gz	TRUE	reported	bTOYlS	NA	23.2484
A	G	0.0671	0.015	7.7e-06	rs13212719	14288	GCST90274765.tsv.gz	TRUE	reported	bTOYlS	NA	20.0107
A	G	0.0729	0.0154	2.2e-06	rs10242459	14729	GCST90274765.tsv.gz	TRUE	reported	bTOYlS	NA	22.4085
A	G	-0.1141	0.0258	9.76e-06	rs77480678	14288	GCST90274765.tsv.gz	TRUE	reported	bTOYlS	NA	19.5583
T	C	-0.3645	0.0756	1.43e-06	rs73257451	11337	GCST90274765.tsv.gz	TRUE	reported	bTOYlS	NA	23.2462
A	G	-0.0561	0.0124	6.06e-06	rs454265	14728	GCST90274765.tsv.gz	TRUE	reported	bTOYlS	NA	20.4683
A	G	0.1193	0.0249	1.66e-06	rs12001648	14736	GCST90274765.tsv.gz	TRUE	reported	bTOYlS	NA	22.9553
A	C	-0.1464	0.017	7.19e-18	rs11574915	14733	GCST90274765.tsv.gz	TRUE	reported	bTOYlS	NA	74.1625
T	G	0.1313	0.0266	7.97e-07	rs117947316	14735	GCST90274765.tsv.gz	TRUE	reported	bTOYlS	NA	24.365
A	G	-0.0644	0.0142	5.75e-06	rs7894965	11538	GCST90274765.tsv.gz	TRUE	reported	bTOYlS	NA	20.5681
T	C	-0.1769	0.04	9.76e-06	rs532981037	10893	GCST90274765.tsv.gz	TRUE	reported	bTOYlS	NA	19.5585
A	T	-0.0697	0.0135	2.43e-07	rs6486995	14735	GCST90274765.tsv.gz	TRUE	reported	bTOYlS	NA	26.6562
A	T	-0.0694	0.0156	8.64e-06	rs11174279	14730	GCST90274765.tsv.gz	TRUE	reported	bTOYlS	NA	19.7911
A	T	-0.0801	0.0132	1.29e-09	rs4766578	11785	GCST90274765.tsv.gz	TRUE	reported	bTOYlS	NA	36.8228
A	T	0.0557	0.0122	4.98e-06	rs10850001	14287	GCST90274765.tsv.gz	TRUE	reported	bTOYlS	NA	20.8445
T	C	-0.0563	0.0118	1.83e-06	rs4767002	14728	GCST90274765.tsv.gz	TRUE	reported	bTOYlS	NA	22.7642
T	C	0.0928	0.0208	8.14e-06	rs76295077	14288	GCST90274765.tsv.gz	TRUE	reported	bTOYlS	NA	19.9053
A	G	-0.0671	0.0137	9.69e-07	rs4907572	14722	GCST90274765.tsv.gz	TRUE	reported	bTOYlS	NA	23.9885
T	C	-0.1945	0.0439	9.4e-06	rs3213000	13672	GCST90274765.tsv.gz	TRUE	reported	bTOYlS	NA	19.6295
A	C	-0.1236	0.0274	6.45e-06	rs111317412	14288	GCST90274765.tsv.gz	TRUE	reported	bTOYlS	NA	20.3487
A	G	-0.2939	0.0616	1.83e-06	rs138108512	13422	GCST90274765.tsv.gz	TRUE	reported	bTOYlS	NA	22.7634
A	G	-0.2066	0.046	7.08e-06	rs138618048	14247	GCST90274765.tsv.gz	TRUE	reported	bTOYlS	NA	20.1718
A	T	0.1349	0.0294	4.47e-06	rs74764632	14734	GCST90274765.tsv.gz	TRUE	reported	bTOYlS	NA	21.0537
T	C	-0.3558	0.0803	9.38e-06	rs7185085	12291	GCST90274765.tsv.gz	TRUE	reported	bTOYlS	NA	19.6327
T	C	-0.2707	0.0574	2.4e-06	rs147708384	13801	GCST90274765.tsv.gz	TRUE	reported	bTOYlS	NA	22.2409
A	G	-0.1065	0.0239	8.35e-06	rs11877886	14722	GCST90274765.tsv.gz	TRUE	reported	bTOYlS	NA	19.8565
T	G	-0.0575	0.0128	7.05e-06	rs2070746	14288	GCST90274765.tsv.gz	TRUE	reported	bTOYlS	NA	20.1797
A	G	-0.1724	0.036	1.68e-06	rs138440733	12404	GCST90274765.tsv.gz	TRUE	reported	bTOYlS	NA	22.9335
T	C	0.2585	0.0548	2.39e-06	rs11582772	14243	GCST90274766.tsv.gz	TRUE	reported	TIYtss	NA	22.2515
A	C	0.1699	0.0377	6.59e-06	rs569293470	9830	GCST90274766.tsv.gz	TRUE	reported	TIYtss	NA	20.3097
T	C	-0.0953	0.0208	4.61e-06	rs111674022	14288	GCST90274766.tsv.gz	TRUE	reported	TIYtss	NA	20.9923
T	C	-0.1514	0.0281	7.13e-08	rs75358033	14726	GCST90274766.tsv.gz	TRUE	reported	TIYtss	NA	29.0295
T	C	-0.0996	0.0128	7.18e-15	rs10207134	14287	GCST90274766.tsv.gz	TRUE	reported	TIYtss	NA	60.5479
A	T	-0.053	0.0119	8.44e-06	rs35757792	14720	GCST90274766.tsv.gz	TRUE	reported	TIYtss	NA	19.8362
T	C	0.0955	0.0213	7.34e-06	rs55891514	14735	GCST90274766.tsv.gz	TRUE	reported	TIYtss	NA	20.1024
T	C	0.1091	0.0239	5e-06	rs13185268	14724	GCST90274766.tsv.gz	TRUE	reported	TIYtss	NA	20.8379
T	C	0.0637	0.0135	2.38e-06	rs11242693	12404	GCST90274766.tsv.gz	TRUE	reported	TIYtss	NA	22.2644
T	G	-0.076	0.0148	2.82e-07	rs9274623	14288	GCST90274766.tsv.gz	TRUE	reported	TIYtss	NA	26.3696
A	C	0.0545	0.0118	3.86e-06	rs2856997	14736	GCST90274766.tsv.gz	TRUE	reported	TIYtss	NA	21.3319
T	C	0.1459	0.0185	3.11e-15	rs742493	14735	GCST90274766.tsv.gz	TRUE	reported	TIYtss	NA	62.1967
A	G	0.2451	0.0434	1.63e-08	rs115232129	14729	GCST90274766.tsv.gz	TRUE	reported	TIYtss	NA	31.8939
T	G	0.0889	0.012	1.28e-13	rs56246713	14288	GCST90274766.tsv.gz	TRUE	reported	TIYtss	NA	54.8834
A	G	0.0522	0.0116	6.8e-06	rs9357723	14735	GCST90274766.tsv.gz	TRUE	reported	TIYtss	NA	20.25
T	G	-0.0622	0.0138	6.57e-06	rs7749768	14709	GCST90274766.tsv.gz	TRUE	reported	TIYtss	NA	20.3153
T	C	0.0801	0.0179	7.65e-06	rs34729167	14288	GCST90274766.tsv.gz	TRUE	reported	TIYtss	NA	20.0244
C	G	-0.0624	0.0138	6.13e-06	rs3798304	14287	GCST90274766.tsv.gz	TRUE	reported	TIYtss	NA	20.4461
T	C	0.0611	0.0137	8.2e-06	rs62456601	12836	GCST90274766.tsv.gz	TRUE	reported	TIYtss	NA	19.8903
T	C	0.0573	0.012	1.8e-06	rs1129474	14288	GCST90274766.tsv.gz	TRUE	reported	TIYtss	NA	22.8006
T	C	0.0636	0.0127	5.5e-07	rs2796032	14718	GCST90274766.tsv.gz	TRUE	reported	TIYtss	NA	25.0788
T	C	-0.0722	0.0162	8.32e-06	rs748503	14288	GCST90274766.tsv.gz	TRUE	reported	TIYtss	NA	19.863
A	G	0.1939	0.0414	2.82e-06	rs41302923	14726	GCST90274766.tsv.gz	TRUE	reported	TIYtss	NA	21.9359
T	C	0.1191	0.026	4.63e-06	rs10837780	14288	GCST90274766.tsv.gz	TRUE	reported	TIYtss	NA	20.9834
A	G	0.2057	0.0422	1.09e-06	rs73072893	13230	GCST90274766.tsv.gz	TRUE	reported	TIYtss	NA	23.7598
T	C	0.3494	0.0713	9.56e-07	rs564398411	10407	GCST90274766.tsv.gz	TRUE	reported	TIYtss	NA	24.0141
A	G	0.0635	0.0128	7.02e-07	rs4981022	14721	GCST90274766.tsv.gz	TRUE	reported	TIYtss	NA	24.6109
T	C	-0.2	0.0451	9.22e-06	rs61945278	13386	GCST90274766.tsv.gz	TRUE	reported	TIYtss	NA	19.6656
T	C	0.1297	0.0289	7.19e-06	rs118164045	14288	GCST90274766.tsv.gz	TRUE	reported	TIYtss	NA	20.1412
T	C	-0.1512	0.0328	4.03e-06	rs151092565	14728	GCST90274766.tsv.gz	TRUE	reported	TIYtss	NA	21.2499
A	T	-0.1602	0.0344	3.21e-06	rs2003431	9786	GCST90274766.tsv.gz	TRUE	reported	TIYtss	NA	21.6874
A	C	0.1072	0.0238	6.66e-06	rs1027232	14730	GCST90274766.tsv.gz	TRUE	reported	TIYtss	NA	20.2878
A	T	0.0616	0.0134	4.29e-06	rs6498926	12844	GCST90274766.tsv.gz	TRUE	reported	TIYtss	NA	21.1325
C	G	-0.185	0.0359	2.56e-07	rs117753190	14243	GCST90274766.tsv.gz	TRUE	reported	TIYtss	NA	26.5555
C	G	-0.2256	0.0429	1.45e-07	rs117900576	13224	GCST90274766.tsv.gz	TRUE	reported	TIYtss	NA	27.6544
T	C	-0.0736	0.0158	3.19e-06	rs6420556	14288	GCST90274766.tsv.gz	TRUE	reported	TIYtss	NA	21.6991
T	C	-0.055	0.0124	9.19e-06	rs348389	14288	GCST90274766.tsv.gz	TRUE	reported	TIYtss	NA	19.6735
T	C	0.0804	0.0166	1.28e-06	rs35833676	14732	GCST90274766.tsv.gz	TRUE	reported	TIYtss	NA	23.4583
A	G	-0.1315	0.0276	1.89e-06	rs13049624	14288	GCST90274766.tsv.gz	TRUE	reported	TIYtss	NA	22.7004
T	G	-0.1184	0.0257	4.09e-06	rs5769672	14732	GCST90274766.tsv.gz	TRUE	reported	TIYtss	NA	21.2245
C	G	0.0603	0.0132	4.92e-06	rs74127049	13422	GCST90274767.tsv.gz	TRUE	reported	MXmAUn	NA	20.8683
A	G	-0.3061	0.0626	1.01e-06	rs146074782	12935	GCST90274767.tsv.gz	TRUE	reported	MXmAUn	NA	23.9099
T	G	-0.1035	0.0228	5.64e-06	rs55755820	11538	GCST90274767.tsv.gz	TRUE	reported	MXmAUn	NA	20.6068
T	C	0.0983	0.0215	4.83e-06	rs1001495	13650	GCST90274767.tsv.gz	TRUE	reported	MXmAUn	NA	20.904
T	C	0.2157	0.0449	1.56e-06	rs143910182	14730	GCST90274767.tsv.gz	TRUE	reported	MXmAUn	NA	23.0785
A	G	-0.21	0.0426	8.24e-07	rs116683909	14724	GCST90274767.tsv.gz	TRUE	reported	MXmAUn	NA	24.3007
A	G	0.1273	0.0278	4.67e-06	rs74491711	14735	GCST90274767.tsv.gz	TRUE	reported	MXmAUn	NA	20.9685
T	C	0.0585	0.0127	4.1e-06	rs4317138	14288	GCST90274767.tsv.gz	TRUE	reported	MXmAUn	NA	21.218
T	C	0.0574	0.0114	4.78e-07	rs2870238	14736	GCST90274767.tsv.gz	TRUE	reported	MXmAUn	NA	25.3521
A	G	-0.1027	0.0232	9.57e-06	rs2263318	14735	GCST90274767.tsv.gz	TRUE	reported	MXmAUn	NA	19.5959
C	G	0.1164	0.0237	9.04e-07	rs12204524	14727	GCST90274767.tsv.gz	TRUE	reported	MXmAUn	NA	24.1218
A	C	-0.1026	0.023	8.16e-06	rs12195927	14724	GCST90274767.tsv.gz	TRUE	reported	MXmAUn	NA	19.8994
T	C	-0.0548	0.0118	3.42e-06	rs4719850	14726	GCST90274767.tsv.gz	TRUE	reported	MXmAUn	NA	21.5674
A	G	-0.1497	0.0319	2.7e-06	rs73071153	14728	GCST90274767.tsv.gz	TRUE	reported	MXmAUn	NA	22.0223
T	C	-0.0671	0.0149	6.69e-06	rs11285223	10894	GCST90274767.tsv.gz	TRUE	reported	MXmAUn	NA	20.2802
T	C	0.1307	0.0289	6.11e-06	rs80014265	14736	GCST90274767.tsv.gz	TRUE	reported	MXmAUn	NA	20.4529
T	C	0.0664	0.0148	7.24e-06	rs2905095	11337	GCST90274767.tsv.gz	TRUE	reported	MXmAUn	NA	20.1286
A	G	0.0574	0.0125	4.39e-06	rs1926742	14725	GCST90274767.tsv.gz	TRUE	reported	MXmAUn	NA	21.0865
A	G	-0.2064	0.0437	2.32e-06	rs77354000	14735	GCST90274767.tsv.gz	TRUE	reported	MXmAUn	NA	22.3078
C	G	-0.202	0.0445	5.64e-06	rs17092563	14733	GCST90274767.tsv.gz	TRUE	reported	MXmAUn	NA	20.6055
A	G	0.0971	0.0186	1.79e-07	rs11017721	14288	GCST90274767.tsv.gz	TRUE	reported	MXmAUn	NA	27.2529
A	G	-0.0692	0.014	7.7e-07	rs112492	13224	GCST90274767.tsv.gz	TRUE	reported	MXmAUn	NA	24.4318
A	T	0.0927	0.0202	4.45e-06	rs17735284	14725	GCST90274767.tsv.gz	TRUE	reported	MXmAUn	NA	21.0599
A	G	-0.0577	0.013	9.06e-06	rs11602862	14288	GCST90274767.tsv.gz	TRUE	reported	MXmAUn	NA	19.6999
C	G	0.224	0.0416	7.26e-08	rs77083410	14734	GCST90274767.tsv.gz	TRUE	reported	MXmAUn	NA	28.9941
A	G	0.0948	0.0207	4.66e-06	rs73114426	14731	GCST90274767.tsv.gz	TRUE	reported	MXmAUn	NA	20.9737
A	G	0.2618	0.0591	9.43e-06	rs536720979	11760	GCST90274767.tsv.gz	TRUE	reported	MXmAUn	NA	19.623
T	G	-0.2384	0.0537	9.02e-06	rs79960240	14249	GCST90274767.tsv.gz	TRUE	reported	MXmAUn	NA	19.709
T	C	-0.0547	0.0123	8.7e-06	rs6497967	14729	GCST90274767.tsv.gz	TRUE	reported	MXmAUn	NA	19.7772
A	G	-0.0643	0.0137	2.69e-06	rs12949647	14288	GCST90274767.tsv.gz	TRUE	reported	MXmAUn	NA	22.0283
T	C	0.171	0.038	6.8e-06	rs530872918	12205	GCST90274767.tsv.gz	TRUE	reported	MXmAUn	NA	20.25
C	G	0.0819	0.0185	9.55e-06	rs28498569	14731	GCST90274767.tsv.gz	TRUE	reported	MXmAUn	NA	19.5986
T	C	-0.2887	0.036	1.06e-15	rs56135703	14728	GCST90274767.tsv.gz	TRUE	reported	MXmAUn	NA	64.3115
T	G	-0.2256	0.0291	9e-15	rs7225405	11538	GCST90274767.tsv.gz	TRUE	reported	MXmAUn	NA	60.1025
A	G	0.3095	0.039	2.09e-15	rs148065954	14288	GCST90274767.tsv.gz	TRUE	reported	MXmAUn	NA	62.9785
A	C	-0.3246	0.0413	3.85e-15	rs117639761	14736	GCST90274767.tsv.gz	TRUE	reported	MXmAUn	NA	61.7727
C	G	-0.1133	0.0178	1.95e-10	rs8068547	14288	GCST90274767.tsv.gz	TRUE	reported	MXmAUn	NA	40.5154
T	C	0.199	0.0405	8.94e-07	rs2702957	14288	GCST90274767.tsv.gz	TRUE	reported	MXmAUn	NA	24.1433
A	G	0.1738	0.0372	2.98e-06	rs143566774	14288	GCST90274767.tsv.gz	TRUE	reported	MXmAUn	NA	21.828
T	C	0.1393	0.0213	6.16e-11	rs140205048	14288	GCST90274767.tsv.gz	TRUE	reported	MXmAUn	NA	42.7704
T	C	0.6401	0.037	4.7e-67	rs62078063	14735	GCST90274767.tsv.gz	TRUE	reported	MXmAUn	NA	299.29
T	C	0.2763	0.0452	9.79e-10	rs144391957	14288	GCST90274767.tsv.gz	TRUE	reported	MXmAUn	NA	37.3667
A	G	-0.5408	0.0243	1.01e-109	rs9892586	14735	GCST90274767.tsv.gz	TRUE	reported	MXmAUn	NA	495.291
A	C	-0.5147	0.0158	1e-200	rs712048	14723	GCST90274767.tsv.gz	TRUE	reported	MXmAUn	NA	1061.19
T	C	0.2536	0.0211	2.83e-33	rs1005107	14288	GCST90274767.tsv.gz	TRUE	reported	MXmAUn	NA	144.455
A	G	0.1318	0.0293	6.85e-06	rs11657605	14736	GCST90274767.tsv.gz	TRUE	reported	MXmAUn	NA	20.2346
A	G	-0.1036	0.0119	3.15e-18	rs854658	14288	GCST90274767.tsv.gz	TRUE	reported	MXmAUn	NA	75.7924
T	C	-0.9218	0.0454	1.19e-91	rs73290707	14724	GCST90274767.tsv.gz	TRUE	reported	MXmAUn	NA	412.251
A	C	-0.2017	0.0323	4.25e-10	rs56675286	14736	GCST90274767.tsv.gz	TRUE	reported	MXmAUn	NA	38.9948
T	G	-0.2273	0.0114	1.88e-88	rs854679	14735	GCST90274767.tsv.gz	TRUE	reported	MXmAUn	NA	397.548
T	C	-0.2707	0.0189	1.58e-46	rs854675	14736	GCST90274767.tsv.gz	TRUE	reported	MXmAUn	NA	205.141
T	C	0.2077	0.0443	2.75e-06	rs117503347	14288	GCST90274767.tsv.gz	TRUE	reported	MXmAUn	NA	21.9819
C	G	0.2486	0.0372	2.34e-11	rs116923441	14288	GCST90274767.tsv.gz	TRUE	reported	MXmAUn	NA	44.6598
T	C	-0.1285	0.025	2.75e-07	rs16971993	14288	GCST90274767.tsv.gz	TRUE	reported	MXmAUn	NA	26.4196
T	C	0.2248	0.037	1.23e-09	rs76654913	14734	GCST90274767.tsv.gz	TRUE	reported	MXmAUn	NA	36.9138
A	G	-0.1778	0.0402	9.74e-06	rs12103669	14734	GCST90274767.tsv.gz	TRUE	reported	MXmAUn	NA	19.5619
T	C	-0.1724	0.039	9.85e-06	rs376974828	10696	GCST90274767.tsv.gz	TRUE	reported	MXmAUn	NA	19.5409
T	C	0.0669	0.0138	1.25e-06	rs438811	14720	GCST90274767.tsv.gz	TRUE	reported	MXmAUn	NA	23.5014
T	C	-0.1397	0.0285	9.5e-07	rs113959305	13224	GCST90274767.tsv.gz	TRUE	reported	MXmAUn	NA	24.0272
C	G	0.0566	0.0119	1.97e-06	rs11589432	14287	GCST90274768.tsv.gz	TRUE	reported	IjmfZD	NA	22.6224
A	C	-0.1934	0.0406	1.9e-06	rs143132666	14734	GCST90274768.tsv.gz	TRUE	reported	IjmfZD	NA	22.6914
A	T	-0.2379	0.0524	5.62e-06	rs142015555	12935	GCST90274768.tsv.gz	TRUE	reported	IjmfZD	NA	20.6123
T	C	-0.0544	0.0122	8.23e-06	rs6744934	14288	GCST90274768.tsv.gz	TRUE	reported	IjmfZD	NA	19.8828
T	C	-0.2782	0.0609	4.92e-06	rs149395110	12880	GCST90274768.tsv.gz	TRUE	reported	IjmfZD	NA	20.8679
A	G	0.059	0.0133	9.16e-06	rs9825982	12196	GCST90274768.tsv.gz	TRUE	reported	IjmfZD	NA	19.6789
A	G	0.0941	0.0198	2.01e-06	rs7611785	14736	GCST90274768.tsv.gz	TRUE	reported	IjmfZD	NA	22.5865
A	T	-0.0885	0.02	9.64e-06	rs1822910	14288	GCST90274768.tsv.gz	TRUE	reported	IjmfZD	NA	19.5806
A	T	0.2545	0.055	3.71e-06	rs17628153	12935	GCST90274768.tsv.gz	TRUE	reported	IjmfZD	NA	21.4117
A	G	-0.0777	0.0163	1.87e-06	rs851850	14288	GCST90274768.tsv.gz	TRUE	reported	IjmfZD	NA	22.7231
A	T	-0.114	0.0254	7.18e-06	rs2812175	14730	GCST90274768.tsv.gz	TRUE	reported	IjmfZD	NA	20.1438
T	C	-0.0755	0.0161	2.74e-06	rs7806274	13667	GCST90274768.tsv.gz	TRUE	reported	IjmfZD	NA	21.9909
T	C	0.1437	0.0297	1.31e-06	rs111437511	14733	GCST90274768.tsv.gz	TRUE	reported	IjmfZD	NA	23.41
T	C	-0.0546	0.0116	2.52e-06	rs1705699	14714	GCST90274768.tsv.gz	TRUE	reported	IjmfZD	NA	22.1549
A	G	0.0769	0.0142	6.11e-08	rs12114935	14732	GCST90274768.tsv.gz	TRUE	reported	IjmfZD	NA	29.3276
A	G	-0.5803	0.13	8.05e-06	rs141247883	6780	GCST90274768.tsv.gz	TRUE	reported	IjmfZD	NA	19.9259
A	T	-0.2681	0.0579	3.65e-06	rs11140450	10797	GCST90274768.tsv.gz	TRUE	reported	IjmfZD	NA	21.4406
T	C	0.3717	0.0777	1.72e-06	rs116534774	11139	GCST90274768.tsv.gz	TRUE	reported	IjmfZD	NA	22.8846
A	G	-0.0815	0.0145	1.9e-08	rs11793170	11768	GCST90274768.tsv.gz	TRUE	reported	IjmfZD	NA	31.5922
A	G	-0.091	0.0141	1.09e-10	rs60484807	11784	GCST90274768.tsv.gz	TRUE	reported	IjmfZD	NA	41.6528
T	C	-0.2482	0.0166	1.52e-50	rs635634	11785	GCST90274768.tsv.gz	TRUE	reported	IjmfZD	NA	223.557
T	C	0.2184	0.0397	3.77e-08	rs147278971	11764	GCST90274768.tsv.gz	TRUE	reported	IjmfZD	NA	30.2639
T	C	0.0958	0.0149	1.28e-10	rs4962125	11766	GCST90274768.tsv.gz	TRUE	reported	IjmfZD	NA	41.3389
A	G	-0.1121	0.0222	4.43e-07	rs79158370	11775	GCST90274768.tsv.gz	TRUE	reported	IjmfZD	NA	25.498
A	G	-0.0895	0.0147	1.14e-09	rs3124747	11337	GCST90274768.tsv.gz	TRUE	reported	IjmfZD	NA	37.069
A	G	-0.116	0.0237	9.85e-07	rs7875786	11772	GCST90274768.tsv.gz	TRUE	reported	IjmfZD	NA	23.9563
A	G	0.2192	0.0478	4.52e-06	rs79990760	14725	GCST90274768.tsv.gz	TRUE	reported	IjmfZD	NA	21.0293
A	G	0.0546	0.0117	3.06e-06	rs11028036	14728	GCST90274768.tsv.gz	TRUE	reported	IjmfZD	NA	21.7778
T	C	-0.0822	0.018	4.96e-06	rs200184122	9830	GCST90274768.tsv.gz	TRUE	reported	IjmfZD	NA	20.8544
T	C	-0.0865	0.0181	1.76e-06	rs10792444	14732	GCST90274768.tsv.gz	TRUE	reported	IjmfZD	NA	22.8389
A	G	0.0548	0.0119	4.12e-06	rs636479	14731	GCST90274768.tsv.gz	TRUE	reported	IjmfZD	NA	21.2064
T	C	-0.1758	0.0318	3.23e-08	rs12370101	14728	GCST90274768.tsv.gz	TRUE	reported	IjmfZD	NA	30.5621
A	G	-0.1159	0.0116	1.66e-23	rs7296588	14725	GCST90274768.tsv.gz	TRUE	reported	IjmfZD	NA	99.8277
C	G	-0.097	0.0208	3.11e-06	rs7975994	14736	GCST90274768.tsv.gz	TRUE	reported	IjmfZD	NA	21.7479
A	G	0.0831	0.0137	1.31e-09	rs35882350	14288	GCST90274768.tsv.gz	TRUE	reported	IjmfZD	NA	36.7926
A	G	-0.0637	0.0133	1.67e-06	rs7137942	12404	GCST90274768.tsv.gz	TRUE	reported	IjmfZD	NA	22.9391
T	C	0.055	0.0122	6.54e-06	rs34520165	14727	GCST90274768.tsv.gz	TRUE	reported	IjmfZD	NA	20.3238
T	C	-0.0624	0.0122	3.14e-07	rs521795	14288	GCST90274768.tsv.gz	TRUE	reported	IjmfZD	NA	26.1607
A	G	0.1539	0.0343	7.23e-06	rs9530655	14724	GCST90274768.tsv.gz	TRUE	reported	IjmfZD	NA	20.1321
T	C	-0.0528	0.0119	9.12e-06	rs72633578	14288	GCST90274768.tsv.gz	TRUE	reported	IjmfZD	NA	19.6867
C	G	0.2285	0.0507	6.58e-06	rs146498677	13422	GCST90274768.tsv.gz	TRUE	reported	IjmfZD	NA	20.3122
A	G	0.2127	0.0449	2.17e-06	rs147851492	14727	GCST90274768.tsv.gz	TRUE	reported	IjmfZD	NA	22.441
T	C	-0.0733	0.0161	5.29e-06	rs28494158	13867	GCST90274768.tsv.gz	TRUE	reported	IjmfZD	NA	20.7279
T	C	-0.0673	0.0134	5.1e-07	rs12606983	14715	GCST90274768.tsv.gz	TRUE	reported	IjmfZD	NA	25.2244
T	C	0.2321	0.0295	3.61e-15	rs7252764	14736	GCST90274768.tsv.gz	TRUE	reported	IjmfZD	NA	61.9022
T	C	0.2121	0.028	3.59e-14	rs75294874	14736	GCST90274768.tsv.gz	TRUE	reported	IjmfZD	NA	57.3806
T	C	0.1191	0.0139	1.05e-17	rs4804822	14288	GCST90274768.tsv.gz	TRUE	reported	IjmfZD	NA	73.4165
T	C	-0.1247	0.0188	3.29e-11	rs67021766	14288	GCST90274768.tsv.gz	TRUE	reported	IjmfZD	NA	43.9964
C	G	-0.1333	0.0242	3.62e-08	rs58009080	13224	GCST90274768.tsv.gz	TRUE	reported	IjmfZD	NA	30.341
A	G	0.3017	0.0521	7.01e-09	rs149462828	14288	GCST90274768.tsv.gz	TRUE	reported	IjmfZD	NA	33.5332
T	C	0.2834	0.0437	8.87e-11	rs78027839	13224	GCST90274768.tsv.gz	TRUE	reported	IjmfZD	NA	42.0569
A	G	-0.0793	0.0161	8.42e-07	rs573593	14288	GCST90274768.tsv.gz	TRUE	reported	IjmfZD	NA	24.2602
A	G	0.3748	0.0555	1.45e-11	rs62125151	14288	GCST90274768.tsv.gz	TRUE	reported	IjmfZD	NA	45.6051
A	G	0.4747	0.0808	4.23e-09	rs147164700	9731	GCST90274768.tsv.gz	TRUE	reported	IjmfZD	NA	34.5156
A	G	0.4366	0.028	8.14e-55	rs41285780	11728	GCST90274768.tsv.gz	TRUE	reported	IjmfZD	NA	243.137
A	G	0.3657	0.0586	4.36e-10	rs117424304	13501	GCST90274768.tsv.gz	TRUE	reported	IjmfZD	NA	38.9453
A	G	0.111	0.0216	2.76e-07	rs7260355	10474	GCST90274768.tsv.gz	TRUE	reported	IjmfZD	NA	26.4082
A	G	0.1214	0.0124	1.24e-22	rs11878235	13224	GCST90274768.tsv.gz	TRUE	reported	IjmfZD	NA	95.8504
T	C	-0.262	0.0508	2.5e-07	rs149782588	13855	GCST90274768.tsv.gz	TRUE	reported	IjmfZD	NA	26.5996
T	C	-0.3943	0.0541	3.14e-13	rs74176259	14288	GCST90274768.tsv.gz	TRUE	reported	IjmfZD	NA	53.1201
A	G	0.2096	0.0434	1.37e-06	rs191296219	11340	GCST90274768.tsv.gz	TRUE	reported	IjmfZD	NA	23.324
T	G	0.2982	0.045	3.43e-11	rs75744398	12358	GCST90274768.tsv.gz	TRUE	reported	IjmfZD	NA	43.9127
A	G	0.2693	0.0406	3.29e-11	rs117495972	14288	GCST90274768.tsv.gz	TRUE	reported	IjmfZD	NA	43.9968
T	C	0.3919	0.0123	1e-200	rs759817	14288	GCST90274768.tsv.gz	TRUE	reported	IjmfZD	NA	1015.17
A	G	-0.3441	0.0515	2.36e-11	rs118047385	14736	GCST90274768.tsv.gz	TRUE	reported	IjmfZD	NA	44.6432
T	C	-0.2545	0.038	2.12e-11	rs146052929	14728	GCST90274768.tsv.gz	TRUE	reported	IjmfZD	NA	44.8547
A	G	0.7525	0.0395	6.49e-81	rs112186433	14726	GCST90274768.tsv.gz	TRUE	reported	IjmfZD	NA	362.927
A	G	0.366	0.0437	5.51e-17	rs112560582	13224	GCST90274768.tsv.gz	TRUE	reported	IjmfZD	NA	70.1454
T	G	0.1711	0.0147	2.6e-31	rs117402668	14287	GCST90274768.tsv.gz	TRUE	reported	IjmfZD	NA	135.477
T	C	-0.2419	0.0381	2.17e-10	rs77941029	13224	GCST90274768.tsv.gz	TRUE	reported	IjmfZD	NA	40.3108
T	C	-0.2867	0.0147	1.03e-84	rs34214383	14288	GCST90274768.tsv.gz	TRUE	reported	IjmfZD	NA	380.383
A	G	-0.392	0.0448	2.13e-18	rs78865157	14726	GCST90274768.tsv.gz	TRUE	reported	IjmfZD	NA	76.5625
A	T	-0.1953	0.0123	8.99e-57	rs7257839	14288	GCST90274768.tsv.gz	TRUE	reported	IjmfZD	NA	252.112
T	C	0.1778	0.0191	1.29e-20	rs113972334	14288	GCST90274768.tsv.gz	TRUE	reported	IjmfZD	NA	86.6556
T	G	-0.513	0.0121	1e-200	rs1104768	14288	GCST90274768.tsv.gz	TRUE	reported	IjmfZD	NA	1797.48
T	C	-0.1294	0.0193	2.02e-11	rs111627898	12404	GCST90274768.tsv.gz	TRUE	reported	IjmfZD	NA	44.9525
A	G	0.2004	0.028	8.24e-13	rs191240304	12829	GCST90274768.tsv.gz	TRUE	reported	IjmfZD	NA	51.2247
A	G	-0.092	0.0167	3.61e-08	rs8113590	14288	GCST90274768.tsv.gz	TRUE	reported	IjmfZD	NA	30.3489
C	G	0.2641	0.0316	6.4e-17	rs12976110	14714	GCST90274768.tsv.gz	TRUE	reported	IjmfZD	NA	69.8494
T	C	-0.3332	0.0117	2.15e-178	rs11673355	14719	GCST90274768.tsv.gz	TRUE	reported	IjmfZD	NA	811.033
T	C	0.4301	0.0285	1.85e-51	rs112479210	14736	GCST90274768.tsv.gz	TRUE	reported	IjmfZD	NA	227.745
A	G	0.5555	0.0445	9.23e-36	rs73005538	13659	GCST90274768.tsv.gz	TRUE	reported	IjmfZD	NA	155.829
A	G	-0.8533	0.0438	1.57e-84	rs143904904	14722	GCST90274768.tsv.gz	TRUE	reported	IjmfZD	NA	379.538
T	G	0.1869	0.0128	2.74e-48	rs55942656	14288	GCST90274768.tsv.gz	TRUE	reported	IjmfZD	NA	213.206
A	G	-0.2504	0.0278	2.11e-19	rs8105886	14288	GCST90274768.tsv.gz	TRUE	reported	IjmfZD	NA	81.1295
T	C	-0.0611	0.0118	2.24e-07	rs11672038	14725	GCST90274768.tsv.gz	TRUE	reported	IjmfZD	NA	26.8113
T	C	0.393	0.0195	2.49e-90	rs62126082	14721	GCST90274768.tsv.gz	TRUE	reported	IjmfZD	NA	406.178
A	C	0.222	0.0295	5.25e-14	rs150460081	11337	GCST90274768.tsv.gz	TRUE	reported	IjmfZD	NA	56.632
C	G	0.2004	0.0147	2.56e-42	rs61443840	12404	GCST90274768.tsv.gz	TRUE	reported	IjmfZD	NA	185.849
A	G	0.0864	0.0131	4.24e-11	rs34714080	14288	GCST90274768.tsv.gz	TRUE	reported	IjmfZD	NA	43.4996
A	T	0.137	0.0182	5.17e-14	rs116835305	14288	GCST90274768.tsv.gz	TRUE	reported	IjmfZD	NA	56.6628
A	G	-0.4187	0.064	6.06e-11	rs62123270	12737	GCST90274768.tsv.gz	TRUE	reported	IjmfZD	NA	42.8002
T	G	0.1929	0.0395	1.04e-06	rs140376515	14288	GCST90274768.tsv.gz	TRUE	reported	IjmfZD	NA	23.849
T	C	0.0984	0.0147	2.17e-11	rs3813771	14288	GCST90274768.tsv.gz	TRUE	reported	IjmfZD	NA	44.808
T	G	0.075	0.0138	5.49e-08	rs112017908	11760	GCST90274768.tsv.gz	TRUE	reported	IjmfZD	NA	29.5369
A	C	-0.0766	0.0171	7.48e-06	rs60163624	12404	GCST90274768.tsv.gz	TRUE	reported	IjmfZD	NA	20.0662
A	G	0.1439	0.0294	9.85e-07	rs139412173	14288	GCST90274768.tsv.gz	TRUE	reported	IjmfZD	NA	23.9567
A	G	-0.1782	0.0179	2.39e-23	rs10445641	14287	GCST90274768.tsv.gz	TRUE	reported	IjmfZD	NA	99.1081
A	G	0.2454	0.0423	6.58e-09	rs113408786	14718	GCST90274768.tsv.gz	TRUE	reported	IjmfZD	NA	33.6565
T	C	-0.1048	0.0212	7.68e-07	rs61345716	14288	GCST90274768.tsv.gz	TRUE	reported	IjmfZD	NA	24.4372
T	C	0.269	0.0497	6.22e-08	rs188748536	14731	GCST90274768.tsv.gz	TRUE	reported	IjmfZD	NA	29.2949
T	C	0.1408	0.0194	3.94e-13	rs112147548	14731	GCST90274768.tsv.gz	TRUE	reported	IjmfZD	NA	52.6747
A	G	-0.0663	0.0128	2.22e-07	rs11666229	14288	GCST90274768.tsv.gz	TRUE	reported	IjmfZD	NA	26.8292
T	C	0.1087	0.0222	9.76e-07	rs78434138	9830	GCST90274768.tsv.gz	TRUE	reported	IjmfZD	NA	23.9747
A	G	0.1413	0.026	5.49e-08	rs140695433	13224	GCST90274768.tsv.gz	TRUE	reported	IjmfZD	NA	29.535
A	G	-0.1009	0.0185	4.92e-08	rs12611321	14736	GCST90274768.tsv.gz	TRUE	reported	IjmfZD	NA	29.7467
T	C	-0.1201	0.0173	3.86e-12	rs11671705	14288	GCST90274768.tsv.gz	TRUE	reported	IjmfZD	NA	48.1941
A	G	0.0778	0.0166	2.78e-06	rs2544788	14287	GCST90274768.tsv.gz	TRUE	reported	IjmfZD	NA	21.9656
T	C	0.1227	0.0208	3.66e-09	rs10407495	14288	GCST90274768.tsv.gz	TRUE	reported	IjmfZD	NA	34.7987
A	G	0.0879	0.0166	1.19e-07	rs73053569	14288	GCST90274768.tsv.gz	TRUE	reported	IjmfZD	NA	28.0389
A	G	0.0767	0.0136	1.7e-08	rs10401347	14288	GCST90274768.tsv.gz	TRUE	reported	IjmfZD	NA	31.8063
T	C	-0.1106	0.016	4.76e-12	rs2890071	13224	GCST90274768.tsv.gz	TRUE	reported	IjmfZD	NA	47.7827
A	T	0.1141	0.013	1.68e-18	rs113948185	14287	GCST90274768.tsv.gz	TRUE	reported	IjmfZD	NA	77.0344
T	C	0.1514	0.0164	2.66e-20	rs34439264	14729	GCST90274768.tsv.gz	TRUE	reported	IjmfZD	NA	85.2244
A	T	-0.1561	0.0212	1.8e-13	rs12971501	10894	GCST90274768.tsv.gz	TRUE	reported	IjmfZD	NA	54.2168
T	G	-0.2168	0.0358	1.4e-09	rs2617800	12358	GCST90274768.tsv.gz	TRUE	reported	IjmfZD	NA	36.6735
T	C	0.1371	0.0181	3.6e-14	rs62130341	14288	GCST90274768.tsv.gz	TRUE	reported	IjmfZD	NA	57.3743
T	C	0.167	0.0184	1.13e-19	rs71370193	14288	GCST90274768.tsv.gz	TRUE	reported	IjmfZD	NA	82.3754
T	C	-0.2173	0.0341	1.86e-10	rs28362819	13224	GCST90274768.tsv.gz	TRUE	reported	IjmfZD	NA	40.6079
C	G	-0.1446	0.0205	1.74e-12	rs28362834	14715	GCST90274768.tsv.gz	TRUE	reported	IjmfZD	NA	49.7541
C	G	-0.3279	0.0114	6.2e-182	rs516316	14734	GCST90274768.tsv.gz	TRUE	reported	IjmfZD	NA	827.319
A	G	-0.1717	0.0343	5.56e-07	rs17369703	14288	GCST90274768.tsv.gz	TRUE	reported	IjmfZD	NA	25.0583
T	G	-0.1649	0.0157	8.35e-26	rs28745907	14288	GCST90274768.tsv.gz	TRUE	reported	IjmfZD	NA	110.317
T	G	-0.1264	0.0146	4.82e-18	rs35650232	14288	GCST90274768.tsv.gz	TRUE	reported	IjmfZD	NA	74.9529
T	C	0.0872	0.0141	6.23e-10	rs3745706	13224	GCST90274768.tsv.gz	TRUE	reported	IjmfZD	NA	38.2468
A	T	-0.1698	0.0217	5.08e-15	rs62132801	14718	GCST90274768.tsv.gz	TRUE	reported	IjmfZD	NA	61.2288
A	G	0.1852	0.0241	1.53e-14	rs141140761	13224	GCST90274768.tsv.gz	TRUE	reported	IjmfZD	NA	59.0538
T	C	-0.1206	0.0131	3.38e-20	rs4801774	14288	GCST90274768.tsv.gz	TRUE	reported	IjmfZD	NA	84.7524
C	G	-0.0687	0.0129	1.01e-07	rs9749331	14288	GCST90274768.tsv.gz	TRUE	reported	IjmfZD	NA	28.3618
A	C	-0.1011	0.0125	6.07e-16	rs2387343	14288	GCST90274768.tsv.gz	TRUE	reported	IjmfZD	NA	65.4157
T	C	-0.0909	0.0149	1.06e-09	rs10403298	14287	GCST90274768.tsv.gz	TRUE	reported	IjmfZD	NA	37.2182
A	G	-0.0577	0.013	9.06e-06	rs2317999	11760	GCST90274768.tsv.gz	TRUE	reported	IjmfZD	NA	19.6999
T	C	-0.1263	0.0264	1.72e-06	rs1514964	14734	GCST90274769.tsv.gz	TRUE	reported	xbUR5q	NA	22.8875
A	G	0.1458	0.0321	5.57e-06	rs17098842	14732	GCST90274769.tsv.gz	TRUE	reported	xbUR5q	NA	20.6303
T	C	0.0534	0.0116	4.16e-06	rs6671688	14286	GCST90274769.tsv.gz	TRUE	reported	xbUR5q	NA	21.1917
C	G	0.0638	0.0111	9.04e-09	rs291084	14726	GCST90274769.tsv.gz	TRUE	reported	xbUR5q	NA	33.0366
A	C	0.159	0.0358	8.94e-06	rs79683119	14734	GCST90274769.tsv.gz	TRUE	reported	xbUR5q	NA	19.7255
A	G	0.2696	0.0542	6.55e-07	rs76291845	14244	GCST90274769.tsv.gz	TRUE	reported	xbUR5q	NA	24.7424
A	C	0.0615	0.0124	7.06e-07	rs686952	14285	GCST90274769.tsv.gz	TRUE	reported	xbUR5q	NA	24.5984
T	C	-0.1056	0.0198	9.64e-08	rs112641086	14731	GCST90274769.tsv.gz	TRUE	reported	xbUR5q	NA	28.4444
T	C	0.1215	0.0271	7.35e-06	rs74855027	14286	GCST90274769.tsv.gz	TRUE	reported	xbUR5q	NA	20.1008
A	G	0.1063	0.024	9.46e-06	rs79205279	13854	GCST90274769.tsv.gz	TRUE	reported	xbUR5q	NA	19.6175
C	G	-0.0597	0.0121	8.06e-07	rs2866626	14285	GCST90274769.tsv.gz	TRUE	reported	xbUR5q	NA	24.3432
T	C	0.0624	0.0137	5.24e-06	rs76679915	11962	GCST90274769.tsv.gz	TRUE	reported	xbUR5q	NA	20.7457
A	C	0.1182	0.0263	6.98e-06	rs374794081	11339	GCST90274769.tsv.gz	TRUE	reported	xbUR5q	NA	20.1987
T	C	0.0531	0.0116	4.7e-06	rs7661151	14730	GCST90274769.tsv.gz	TRUE	reported	xbUR5q	NA	20.9543
T	C	0.0702	0.0122	8.71e-09	rs4866742	12829	GCST90274769.tsv.gz	TRUE	reported	xbUR5q	NA	33.1096
A	C	0.2298	0.0488	2.49e-06	rs116782490	12633	GCST90274769.tsv.gz	TRUE	reported	xbUR5q	NA	22.1748
A	G	-0.1684	0.0323	1.85e-07	rs78843608	14725	GCST90274769.tsv.gz	TRUE	reported	xbUR5q	NA	27.1819
A	G	0.2555	0.0561	5.25e-06	rs189161501	9453	GCST90274769.tsv.gz	TRUE	reported	xbUR5q	NA	20.7423
A	G	0.0597	0.0128	3.1e-06	rs2631360	11780	GCST90274769.tsv.gz	TRUE	reported	xbUR5q	NA	21.7535
A	G	-0.4948	0.112	9.97e-06	rs141430371	6941	GCST90274769.tsv.gz	TRUE	reported	xbUR5q	NA	19.5175
A	G	0.0934	0.0205	5.21e-06	rs11754249	11779	GCST90274769.tsv.gz	TRUE	reported	xbUR5q	NA	20.758
A	T	0.1874	0.0424	9.88e-06	rs118111688	13374	GCST90274769.tsv.gz	TRUE	reported	xbUR5q	NA	19.5347
A	C	0.0779	0.0171	5.22e-06	rs801520	14732	GCST90274769.tsv.gz	TRUE	reported	xbUR5q	NA	20.7531
A	G	-0.058	0.0128	5.86e-06	rs3823797	14732	GCST90274769.tsv.gz	TRUE	reported	xbUR5q	NA	20.5322
T	C	0.1812	0.0392	3.79e-06	rs143400203	14722	GCST90274769.tsv.gz	TRUE	reported	xbUR5q	NA	21.367
A	C	-0.2853	0.0513	2.68e-08	rs76669782	12933	GCST90274769.tsv.gz	TRUE	reported	xbUR5q	NA	30.9292
A	C	-0.115	0.0231	6.41e-07	rs587611953	7943	GCST90274769.tsv.gz	TRUE	reported	xbUR5q	NA	24.784
A	C	-0.1171	0.0256	4.78e-06	rs10736168	14286	GCST90274769.tsv.gz	TRUE	reported	xbUR5q	NA	20.9235
T	C	-0.058	0.012	1.34e-06	rs2477954	14286	GCST90274769.tsv.gz	TRUE	reported	xbUR5q	NA	23.3611
T	C	-0.1844	0.0395	3.04e-06	rs78552613	14734	GCST90274769.tsv.gz	TRUE	reported	xbUR5q	NA	21.7935
A	G	-0.0959	0.0208	4.02e-06	rs371663005	10894	GCST90274769.tsv.gz	TRUE	reported	xbUR5q	NA	21.2574
A	G	-0.1935	0.0355	5.02e-08	rs73000929	14734	GCST90274769.tsv.gz	TRUE	reported	xbUR5q	NA	29.7102
A	G	-0.0688	0.0118	5.53e-09	rs6580980	14285	GCST90274769.tsv.gz	TRUE	reported	xbUR5q	NA	33.9948
A	G	0.3427	0.0672	3.4e-07	rs546951873	11273	GCST90274769.tsv.gz	TRUE	reported	xbUR5q	NA	26.007
A	G	-0.055	0.0122	6.54e-06	rs7958187	13420	GCST90274769.tsv.gz	TRUE	reported	xbUR5q	NA	20.3238
T	G	-0.2617	0.0587	8.26e-06	rs140404587	14241	GCST90274769.tsv.gz	TRUE	reported	xbUR5q	NA	19.8761
T	G	0.129	0.0282	4.77e-06	rs77569365	14734	GCST90274769.tsv.gz	TRUE	reported	xbUR5q	NA	20.9258
A	G	0.051	0.0114	7.69e-06	rs12589600	14711	GCST90274769.tsv.gz	TRUE	reported	xbUR5q	NA	20.0139
A	T	-0.0866	0.0194	8.05e-06	rs28384995	14286	GCST90274769.tsv.gz	TRUE	reported	xbUR5q	NA	19.9266
A	G	-0.1096	0.0241	5.42e-06	rs140474227	12404	GCST90274769.tsv.gz	TRUE	reported	xbUR5q	NA	20.6817
T	G	-0.0855	0.017	4.92e-07	rs11078696	10894	GCST90274769.tsv.gz	TRUE	reported	xbUR5q	NA	25.295
A	G	0.0907	0.0204	8.75e-06	rs4346241	14286	GCST90274769.tsv.gz	TRUE	reported	xbUR5q	NA	19.7676
C	G	0.0549	0.0119	3.96e-06	rs55843637	14286	GCST90274769.tsv.gz	TRUE	reported	xbUR5q	NA	21.2839
C	G	0.2181	0.0466	2.87e-06	rs71363004	11982	GCST90274769.tsv.gz	TRUE	reported	xbUR5q	NA	21.9048
A	G	0.2249	0.0501	7.16e-06	rs150193318	14286	GCST90274769.tsv.gz	TRUE	reported	xbUR5q	NA	20.1513
T	G	0.242	0.0523	3.71e-06	rs113582651	8911	GCST90274769.tsv.gz	TRUE	reported	xbUR5q	NA	21.4105
C	G	-0.0585	0.0131	7.98e-06	rs3064568	11538	GCST90274769.tsv.gz	TRUE	reported	xbUR5q	NA	19.942
A	C	0.0684	0.0121	1.58e-08	rs139902	14285	GCST90274769.tsv.gz	TRUE	reported	xbUR5q	NA	31.9552
T	C	0.1989	0.044	6.17e-06	rs148518028	14296	GCST90274770.tsv.gz	TRUE	reported	xOdKtk	NA	20.4345
A	G	0.2198	0.0497	9.75e-06	rs143922263	14296	GCST90274770.tsv.gz	TRUE	reported	xOdKtk	NA	19.5588
A	T	0.2915	0.0617	2.31e-06	rs116193969	14296	GCST90274770.tsv.gz	TRUE	reported	xOdKtk	NA	22.3206
C	G	0.1956	0.0405	1.37e-06	rs116309267	14723	GCST90274770.tsv.gz	TRUE	reported	xOdKtk	NA	23.3253
A	G	0.0533	0.012	8.93e-06	rs13100427	14296	GCST90274770.tsv.gz	TRUE	reported	xOdKtk	NA	19.7284
C	G	-0.2388	0.0234	1.88e-24	rs73089379	14296	GCST90274770.tsv.gz	TRUE	reported	xOdKtk	NA	104.145
A	G	-0.0615	0.0133	3.76e-06	rs2372872	14729	GCST90274770.tsv.gz	TRUE	reported	xOdKtk	NA	21.3819
T	G	0.0668	0.0118	1.5e-08	rs2673050	14742	GCST90274770.tsv.gz	TRUE	reported	xOdKtk	NA	32.0471
T	G	-0.2818	0.02	4.38e-45	rs73060324	14743	GCST90274770.tsv.gz	TRUE	reported	xOdKtk	NA	198.528
T	C	0.1022	0.0129	2.33e-15	rs2252547	14296	GCST90274770.tsv.gz	TRUE	reported	xOdKtk	NA	62.7657
T	C	0.0852	0.0123	4.3e-12	rs4683140	14295	GCST90274770.tsv.gz	TRUE	reported	xOdKtk	NA	47.981
A	G	0.0718	0.0128	2.03e-08	rs2531743	14732	GCST90274770.tsv.gz	TRUE	reported	xOdKtk	NA	31.4651
T	C	0.1245	0.0125	2.28e-23	rs56058226	14296	GCST90274770.tsv.gz	TRUE	reported	xOdKtk	NA	99.2016
C	G	-0.3854	0.0681	1.52e-08	rs568543620	9830	GCST90274770.tsv.gz	TRUE	reported	xOdKtk	NA	32.028
A	C	-0.1978	0.022	2.45e-19	rs560934517	10894	GCST90274770.tsv.gz	TRUE	reported	xOdKtk	NA	80.8364
T	C	0.1247	0.0144	4.73e-18	rs1873618	14296	GCST90274770.tsv.gz	TRUE	reported	xOdKtk	NA	74.9908
A	G	0.5651	0.0184	1e-200	rs113341849	14296	GCST90274770.tsv.gz	TRUE	reported	xOdKtk	NA	943.224
A	G	-0.1272	0.0125	2.54e-24	rs762789	14730	GCST90274770.tsv.gz	TRUE	reported	xOdKtk	NA	103.551
T	C	-0.2294	0.0415	3.24e-08	rs140505982	13865	GCST90274770.tsv.gz	TRUE	reported	xOdKtk	NA	30.5556
T	C	0.1513	0.0127	1.01e-32	rs4317138	14296	GCST90274770.tsv.gz	TRUE	reported	xOdKtk	NA	141.929
A	T	-0.1068	0.0119	2.84e-19	rs6441984	14296	GCST90274770.tsv.gz	TRUE	reported	xOdKtk	NA	80.5469
T	C	-0.1307	0.0116	1.9e-29	rs6804045	14736	GCST90274770.tsv.gz	TRUE	reported	xOdKtk	NA	126.951
A	C	0.1064	0.0119	3.85e-19	rs6442005	14296	GCST90274770.tsv.gz	TRUE	reported	xOdKtk	NA	79.9446
T	C	-0.0803	0.012	2.21e-11	rs11718494	14296	GCST90274770.tsv.gz	TRUE	reported	xOdKtk	NA	44.7784
T	C	-0.1026	0.0216	2.03e-06	rs1474197	14296	GCST90274770.tsv.gz	TRUE	reported	xOdKtk	NA	22.5625
T	C	-0.1085	0.012	1.54e-19	rs12637421	14296	GCST90274770.tsv.gz	TRUE	reported	xOdKtk	NA	81.7517
A	G	-0.0649	0.013	5.97e-07	rs1980247	14296	GCST90274770.tsv.gz	TRUE	reported	xOdKtk	NA	24.9231
T	C	0.0702	0.0119	3.65e-09	rs9847395	14742	GCST90274770.tsv.gz	TRUE	reported	xOdKtk	NA	34.8001
T	C	-0.0713	0.0123	6.76e-09	rs11926707	14742	GCST90274770.tsv.gz	TRUE	reported	xOdKtk	NA	33.6023
A	G	0.3467	0.0714	1.2e-06	rs138662258	8397	GCST90274770.tsv.gz	TRUE	reported	xOdKtk	NA	23.5782
A	C	-0.2848	0.0227	4.17e-36	rs79117855	10704	GCST90274770.tsv.gz	TRUE	reported	xOdKtk	NA	157.409
A	G	0.2369	0.0202	9.19e-32	rs77481436	14296	GCST90274770.tsv.gz	TRUE	reported	xOdKtk	NA	137.539
A	G	-0.2853	0.0555	2.74e-07	rs146706706	10723	GCST90274770.tsv.gz	TRUE	reported	xOdKtk	NA	26.4252
T	C	0.2238	0.0204	5.29e-28	rs62260779	14296	GCST90274770.tsv.gz	TRUE	reported	xOdKtk	NA	120.354
T	C	-0.0677	0.014	1.33e-06	rs58853735	14296	GCST90274770.tsv.gz	TRUE	reported	xOdKtk	NA	23.3841
T	C	0.1551	0.0311	6.13e-07	rs78206331	14744	GCST90274770.tsv.gz	TRUE	reported	xOdKtk	NA	24.8715
T	C	0.1436	0.0208	5.06e-12	rs62261476	13232	GCST90274770.tsv.gz	TRUE	reported	xOdKtk	NA	47.6631
A	G	-0.0572	0.0124	3.97e-06	rs6791542	14296	GCST90274770.tsv.gz	TRUE	reported	xOdKtk	NA	21.2789
T	C	-0.0558	0.0118	2.26e-06	rs11720964	14742	GCST90274770.tsv.gz	TRUE	reported	xOdKtk	NA	22.3617
A	G	0.1564	0.0238	4.98e-11	rs62259941	13232	GCST90274770.tsv.gz	TRUE	reported	xOdKtk	NA	43.1837
A	C	0.0572	0.0126	5.63e-06	rs6780522	12854	GCST90274770.tsv.gz	TRUE	reported	xOdKtk	NA	20.6087
A	C	0.1711	0.0245	2.88e-12	rs536963031	11342	GCST90274770.tsv.gz	TRUE	reported	xOdKtk	NA	48.7717
T	C	0.1436	0.0251	1.06e-08	rs112271582	13232	GCST90274770.tsv.gz	TRUE	reported	xOdKtk	NA	32.7312
A	C	-0.121	0.0237	3.3e-07	rs114313191	14296	GCST90274770.tsv.gz	TRUE	reported	xOdKtk	NA	26.066
A	G	-0.1626	0.0275	3.36e-09	rs62259754	14738	GCST90274770.tsv.gz	TRUE	reported	xOdKtk	NA	34.9603
T	C	0.0648	0.0146	9.06e-06	rs66822987	14296	GCST90274770.tsv.gz	TRUE	reported	xOdKtk	NA	19.699
A	T	-0.1185	0.0265	7.76e-06	rs9818901	14742	GCST90274770.tsv.gz	TRUE	reported	xOdKtk	NA	19.9961
T	C	-0.188	0.0414	5.6e-06	rs112846979	14296	GCST90274770.tsv.gz	TRUE	reported	xOdKtk	NA	20.6213
T	C	0.0728	0.0143	3.56e-07	rs5743614	12859	GCST90274770.tsv.gz	TRUE	reported	xOdKtk	NA	25.9174
A	G	0.0869	0.019	4.79e-06	rs111476793	12800	GCST90274770.tsv.gz	TRUE	reported	xOdKtk	NA	20.9186
A	G	-0.2607	0.0552	2.33e-06	rs78044056	13809	GCST90274770.tsv.gz	TRUE	reported	xOdKtk	NA	22.3051
T	C	0.0743	0.0162	4.51e-06	rs42279	14738	GCST90274770.tsv.gz	TRUE	reported	xOdKtk	NA	21.0352
T	G	0.2123	0.0455	3.07e-06	rs112315344	14255	GCST90274770.tsv.gz	TRUE	reported	xOdKtk	NA	21.7709
T	C	0.0763	0.017	7.18e-06	rs17792183	14296	GCST90274770.tsv.gz	TRUE	reported	xOdKtk	NA	20.1443
T	G	0.0547	0.0123	8.7e-06	rs141958785	14296	GCST90274770.tsv.gz	TRUE	reported	xOdKtk	NA	19.7772
T	C	-0.2165	0.0478	5.92e-06	rs112356872	14743	GCST90274770.tsv.gz	TRUE	reported	xOdKtk	NA	20.5145
A	C	-0.0631	0.0142	8.84e-06	rs3860989	11984	GCST90274770.tsv.gz	TRUE	reported	xOdKtk	NA	19.7461
A	T	0.085	0.0186	4.88e-06	rs10990301	14296	GCST90274770.tsv.gz	TRUE	reported	xOdKtk	NA	20.8839
A	G	0.0833	0.0178	2.87e-06	rs56131468	14296	GCST90274770.tsv.gz	TRUE	reported	xOdKtk	NA	21.9003
A	G	0.1953	0.0416	2.67e-06	rs143960014	14257	GCST90274770.tsv.gz	TRUE	reported	xOdKtk	NA	22.0403
A	G	-0.0635	0.0125	3.77e-07	rs1161092	14296	GCST90274770.tsv.gz	TRUE	reported	xOdKtk	NA	25.8064
A	G	0.0672	0.015	7.46e-06	rs11619402	14296	GCST90274770.tsv.gz	TRUE	reported	xOdKtk	NA	20.0704
T	G	-0.1765	0.0374	2.37e-06	rs72800563	14741	GCST90274770.tsv.gz	TRUE	reported	xOdKtk	NA	22.2713
T	C	0.1917	0.04	1.65e-06	rs76475180	14744	GCST90274770.tsv.gz	TRUE	reported	xOdKtk	NA	22.9681
T	C	-0.1034	0.0214	1.35e-06	rs117942064	12857	GCST90274770.tsv.gz	TRUE	reported	xOdKtk	NA	23.3461
A	T	0.124	0.0267	3.41e-06	rs9898073	14743	GCST90274770.tsv.gz	TRUE	reported	xOdKtk	NA	21.5685
A	G	-0.2813	0.0401	2.3e-12	rs117542673	14734	GCST90274770.tsv.gz	TRUE	reported	xOdKtk	NA	49.2097
A	G	-0.0705	0.0123	9.94e-09	rs59797189	14296	GCST90274770.tsv.gz	TRUE	reported	xOdKtk	NA	32.8525
T	C	-0.0892	0.0175	3.45e-07	rs8074386	14296	GCST90274770.tsv.gz	TRUE	reported	xOdKtk	NA	25.9809
C	G	-0.1251	0.0167	6.83e-14	rs2376468	14296	GCST90274770.tsv.gz	TRUE	reported	xOdKtk	NA	56.1154
C	G	-0.5516	0.074	9.05e-14	rs149370547	12635	GCST90274770.tsv.gz	TRUE	reported	xOdKtk	NA	55.5629
A	C	0.3756	0.0472	1.75e-15	rs182861269	12745	GCST90274770.tsv.gz	TRUE	reported	xOdKtk	NA	63.3238
A	G	0.167	0.0205	3.75e-16	rs200190854	11739	GCST90274770.tsv.gz	TRUE	reported	xOdKtk	NA	66.3629
A	C	-0.202	0.0287	1.95e-12	rs550744230	8780	GCST90274770.tsv.gz	TRUE	reported	xOdKtk	NA	49.5381
A	G	0.0896	0.0189	2.13e-06	rs4795134	10894	GCST90274770.tsv.gz	TRUE	reported	xOdKtk	NA	22.4746
T	C	-0.1625	0.0312	1.91e-07	rs369780311	8290	GCST90274770.tsv.gz	TRUE	reported	xOdKtk	NA	27.1267
A	G	0.1087	0.018	1.55e-09	rs62079582	10894	GCST90274770.tsv.gz	TRUE	reported	xOdKtk	NA	36.4682
A	G	-0.4104	0.0173	2.11e-124	rs8064426	14295	GCST90274770.tsv.gz	TRUE	reported	xOdKtk	NA	562.759
T	C	0.2934	0.0441	2.87e-11	rs113308217	14296	GCST90274770.tsv.gz	TRUE	reported	xOdKtk	NA	44.2632
T	C	0.3856	0.0702	3.95e-08	rs139925642	10905	GCST90274770.tsv.gz	TRUE	reported	xOdKtk	NA	30.1717
A	T	-0.1341	0.0121	1.52e-28	rs868340	14296	GCST90274770.tsv.gz	TRUE	reported	xOdKtk	NA	122.825
A	G	-0.4232	0.0376	2.18e-29	rs80130551	14744	GCST90274770.tsv.gz	TRUE	reported	xOdKtk	NA	126.682
T	C	0.1279	0.0232	3.53e-08	rs79010839	14296	GCST90274770.tsv.gz	TRUE	reported	xOdKtk	NA	30.3924
T	C	-0.1693	0.0293	7.55e-09	rs117010890	14296	GCST90274770.tsv.gz	TRUE	reported	xOdKtk	NA	33.3871
T	C	0.2321	0.0283	2.38e-16	rs17692864	13662	GCST90274770.tsv.gz	TRUE	reported	xOdKtk	NA	67.2632
A	G	-0.3731	0.0507	1.85e-13	rs17693183	14296	GCST90274770.tsv.gz	TRUE	reported	xOdKtk	NA	54.1545
T	C	-0.291	0.0277	8.16e-26	rs9330240	14296	GCST90274770.tsv.gz	TRUE	reported	xOdKtk	NA	110.364
A	G	0.1875	0.0214	1.92e-18	rs62069151	14296	GCST90274770.tsv.gz	TRUE	reported	xOdKtk	NA	76.7671
A	G	-0.0992	0.0128	9.19e-15	rs975577	14296	GCST90274770.tsv.gz	TRUE	reported	xOdKtk	NA	60.0625
T	C	0.0718	0.0131	4.23e-08	rs2240000	13246	GCST90274770.tsv.gz	TRUE	reported	xOdKtk	NA	30.0404
T	C	-0.2474	0.0374	3.72e-11	rs111887239	14744	GCST90274770.tsv.gz	TRUE	reported	xOdKtk	NA	43.7579
A	C	-0.207	0.044	2.54e-06	rs148883658	14730	GCST90274770.tsv.gz	TRUE	reported	xOdKtk	NA	22.1327
C	G	-0.0834	0.0182	4.6e-06	rs211992	14296	GCST90274770.tsv.gz	TRUE	reported	xOdKtk	NA	20.9986
T	C	-0.0991	0.0184	7.21e-08	rs211981	14737	GCST90274770.tsv.gz	TRUE	reported	xOdKtk	NA	29.0076
T	G	-0.1709	0.0382	7.68e-06	rs565810600	9830	GCST90274770.tsv.gz	TRUE	reported	xOdKtk	NA	20.0151
T	C	0.2797	0.0551	3.85e-07	rs137896358	12745	GCST90274770.tsv.gz	TRUE	reported	xOdKtk	NA	25.7681
C	G	0.2133	0.0475	7.1e-06	rs183450854	14737	GCST90274770.tsv.gz	TRUE	reported	xOdKtk	NA	20.1648
A	G	-0.0715	0.0159	6.9e-06	rs6100282	12799	GCST90274770.tsv.gz	TRUE	reported	xOdKtk	NA	20.2217
A	T	-0.0899	0.0196	4.5e-06	rs4817032	10894	GCST90274770.tsv.gz	TRUE	reported	xOdKtk	NA	21.0381
A	G	-0.0559	0.0122	4.61e-06	rs10903115	14286	GCST90274771.tsv.gz	TRUE	reported	johyUT	NA	20.9944
T	C	0.0744	0.0119	4.05e-10	rs3828139	14286	GCST90274771.tsv.gz	TRUE	reported	johyUT	NA	39.0888
T	G	0.1156	0.0256	6.31e-06	rs72680703	14735	GCST90274771.tsv.gz	TRUE	reported	johyUT	NA	20.3909
A	G	0.2053	0.0411	5.88e-07	rs147033439	14731	GCST90274771.tsv.gz	TRUE	reported	johyUT	NA	24.9514
T	G	-0.1062	0.0236	6.8e-06	rs75310199	14730	GCST90274771.tsv.gz	TRUE	reported	johyUT	NA	20.25
T	C	0.3862	0.0625	6.44e-10	rs114594620	12934	GCST90274771.tsv.gz	TRUE	reported	johyUT	NA	38.1825
T	C	0.1493	0.0223	2.16e-11	rs12022775	12791	GCST90274771.tsv.gz	TRUE	reported	johyUT	NA	44.8239
A	G	-0.0938	0.0122	1.49e-14	rs489286	14731	GCST90274771.tsv.gz	TRUE	reported	johyUT	NA	59.1134
C	G	0.1949	0.0363	7.91e-08	rs79017888	14287	GCST90274771.tsv.gz	TRUE	reported	johyUT	NA	28.8277
C	G	-0.1905	0.0391	1.1e-06	rs115845569	14718	GCST90274771.tsv.gz	TRUE	reported	johyUT	NA	23.7376
A	T	0.3762	0.0504	8.38e-14	rs533080428	10894	GCST90274771.tsv.gz	TRUE	reported	johyUT	NA	55.7156
A	G	-0.1094	0.0223	9.3e-07	rs572762223	10894	GCST90274771.tsv.gz	TRUE	reported	johyUT	NA	24.0672
A	G	0.2122	0.0119	3.99e-71	rs11265493	14287	GCST90274771.tsv.gz	TRUE	reported	johyUT	NA	317.978
A	T	-0.2477	0.0426	6.08e-09	rs576115902	10894	GCST90274771.tsv.gz	TRUE	reported	johyUT	NA	33.809
T	C	0.4815	0.0378	3.63e-37	rs113896482	14287	GCST90274771.tsv.gz	TRUE	reported	johyUT	NA	162.259
A	G	0.1487	0.0183	4.45e-16	rs78600824	14287	GCST90274771.tsv.gz	TRUE	reported	johyUT	NA	66.0267
C	G	0.1203	0.0134	2.77e-19	rs4656950	12791	GCST90274771.tsv.gz	TRUE	reported	johyUT	NA	80.5975
A	G	-0.3398	0.0736	3.9e-06	rs139333121	13121	GCST90274771.tsv.gz	TRUE	reported	johyUT	NA	21.3153
A	C	-0.0752	0.0138	5.06e-08	rs12118313	14287	GCST90274771.tsv.gz	TRUE	reported	johyUT	NA	29.6946
T	C	-0.3154	0.0695	5.68e-06	rs113798825	11273	GCST90274771.tsv.gz	TRUE	reported	johyUT	NA	20.5946
T	C	0.1066	0.024	8.93e-06	rs114344979	14724	GCST90274771.tsv.gz	TRUE	reported	johyUT	NA	19.7284
A	G	0.0661	0.0117	1.61e-08	rs4672486	14720	GCST90274771.tsv.gz	TRUE	reported	johyUT	NA	31.9177
A	G	-0.0602	0.0123	9.87e-07	rs13014154	14286	GCST90274771.tsv.gz	TRUE	reported	johyUT	NA	23.9543
A	G	-0.3101	0.0673	4.07e-06	rs139676653	14287	GCST90274771.tsv.gz	TRUE	reported	johyUT	NA	21.2311
T	C	-0.0589	0.0123	1.68e-06	rs1434219	14287	GCST90274771.tsv.gz	TRUE	reported	johyUT	NA	22.9309
T	C	0.0704	0.0126	2.31e-08	rs56272634	14729	GCST90274771.tsv.gz	TRUE	reported	johyUT	NA	31.2179
A	G	-0.2705	0.0612	9.87e-06	rs148214660	14287	GCST90274771.tsv.gz	TRUE	reported	johyUT	NA	19.5358
A	T	0.1576	0.0353	8.02e-06	rs73173072	14718	GCST90274771.tsv.gz	TRUE	reported	johyUT	NA	19.9326
C	G	-0.0637	0.0139	4.59e-06	rs1574847	14287	GCST90274771.tsv.gz	TRUE	reported	johyUT	NA	21.0014
A	G	-0.1804	0.0337	8.65e-08	rs114758826	14728	GCST90274771.tsv.gz	TRUE	reported	johyUT	NA	28.6558
C	G	0.2056	0.0454	5.94e-06	rs72756898	14734	GCST90274771.tsv.gz	TRUE	reported	johyUT	NA	20.5085
T	C	0.2288	0.0497	4.15e-06	rs78142752	14734	GCST90274771.tsv.gz	TRUE	reported	johyUT	NA	21.1933
A	T	0.2783	0.0621	7.41e-06	rs140189694	12934	GCST90274771.tsv.gz	TRUE	reported	johyUT	NA	20.0837
A	G	-0.1074	0.0215	5.87e-07	rs6928352	14731	GCST90274771.tsv.gz	TRUE	reported	johyUT	NA	24.9535
A	G	-0.3587	0.0807	8.8e-06	rs149826608	13156	GCST90274771.tsv.gz	TRUE	reported	johyUT	NA	19.7568
A	G	0.0627	0.0134	2.88e-06	rs2554697	11782	GCST90274771.tsv.gz	TRUE	reported	johyUT	NA	21.894
T	C	0.2308	0.052	9.06e-06	rs145175118	14287	GCST90274771.tsv.gz	TRUE	reported	johyUT	NA	19.6999
T	G	0.063	0.0138	4.99e-06	rs34826779	14287	GCST90274771.tsv.gz	TRUE	reported	johyUT	NA	20.8412
T	C	-0.3705	0.0763	1.2e-06	rs10992054	12304	GCST90274771.tsv.gz	TRUE	reported	johyUT	NA	23.5791
T	C	0.3046	0.0689	9.83e-06	rs145111742	12304	GCST90274771.tsv.gz	TRUE	reported	johyUT	NA	19.5444
T	C	0.2604	0.0584	8.24e-06	rs61865960	11810	GCST90274771.tsv.gz	TRUE	reported	johyUT	NA	19.8818
T	C	-0.0623	0.0141	9.94e-06	rs11594179	14735	GCST90274771.tsv.gz	TRUE	reported	johyUT	NA	19.5226
A	G	0.0768	0.0161	1.84e-06	rs11020961	14287	GCST90274771.tsv.gz	TRUE	reported	johyUT	NA	22.7547
A	G	0.055	0.0118	3.15e-06	rs655913	14722	GCST90274771.tsv.gz	TRUE	reported	johyUT	NA	21.7251
A	G	-0.0702	0.0147	1.79e-06	rs11220506	14729	GCST90274771.tsv.gz	TRUE	reported	johyUT	NA	22.8055
A	G	0.0628	0.0121	2.1e-07	rs2028005	14287	GCST90274771.tsv.gz	TRUE	reported	johyUT	NA	26.937
T	C	0.116	0.0128	1.27e-19	rs3184504	11784	GCST90274771.tsv.gz	TRUE	reported	johyUT	NA	82.1289
A	T	0.0899	0.0122	1.72e-13	rs7953257	14287	GCST90274771.tsv.gz	TRUE	reported	johyUT	NA	54.3
A	C	-0.2146	0.047	4.97e-06	rs149458216	14725	GCST90274771.tsv.gz	TRUE	reported	johyUT	NA	20.848
T	C	-0.0776	0.0125	5.37e-10	rs72837690	14287	GCST90274771.tsv.gz	TRUE	reported	johyUT	NA	38.5393
A	G	0.0742	0.0122	1.19e-09	rs17203281	14732	GCST90274771.tsv.gz	TRUE	reported	johyUT	NA	36.9903
T	C	0.2642	0.059	7.54e-06	rs149212182	12321	GCST90274771.tsv.gz	TRUE	reported	johyUT	NA	20.0522
A	G	0.0905	0.0203	8.27e-06	rs60006581	14724	GCST90274771.tsv.gz	TRUE	reported	johyUT	NA	19.8749
A	G	0.1618	0.0348	3.33e-06	rs139924614	14725	GCST90274771.tsv.gz	TRUE	reported	johyUT	NA	21.6172
T	C	-0.3023	0.0667	5.84e-06	rs115831444	14288	GCST90274772.tsv.gz	TRUE	reported	FLj9R8	NA	20.5411
T	C	-0.0611	0.0134	5.12e-06	rs17372980	14288	GCST90274772.tsv.gz	TRUE	reported	FLj9R8	NA	20.7909
C	G	0.1978	0.0413	1.67e-06	rs4278412	14725	GCST90274772.tsv.gz	TRUE	reported	FLj9R8	NA	22.9378
A	G	0.109	0.0216	4.5e-07	rs138897138	14288	GCST90274772.tsv.gz	TRUE	reported	FLj9R8	NA	25.4651
T	C	0.0541	0.0118	4.55e-06	rs4664334	14288	GCST90274772.tsv.gz	TRUE	reported	FLj9R8	NA	21.0199
A	G	0.0789	0.017	3.46e-06	rs3967170	14721	GCST90274772.tsv.gz	TRUE	reported	FLj9R8	NA	21.5405
A	G	-0.2655	0.0591	7.04e-06	rs144949926	14288	GCST90274772.tsv.gz	TRUE	reported	FLj9R8	NA	20.1815
T	G	0.3143	0.0687	4.76e-06	rs12500563	10795	GCST90274772.tsv.gz	TRUE	reported	FLj9R8	NA	20.9303
A	G	-0.0582	0.0125	3.22e-06	rs9993874	12403	GCST90274772.tsv.gz	TRUE	reported	FLj9R8	NA	21.6783
C	G	-0.0662	0.0129	2.87e-07	rs141401004	12404	GCST90274772.tsv.gz	TRUE	reported	FLj9R8	NA	26.3352
T	C	-0.0504	0.0112	6.8e-06	rs11755766	14735	GCST90274772.tsv.gz	TRUE	reported	FLj9R8	NA	20.25
T	C	-0.3275	0.0705	3.39e-06	rs551896428	12778	GCST90274772.tsv.gz	TRUE	reported	FLj9R8	NA	21.5796
T	G	0.1568	0.0335	2.86e-06	rs200824954	10894	GCST90274772.tsv.gz	TRUE	reported	FLj9R8	NA	21.908
A	C	-0.1041	0.0235	9.43e-06	rs7798473	14734	GCST90274772.tsv.gz	TRUE	reported	FLj9R8	NA	19.623
A	G	-0.1956	0.0442	9.63e-06	rs149900704	14732	GCST90274772.tsv.gz	TRUE	reported	FLj9R8	NA	19.5836
C	G	0.1458	0.0316	3.95e-06	rs75626299	14728	GCST90274772.tsv.gz	TRUE	reported	FLj9R8	NA	21.2883
A	G	-0.0789	0.0176	7.36e-06	rs1081489	12196	GCST90274772.tsv.gz	TRUE	reported	FLj9R8	NA	20.0969
A	C	0.064	0.012	9.64e-08	rs9526031	14288	GCST90274772.tsv.gz	TRUE	reported	FLj9R8	NA	28.4444
A	G	-0.0562	0.0121	3.41e-06	rs8024256	14736	GCST90274772.tsv.gz	TRUE	reported	FLj9R8	NA	21.5726
A	G	-0.0599	0.0123	1.12e-06	rs404842	14287	GCST90274772.tsv.gz	TRUE	reported	FLj9R8	NA	23.7161
T	G	-0.1269	0.0284	7.88e-06	rs35864161	14735	GCST90274772.tsv.gz	TRUE	reported	FLj9R8	NA	19.9658
A	G	0.0587	0.0131	7.43e-06	rs34755276	12403	GCST90274772.tsv.gz	TRUE	reported	FLj9R8	NA	20.0786
T	C	0.0686	0.0116	3.34e-09	rs7250371	14722	GCST90274772.tsv.gz	TRUE	reported	FLj9R8	NA	34.9729
T	C	-0.2717	0.0604	6.85e-06	rs187640246	12792	GCST90274772.tsv.gz	TRUE	reported	FLj9R8	NA	20.2351
T	C	0.1739	0.0316	3.73e-08	rs2745065	14288	GCST90274772.tsv.gz	TRUE	reported	FLj9R8	NA	30.2848
T	C	0.0795	0.0121	5.02e-11	rs2745015	14734	GCST90274772.tsv.gz	TRUE	reported	FLj9R8	NA	43.1682
A	G	-0.0659	0.0141	2.96e-06	rs2179446	14728	GCST90274772.tsv.gz	TRUE	reported	FLj9R8	NA	21.844
T	G	0.2357	0.0387	1.13e-09	rs142360525	14716	GCST90274772.tsv.gz	TRUE	reported	FLj9R8	NA	37.0935
T	C	0.3035	0.0397	2.09e-14	rs75612263	14736	GCST90274772.tsv.gz	TRUE	reported	FLj9R8	NA	58.4435
A	G	0.0669	0.0135	7.21e-07	rs6073949	11778	GCST90274772.tsv.gz	TRUE	reported	FLj9R8	NA	24.5575
T	C	-0.2644	0.0519	3.5e-07	rs55851978	14288	GCST90274772.tsv.gz	TRUE	reported	FLj9R8	NA	25.953
A	T	0.179	0.0167	8.33e-27	rs73128528	14719	GCST90274772.tsv.gz	TRUE	reported	FLj9R8	NA	114.888
A	G	-0.2081	0.0471	9.95e-06	rs144373758	14729	GCST90274772.tsv.gz	TRUE	reported	FLj9R8	NA	19.521
A	C	0.1251	0.0114	5.11e-28	rs13969	14725	GCST90274772.tsv.gz	TRUE	reported	FLj9R8	NA	120.422
T	C	-0.3653	0.0356	1.05e-24	rs144858460	14723	GCST90274772.tsv.gz	TRUE	reported	FLj9R8	NA	105.293
T	G	-0.1924	0.026	1.36e-13	rs73112805	14288	GCST90274772.tsv.gz	TRUE	reported	FLj9R8	NA	54.76
T	C	0.1647	0.0136	9.32e-34	rs6124765	14288	GCST90274772.tsv.gz	TRUE	reported	FLj9R8	NA	146.659
T	G	-0.4271	0.0487	1.79e-18	rs79522550	14288	GCST90274772.tsv.gz	TRUE	reported	FLj9R8	NA	76.9133
A	G	-0.4185	0.0133	1e-200	rs12624433	14287	GCST90274772.tsv.gz	TRUE	reported	FLj9R8	NA	990.12
T	C	-0.3964	0.0893	9.04e-06	rs200685391	12005	GCST90274772.tsv.gz	TRUE	reported	FLj9R8	NA	19.7045
T	C	-0.2554	0.0575	8.92e-06	rs77644033	14244	GCST90274772.tsv.gz	TRUE	reported	FLj9R8	NA	19.729
C	G	0.3134	0.0365	8.98e-18	rs75950643	14724	GCST90274772.tsv.gz	TRUE	reported	FLj9R8	NA	73.7246
A	G	-0.1783	0.0141	1.19e-36	rs17380117	14736	GCST90274772.tsv.gz	TRUE	reported	FLj9R8	NA	159.906
A	G	0.2155	0.0335	1.25e-10	rs536134631	10894	GCST90274772.tsv.gz	TRUE	reported	FLj9R8	NA	41.3814
T	C	0.1	0.0137	2.89e-13	rs6032666	14728	GCST90274772.tsv.gz	TRUE	reported	FLj9R8	NA	53.2793
T	C	0.2078	0.0129	2.22e-58	rs1535045	14732	GCST90274772.tsv.gz	TRUE	reported	FLj9R8	NA	259.485
C	G	0.4941	0.0429	1.08e-30	rs41282788	14237	GCST90274772.tsv.gz	TRUE	reported	FLj9R8	NA	132.652
A	C	0.2632	0.0588	7.6e-06	rs190882024	13944	GCST90274772.tsv.gz	TRUE	reported	FLj9R8	NA	20.0363
T	C	-0.4359	0.0334	6.28e-39	rs1569721	14288	GCST90274772.tsv.gz	TRUE	reported	FLj9R8	NA	170.326
A	G	0.1394	0.0135	5.38e-25	rs13042545	14723	GCST90274772.tsv.gz	TRUE	reported	FLj9R8	NA	106.625
A	C	-0.232	0.0166	2.19e-44	rs6104487	14287	GCST90274772.tsv.gz	TRUE	reported	FLj9R8	NA	195.326
T	C	-0.0858	0.0127	1.42e-11	rs6074051	14715	GCST90274772.tsv.gz	TRUE	reported	FLj9R8	NA	45.6423
A	C	-0.4545	0.0688	3.95e-11	rs117736897	13801	GCST90274772.tsv.gz	TRUE	reported	FLj9R8	NA	43.6406
T	G	0.0792	0.0151	1.56e-07	rs1321001	14728	GCST90274772.tsv.gz	TRUE	reported	FLj9R8	NA	27.5104
A	G	0.166	0.0193	7.9e-18	rs2425780	14288	GCST90274772.tsv.gz	TRUE	reported	FLj9R8	NA	73.9778
A	T	-0.0693	0.0139	6.18e-07	rs2425781	14288	GCST90274772.tsv.gz	TRUE	reported	FLj9R8	NA	24.8563
A	T	0.0948	0.0183	2.21e-07	rs3904164	14288	GCST90274772.tsv.gz	TRUE	reported	FLj9R8	NA	26.8358
A	T	0.0583	0.0114	3.15e-07	rs2425855	14716	GCST90274772.tsv.gz	TRUE	reported	FLj9R8	NA	26.1534
A	T	0.1815	0.0253	7.29e-13	rs7274015	12404	GCST90274772.tsv.gz	TRUE	reported	FLj9R8	NA	51.465
A	C	-0.1157	0.023	4.89e-07	rs45456397	14288	GCST90274772.tsv.gz	TRUE	reported	FLj9R8	NA	25.3053
T	G	0.1632	0.0351	3.33e-06	rs138739860	11979	GCST90274772.tsv.gz	TRUE	reported	FLj9R8	NA	21.6185
A	G	0.1085	0.0205	1.21e-07	rs12152184	12402	GCST90274772.tsv.gz	TRUE	reported	FLj9R8	NA	28.0125
A	G	0.0695	0.0147	2.27e-06	rs61768480	13670	GCST90274773.tsv.gz	TRUE	reported	skxbkG	NA	22.353
T	C	0.1841	0.0313	4.06e-09	rs61747728	14287	GCST90274773.tsv.gz	TRUE	reported	skxbkG	NA	34.5954
C	G	-0.0589	0.0122	1.38e-06	rs13010492	13421	GCST90274773.tsv.gz	TRUE	reported	skxbkG	NA	23.3083
T	G	0.1052	0.0236	8.29e-06	rs35536732	14732	GCST90274773.tsv.gz	TRUE	reported	skxbkG	NA	19.8704
A	G	0.1833	0.0391	2.76e-06	rs563284470	11720	GCST90274773.tsv.gz	TRUE	reported	skxbkG	NA	21.9772
A	C	-0.0803	0.0151	1.05e-07	rs138861398	11967	GCST90274773.tsv.gz	TRUE	reported	skxbkG	NA	28.2799
A	G	0.141	0.0292	1.37e-06	rs74874989	9398	GCST90274773.tsv.gz	TRUE	reported	skxbkG	NA	23.317
A	G	0.1135	0.0254	7.88e-06	rs35162819	14287	GCST90274773.tsv.gz	TRUE	reported	skxbkG	NA	19.9675
A	G	-0.0683	0.0131	1.85e-07	rs4073745	14287	GCST90274773.tsv.gz	TRUE	reported	skxbkG	NA	27.1831
T	C	-0.1014	0.0217	2.97e-06	rs72821405	14727	GCST90274773.tsv.gz	TRUE	reported	skxbkG	NA	21.8352
A	T	-0.0791	0.0173	4.83e-06	rs11756659	14723	GCST90274773.tsv.gz	TRUE	reported	skxbkG	NA	20.9055
T	C	-0.0596	0.0114	1.71e-07	rs887464	14735	GCST90274773.tsv.gz	TRUE	reported	skxbkG	NA	27.3327
A	G	0.0607	0.0125	1.2e-06	rs4991648	12849	GCST90274773.tsv.gz	TRUE	reported	skxbkG	NA	23.5807
A	C	-0.0666	0.0144	3.75e-06	rs2904780	11538	GCST90274773.tsv.gz	TRUE	reported	skxbkG	NA	21.3906
A	G	-0.0613	0.0125	9.39e-07	rs2471960	14726	GCST90274773.tsv.gz	TRUE	reported	skxbkG	NA	24.0492
C	G	-0.08	0.018	8.81e-06	rs557132053	10894	GCST90274773.tsv.gz	TRUE	reported	skxbkG	NA	19.7531
A	G	-0.1203	0.0213	1.62e-08	rs9269032	12207	GCST90274773.tsv.gz	TRUE	reported	skxbkG	NA	31.8986
A	C	0.1078	0.0235	4.49e-06	rs35747774	8977	GCST90274773.tsv.gz	TRUE	reported	skxbkG	NA	21.0427
T	C	0.0894	0.016	2.3e-08	rs79966773	12402	GCST90274773.tsv.gz	TRUE	reported	skxbkG	NA	31.2202
T	C	0.0973	0.0165	3.7e-09	rs3104373	14735	GCST90274773.tsv.gz	TRUE	reported	skxbkG	NA	34.7743
T	C	-0.1196	0.0253	2.28e-06	rs9272445	8713	GCST90274773.tsv.gz	TRUE	reported	skxbkG	NA	22.3471
A	C	0.0734	0.0145	4.15e-07	rs9273229	11760	GCST90274773.tsv.gz	TRUE	reported	skxbkG	NA	25.6245
T	C	0.0779	0.0156	5.93e-07	rs111821655	11537	GCST90274773.tsv.gz	TRUE	reported	skxbkG	NA	24.9359
A	G	-0.0532	0.0118	6.53e-06	rs9275653	14735	GCST90274773.tsv.gz	TRUE	reported	skxbkG	NA	20.3263
A	G	-0.0527	0.0119	9.49e-06	rs3819720	14729	GCST90274773.tsv.gz	TRUE	reported	skxbkG	NA	19.6122
A	T	0.1189	0.0241	8.07e-07	rs111563612	12827	GCST90274773.tsv.gz	TRUE	reported	skxbkG	NA	24.3405
T	C	0.0623	0.0124	5.06e-07	rs2237450	14287	GCST90274773.tsv.gz	TRUE	reported	skxbkG	NA	25.2425
A	C	-0.1134	0.0245	3.68e-06	rs17345759	14287	GCST90274773.tsv.gz	TRUE	reported	skxbkG	NA	21.4237
A	G	-0.0533	0.0119	7.5e-06	rs7012814	14287	GCST90274773.tsv.gz	TRUE	reported	skxbkG	NA	20.0614
A	G	0.2987	0.0657	5.46e-06	rs74796205	13800	GCST90274773.tsv.gz	TRUE	reported	skxbkG	NA	20.67
T	C	0.1638	0.0334	9.38e-07	rs17769062	14287	GCST90274773.tsv.gz	TRUE	reported	skxbkG	NA	24.0511
A	T	-0.4169	0.0806	2.31e-07	rs192582121	11438	GCST90274773.tsv.gz	TRUE	reported	skxbkG	NA	26.7543
A	G	-0.1261	0.0256	8.4e-07	rs117276991	14287	GCST90274773.tsv.gz	TRUE	reported	skxbkG	NA	24.2633
A	G	-0.0629	0.0132	1.89e-06	rs12416520	14709	GCST90274773.tsv.gz	TRUE	reported	skxbkG	NA	22.7067
A	T	-0.1681	0.0352	1.79e-06	rs60562286	14726	GCST90274773.tsv.gz	TRUE	reported	skxbkG	NA	22.8061
A	C	0.1465	0.0312	2.66e-06	rs4910962	11760	GCST90274773.tsv.gz	TRUE	reported	skxbkG	NA	22.0478
A	G	-0.1308	0.0216	1.4e-09	rs2237995	14725	GCST90274773.tsv.gz	TRUE	reported	skxbkG	NA	36.6698
C	G	0.1083	0.012	1.8e-19	rs4939490	14735	GCST90274773.tsv.gz	TRUE	reported	skxbkG	NA	81.4506
A	G	-0.2824	0.058	1.12e-06	rs117624126	12934	GCST90274773.tsv.gz	TRUE	reported	skxbkG	NA	23.7068
A	C	0.1353	0.0195	3.96e-12	rs3016168	14725	GCST90274773.tsv.gz	TRUE	reported	skxbkG	NA	48.1422
T	C	0.1089	0.0235	3.59e-06	rs538348955	10894	GCST90274773.tsv.gz	TRUE	reported	skxbkG	NA	21.4744
T	C	0.1786	0.0332	7.47e-08	rs77696239	14735	GCST90274773.tsv.gz	TRUE	reported	skxbkG	NA	28.9392
T	C	0.1024	0.0193	1.12e-07	rs74555568	14723	GCST90274773.tsv.gz	TRUE	reported	skxbkG	NA	28.1504
C	G	0.1193	0.0126	2.85e-21	rs674379	12835	GCST90274773.tsv.gz	TRUE	reported	skxbkG	NA	89.6478
T	C	0.4669	0.069	1.32e-11	rs142086090	12032	GCST90274773.tsv.gz	TRUE	reported	skxbkG	NA	45.7878
A	G	-0.0894	0.0143	4.06e-10	rs3018731	14287	GCST90274773.tsv.gz	TRUE	reported	skxbkG	NA	39.0844
A	G	0.1887	0.039	1.31e-06	rs180886350	14733	GCST90274773.tsv.gz	TRUE	reported	skxbkG	NA	23.4107
A	G	-0.3109	0.0696	7.93e-06	rs193245191	12290	GCST90274773.tsv.gz	TRUE	reported	skxbkG	NA	19.9537
A	G	-0.118	0.0265	8.47e-06	rs78808574	14287	GCST90274773.tsv.gz	TRUE	reported	skxbkG	NA	19.8277
A	C	-0.3618	0.0812	8.36e-06	rs552550685	8911	GCST90274773.tsv.gz	TRUE	reported	skxbkG	NA	19.853
A	G	0.0569	0.0119	1.74e-06	rs1259355	14287	GCST90274773.tsv.gz	TRUE	reported	skxbkG	NA	22.8629
A	T	-0.118	0.0265	8.47e-06	rs7295476	14735	GCST90274773.tsv.gz	TRUE	reported	skxbkG	NA	19.8277
C	G	-0.0687	0.0118	5.81e-09	rs11065780	14286	GCST90274773.tsv.gz	TRUE	reported	skxbkG	NA	33.8961
T	C	-0.0776	0.0161	1.44e-06	rs60702534	11975	GCST90274773.tsv.gz	TRUE	reported	skxbkG	NA	23.2312
T	C	0.1427	0.0128	7.29e-29	rs3184504	11784	GCST90274773.tsv.gz	TRUE	reported	skxbkG	NA	124.288
T	C	-0.2383	0.0491	1.21e-06	rs537498778	9830	GCST90274773.tsv.gz	TRUE	reported	skxbkG	NA	23.5551
A	G	0.1235	0.0136	1.08e-19	rs11066188	11336	GCST90274773.tsv.gz	TRUE	reported	skxbkG	NA	82.4624
T	C	-0.078	0.0123	2.28e-10	rs56098743	14287	GCST90274773.tsv.gz	TRUE	reported	skxbkG	NA	40.2142
A	C	-0.0604	0.0127	1.98e-06	rs7139283	14732	GCST90274773.tsv.gz	TRUE	reported	skxbkG	NA	22.6186
T	C	-0.0552	0.012	4.22e-06	rs470501	14287	GCST90274773.tsv.gz	TRUE	reported	skxbkG	NA	21.16
A	G	-0.0613	0.0135	5.61e-06	rs6488973	14722	GCST90274773.tsv.gz	TRUE	reported	skxbkG	NA	20.6183
A	G	-0.1418	0.032	9.37e-06	rs7298384	14718	GCST90274773.tsv.gz	TRUE	reported	skxbkG	NA	19.636
A	C	-0.0998	0.0213	2.79e-06	rs612657	14728	GCST90274773.tsv.gz	TRUE	reported	skxbkG	NA	21.9534
A	G	0.2374	0.0476	6.12e-07	rs117516652	14248	GCST90274773.tsv.gz	TRUE	reported	skxbkG	NA	24.8741
T	C	-0.0588	0.0128	4.35e-06	rs11622090	13236	GCST90274773.tsv.gz	TRUE	reported	skxbkG	NA	21.1025
T	G	-0.1291	0.0292	9.81e-06	rs75892552	14287	GCST90274773.tsv.gz	TRUE	reported	skxbkG	NA	19.5473
A	G	-0.0679	0.015	5.99e-06	rs16541	14287	GCST90274773.tsv.gz	TRUE	reported	skxbkG	NA	20.4907
A	G	-0.1199	0.0187	1.44e-10	rs7242462	14287	GCST90274773.tsv.gz	TRUE	reported	skxbkG	NA	41.1107
A	G	0.1471	0.0313	2.61e-06	rs4893	14735	GCST90274773.tsv.gz	TRUE	reported	skxbkG	NA	22.087
T	C	-0.1449	0.0326	8.8e-06	rs545426405	10894	GCST90274773.tsv.gz	TRUE	reported	skxbkG	NA	19.7561
T	C	0.1766	0.0329	7.97e-08	rs143374617	14733	GCST90274774.tsv.gz	TRUE	reported	MRiVnS	NA	28.8131
A	G	-0.0721	0.0154	2.84e-06	rs841332	14727	GCST90274774.tsv.gz	TRUE	reported	MRiVnS	NA	21.9194
A	G	-0.1855	0.0392	2.22e-06	rs12074680	12404	GCST90274774.tsv.gz	TRUE	reported	MRiVnS	NA	22.3932
T	C	-0.2416	0.0517	2.97e-06	rs35086654	13800	GCST90274774.tsv.gz	TRUE	reported	MRiVnS	NA	21.838
A	T	-0.1796	0.0376	1.78e-06	rs72969761	14710	GCST90274774.tsv.gz	TRUE	reported	MRiVnS	NA	22.8159
A	G	0.1439	0.0325	9.52e-06	rs116557290	14735	GCST90274774.tsv.gz	TRUE	reported	MRiVnS	NA	19.6045
C	G	-0.3633	0.0813	7.87e-06	rs150354514	11336	GCST90274774.tsv.gz	TRUE	reported	MRiVnS	NA	19.9687
A	G	0.0776	0.0171	5.68e-06	rs56294840	14287	GCST90274774.tsv.gz	TRUE	reported	MRiVnS	NA	20.5936
A	T	0.0688	0.0129	9.64e-08	rs74886615	12404	GCST90274774.tsv.gz	TRUE	reported	MRiVnS	NA	28.4444
A	G	-0.1424	0.0322	9.76e-06	rs12640275	12208	GCST90274774.tsv.gz	TRUE	reported	MRiVnS	NA	19.5573
A	G	0.1283	0.029	9.68e-06	rs74874989	9398	GCST90274774.tsv.gz	TRUE	reported	MRiVnS	NA	19.573
A	G	0.2645	0.0593	8.18e-06	rs78007268	14248	GCST90274774.tsv.gz	TRUE	reported	MRiVnS	NA	19.8949
T	C	-0.3481	0.0733	2.04e-06	rs574143589	11273	GCST90274774.tsv.gz	TRUE	reported	MRiVnS	NA	22.5528
A	C	0.0646	0.0134	1.43e-06	rs9691968	14735	GCST90274774.tsv.gz	TRUE	reported	MRiVnS	NA	23.241
A	G	-0.0613	0.0134	4.77e-06	rs3899796	14287	GCST90274774.tsv.gz	TRUE	reported	MRiVnS	NA	20.9272
A	G	-0.0831	0.0169	8.78e-07	rs115830154	12404	GCST90274774.tsv.gz	TRUE	reported	MRiVnS	NA	24.1785
T	C	0.0955	0.0193	7.49e-07	rs60988380	14735	GCST90274774.tsv.gz	TRUE	reported	MRiVnS	NA	24.4845
A	G	-0.2416	0.0533	5.82e-06	rs28509311	9406	GCST90274774.tsv.gz	TRUE	reported	MRiVnS	NA	20.5466
T	C	-0.1514	0.0299	4.12e-07	rs76519292	14287	GCST90274774.tsv.gz	TRUE	reported	MRiVnS	NA	25.6395
T	G	-0.0553	0.0123	6.93e-06	rs10792288	14287	GCST90274774.tsv.gz	TRUE	reported	MRiVnS	NA	20.2134
A	G	-0.0705	0.0147	1.62e-06	rs7930940	12791	GCST90274774.tsv.gz	TRUE	reported	MRiVnS	NA	23.0008
T	C	-0.2096	0.0197	1.95e-26	rs511028	11336	GCST90274774.tsv.gz	TRUE	reported	MRiVnS	NA	113.201
T	C	0.1318	0.0157	4.66e-17	rs1911151	14287	GCST90274774.tsv.gz	TRUE	reported	MRiVnS	NA	70.4744
A	G	0.2732	0.0488	2.16e-08	rs76736235	12520	GCST90274774.tsv.gz	TRUE	reported	MRiVnS	NA	31.3416
A	G	-0.2086	0.027	1.11e-14	rs116913507	14734	GCST90274774.tsv.gz	TRUE	reported	MRiVnS	NA	59.6899
T	C	-0.1153	0.012	7.37e-22	rs533116	14731	GCST90274774.tsv.gz	TRUE	reported	MRiVnS	NA	92.3201
A	G	0.2049	0.0403	3.69e-07	rs113273727	13851	GCST90274774.tsv.gz	TRUE	reported	MRiVnS	NA	25.8508
T	C	-0.3368	0.0334	6.51e-24	rs1804972	14735	GCST90274774.tsv.gz	TRUE	reported	MRiVnS	NA	101.684
T	C	0.4439	0.0729	1.14e-09	rs139582108	11925	GCST90274774.tsv.gz	TRUE	reported	MRiVnS	NA	37.0779
T	C	0.3169	0.051	5.17e-10	rs61745629	14287	GCST90274774.tsv.gz	TRUE	reported	MRiVnS	NA	38.6104
A	G	0.2122	0.0428	7.12e-07	rs78880913	14724	GCST90274774.tsv.gz	TRUE	reported	MRiVnS	NA	24.5812
T	C	0.1156	0.0118	1.16e-22	rs485639	14287	GCST90274774.tsv.gz	TRUE	reported	MRiVnS	NA	95.9736
T	G	0.1499	0.0297	4.48e-07	rs11605460	14735	GCST90274774.tsv.gz	TRUE	reported	MRiVnS	NA	25.4736
A	G	-0.2922	0.022	2.95e-40	rs2957233	14287	GCST90274774.tsv.gz	TRUE	reported	MRiVnS	NA	176.407
A	G	0.3909	0.0761	2.8e-07	rs547448329	8334	GCST90274774.tsv.gz	TRUE	reported	MRiVnS	NA	26.3853
A	G	-0.5206	0.0853	1.04e-09	rs140976433	9639	GCST90274774.tsv.gz	TRUE	reported	MRiVnS	NA	37.2486
A	G	0.3	0.0115	5.13e-150	rs550421	14726	GCST90274774.tsv.gz	TRUE	reported	MRiVnS	NA	680.529
T	C	0.4175	0.0312	7.77e-41	rs61899204	14287	GCST90274774.tsv.gz	TRUE	reported	MRiVnS	NA	179.062
A	G	0.1385	0.0296	2.88e-06	rs77456731	14725	GCST90274774.tsv.gz	TRUE	reported	MRiVnS	NA	21.8935
T	C	-0.5066	0.0132	1e-200	rs11230553	14287	GCST90274774.tsv.gz	TRUE	reported	MRiVnS	NA	1472.93
T	C	0.2113	0.0188	2.61e-29	rs916812	14287	GCST90274774.tsv.gz	TRUE	reported	MRiVnS	NA	126.323
C	G	-0.242	0.0532	5.39e-06	rs112383992	13386	GCST90274774.tsv.gz	TRUE	reported	MRiVnS	NA	20.6922
A	T	-0.3709	0.0378	9.98e-23	rs76704404	14734	GCST90274774.tsv.gz	TRUE	reported	MRiVnS	NA	96.2787
T	C	-0.4248	0.0135	1e-200	rs11230559	14732	GCST90274774.tsv.gz	TRUE	reported	MRiVnS	NA	990.151
C	G	0.4431	0.0177	2.61e-138	rs61899222	14733	GCST90274774.tsv.gz	TRUE	reported	MRiVnS	NA	626.696
A	G	-0.2414	0.0215	2.97e-29	rs12226531	11538	GCST90274774.tsv.gz	TRUE	reported	MRiVnS	NA	126.066
T	C	-0.5042	0.073	4.96e-12	rs117838105	12791	GCST90274774.tsv.gz	TRUE	reported	MRiVnS	NA	47.7046
T	C	0.3433	0.0362	2.46e-21	rs73478336	14735	GCST90274774.tsv.gz	TRUE	reported	MRiVnS	NA	89.9354
T	C	0.3538	0.038	1.27e-20	rs117453032	14287	GCST90274774.tsv.gz	TRUE	reported	MRiVnS	NA	86.6859
A	G	-0.2807	0.0397	1.54e-12	rs75064517	14287	GCST90274774.tsv.gz	TRUE	reported	MRiVnS	NA	49.9924
T	C	0.365	0.0481	3.24e-14	rs34993077	14735	GCST90274774.tsv.gz	TRUE	reported	MRiVnS	NA	57.5832
T	C	0.5215	0.0557	7.78e-21	rs191407368	11538	GCST90274774.tsv.gz	TRUE	reported	MRiVnS	NA	87.6593
A	T	0.2173	0.022	5.22e-23	rs117342429	14287	GCST90274774.tsv.gz	TRUE	reported	MRiVnS	NA	97.5605
A	G	-0.485	0.0481	6.56e-24	rs60482920	13869	GCST90274774.tsv.gz	TRUE	reported	MRiVnS	NA	101.67
T	G	0.2446	0.0385	2.11e-10	rs117813793	14718	GCST90274774.tsv.gz	TRUE	reported	MRiVnS	NA	40.3637
A	G	-0.5098	0.0613	9.06e-17	rs4939494	13421	GCST90274774.tsv.gz	TRUE	reported	MRiVnS	NA	69.1638
T	C	-0.1521	0.0208	2.62e-13	rs175123	14287	GCST90274774.tsv.gz	TRUE	reported	MRiVnS	NA	53.4727
A	G	0.1967	0.0379	2.1e-07	rs370144422	11613	GCST90274774.tsv.gz	TRUE	reported	MRiVnS	NA	26.9358
A	G	-0.1504	0.0131	1.65e-30	rs540028	14287	GCST90274774.tsv.gz	TRUE	reported	MRiVnS	NA	131.811
C	G	-0.1062	0.0183	6.5e-09	rs175132	14287	GCST90274774.tsv.gz	TRUE	reported	MRiVnS	NA	33.678
A	G	-0.3113	0.0399	6.09e-15	rs117378168	14713	GCST90274774.tsv.gz	TRUE	reported	MRiVnS	NA	60.8713
C	G	0.2076	0.0316	5.04e-11	rs17825908	14287	GCST90274774.tsv.gz	TRUE	reported	MRiVnS	NA	43.1599
A	C	0.1621	0.0197	1.9e-16	rs3016168	14725	GCST90274774.tsv.gz	TRUE	reported	MRiVnS	NA	67.707
T	C	0.1956	0.0241	4.81e-16	rs72912990	14287	GCST90274774.tsv.gz	TRUE	reported	MRiVnS	NA	65.8724
T	C	-0.2199	0.0295	9.04e-14	rs72912994	14287	GCST90274774.tsv.gz	TRUE	reported	MRiVnS	NA	55.5657
A	G	-0.273	0.0368	1.18e-13	rs12363312	14723	GCST90274774.tsv.gz	TRUE	reported	MRiVnS	NA	55.0338
A	G	0.1316	0.0279	2.4e-06	rs7934157	14730	GCST90274774.tsv.gz	TRUE	reported	MRiVnS	NA	22.2486
T	C	0.3885	0.0575	1.41e-11	rs181042109	12004	GCST90274774.tsv.gz	TRUE	reported	MRiVnS	NA	45.6506
T	C	-0.1629	0.0207	3.56e-15	rs61899464	14287	GCST90274774.tsv.gz	TRUE	reported	MRiVnS	NA	61.9301
A	C	0.1448	0.0259	2.26e-08	rs7114313	10894	GCST90274774.tsv.gz	TRUE	reported	MRiVnS	NA	31.2563
T	G	0.0756	0.0164	4.03e-06	rs55710485	10894	GCST90274774.tsv.gz	TRUE	reported	MRiVnS	NA	21.2499
T	C	-0.2026	0.0294	5.53e-12	rs117682923	14733	GCST90274774.tsv.gz	TRUE	reported	MRiVnS	NA	47.488
A	C	-0.0863	0.0137	2.99e-10	rs12224732	14287	GCST90274774.tsv.gz	TRUE	reported	MRiVnS	NA	39.6808
T	C	-0.0662	0.0126	1.49e-07	rs10792322	14734	GCST90274774.tsv.gz	TRUE	reported	MRiVnS	NA	27.6042
T	C	0.2909	0.0584	6.32e-07	rs534268736	11760	GCST90274774.tsv.gz	TRUE	reported	MRiVnS	NA	24.812
A	T	0.0529	0.0117	6.14e-06	rs10843957	14725	GCST90274774.tsv.gz	TRUE	reported	MRiVnS	NA	20.4428
T	C	0.0773	0.0125	6.25e-10	rs10849918	12791	GCST90274774.tsv.gz	TRUE	reported	MRiVnS	NA	38.2419
A	T	-0.0877	0.0173	3.99e-07	rs7973949	12403	GCST90274774.tsv.gz	TRUE	reported	MRiVnS	NA	25.6985
A	G	0.116	0.0134	4.86e-18	rs597808	11335	GCST90274774.tsv.gz	TRUE	reported	MRiVnS	NA	74.9387
A	T	0.0849	0.0122	3.43e-12	rs7953257	14287	GCST90274774.tsv.gz	TRUE	reported	MRiVnS	NA	48.4279
T	C	0.1266	0.0283	7.7e-06	rs28741066	12404	GCST90274774.tsv.gz	TRUE	reported	MRiVnS	NA	20.0122
A	G	-0.0632	0.014	6.35e-06	rs77020403	12404	GCST90274774.tsv.gz	TRUE	reported	MRiVnS	NA	20.3788
C	G	0.0685	0.0154	8.67e-06	rs4902621	14725	GCST90274774.tsv.gz	TRUE	reported	MRiVnS	NA	19.7852
A	G	-0.2823	0.0621	5.47e-06	rs144764321	14287	GCST90274774.tsv.gz	TRUE	reported	MRiVnS	NA	20.6651
A	G	-0.1079	0.0236	4.83e-06	rs8051133	14729	GCST90274774.tsv.gz	TRUE	reported	MRiVnS	NA	20.9035
C	G	0.1752	0.0376	3.17e-06	rs35634144	14237	GCST90274774.tsv.gz	TRUE	reported	MRiVnS	NA	21.7116
A	T	-0.1578	0.0352	7.36e-06	rs5010503	12404	GCST90274775.tsv.gz	TRUE	reported	0T2Sak	NA	20.0969
T	C	-0.2176	0.0471	3.84e-06	rs61782461	14286	GCST90274775.tsv.gz	TRUE	reported	0T2Sak	NA	21.344
C	G	-0.0566	0.012	2.4e-06	rs2990246	14286	GCST90274775.tsv.gz	TRUE	reported	0T2Sak	NA	22.2469
A	G	-0.1093	0.0232	2.46e-06	rs59872649	14734	GCST90274775.tsv.gz	TRUE	reported	0T2Sak	NA	22.1955
T	C	0.0757	0.0143	1.2e-07	rs34027772	12403	GCST90274775.tsv.gz	TRUE	reported	0T2Sak	NA	28.0233
A	G	-0.0574	0.0129	8.6e-06	rs9844198	14727	GCST90274775.tsv.gz	TRUE	reported	0T2Sak	NA	19.7991
A	G	-0.1765	0.0371	1.96e-06	rs114026897	14728	GCST90274775.tsv.gz	TRUE	reported	0T2Sak	NA	22.633
C	G	0.2033	0.0396	2.84e-07	rs143891133	12933	GCST90274775.tsv.gz	TRUE	reported	0T2Sak	NA	26.3563
T	G	0.1519	0.0321	2.22e-06	rs140751247	13649	GCST90274775.tsv.gz	TRUE	reported	0T2Sak	NA	22.3926
A	G	0.0636	0.0125	3.62e-07	rs62242573	12836	GCST90274775.tsv.gz	TRUE	reported	0T2Sak	NA	25.8877
T	C	-0.0799	0.0166	1.48e-06	rs6784086	14731	GCST90274775.tsv.gz	TRUE	reported	0T2Sak	NA	23.1674
C	G	-0.1019	0.0166	8.33e-10	rs62242502	14727	GCST90274775.tsv.gz	TRUE	reported	0T2Sak	NA	37.6818
A	G	-0.2634	0.0225	1.18e-31	rs35428731	14714	GCST90274775.tsv.gz	TRUE	reported	0T2Sak	NA	137.046
A	G	-0.1848	0.0378	1.01e-06	rs11719568	14731	GCST90274775.tsv.gz	TRUE	reported	0T2Sak	NA	23.9012
T	C	-0.0899	0.0116	9.19e-15	rs1879240	14728	GCST90274775.tsv.gz	TRUE	reported	0T2Sak	NA	60.0625
T	C	0.0764	0.0117	6.58e-11	rs3749191	14727	GCST90274775.tsv.gz	TRUE	reported	0T2Sak	NA	42.6398
A	G	-0.1016	0.0225	6.32e-06	rs78586406	14723	GCST90274775.tsv.gz	TRUE	reported	0T2Sak	NA	20.3902
T	C	0.2544	0.0431	3.58e-09	rs62242542	12827	GCST90274775.tsv.gz	TRUE	reported	0T2Sak	NA	34.8401
A	G	0.1366	0.0132	4.25e-25	rs35935457	14732	GCST90274775.tsv.gz	TRUE	reported	0T2Sak	NA	107.091
C	G	0.303	0.0146	1.14e-95	rs2276862	14730	GCST90274775.tsv.gz	TRUE	reported	0T2Sak	NA	430.705
A	G	0.1137	0.0136	6.26e-17	rs67884765	14729	GCST90274775.tsv.gz	TRUE	reported	0T2Sak	NA	69.8945
A	G	-0.3294	0.0537	8.57e-10	rs139757563	13799	GCST90274775.tsv.gz	TRUE	reported	0T2Sak	NA	37.6269
A	G	0.1115	0.0117	1.57e-21	rs4682771	14734	GCST90274775.tsv.gz	TRUE	reported	0T2Sak	NA	90.8193
A	G	-0.0735	0.0144	3.32e-07	rs112276398	14729	GCST90274775.tsv.gz	TRUE	reported	0T2Sak	NA	26.0525
A	T	0.24	0.0407	3.71e-09	rs17635326	14286	GCST90274775.tsv.gz	TRUE	reported	0T2Sak	NA	34.7723
A	T	0.2866	0.0422	1.11e-11	rs148490614	14731	GCST90274775.tsv.gz	TRUE	reported	0T2Sak	NA	46.1241
A	G	-0.0568	0.0119	1.81e-06	rs4683108	14286	GCST90274775.tsv.gz	TRUE	reported	0T2Sak	NA	22.7826
A	G	-0.0815	0.0167	1.06e-06	rs78513811	14285	GCST90274775.tsv.gz	TRUE	reported	0T2Sak	NA	23.8167
A	G	-0.175	0.0229	2.14e-14	rs79939301	14286	GCST90274775.tsv.gz	TRUE	reported	0T2Sak	NA	58.399
A	G	0.1903	0.0323	3.82e-09	rs142891193	14725	GCST90274775.tsv.gz	TRUE	reported	0T2Sak	NA	34.7114
T	C	-0.148	0.0312	2.1e-06	rs35478654	14725	GCST90274775.tsv.gz	TRUE	reported	0T2Sak	NA	22.5016
A	G	0.0895	0.0182	8.76e-07	rs111476793	12790	GCST90274775.tsv.gz	TRUE	reported	0T2Sak	NA	24.1826
C	G	-0.0781	0.0156	5.55e-07	rs10044847	14719	GCST90274775.tsv.gz	TRUE	reported	0T2Sak	NA	25.0641
A	G	-0.1106	0.0232	1.87e-06	rs78464041	14715	GCST90274775.tsv.gz	TRUE	reported	0T2Sak	NA	22.7266
A	G	-0.0738	0.0159	3.46e-06	rs6452820	14286	GCST90274775.tsv.gz	TRUE	reported	0T2Sak	NA	21.5436
A	G	0.4223	0.0932	5.87e-06	rs115009171	10300	GCST90274775.tsv.gz	TRUE	reported	0T2Sak	NA	20.531
A	G	0.0654	0.0127	2.61e-07	rs2530714	14286	GCST90274775.tsv.gz	TRUE	reported	0T2Sak	NA	26.5184
A	G	0.0566	0.012	2.4e-06	rs542418	14728	GCST90274775.tsv.gz	TRUE	reported	0T2Sak	NA	22.2469
T	C	0.0878	0.0197	8.32e-06	rs541862	14734	GCST90274775.tsv.gz	TRUE	reported	0T2Sak	NA	19.8635
C	G	-0.088	0.0168	1.62e-07	rs3096695	14734	GCST90274775.tsv.gz	TRUE	reported	0T2Sak	NA	27.4376
T	G	0.1236	0.0211	4.69e-09	rs201840950	10216	GCST90274775.tsv.gz	TRUE	reported	0T2Sak	NA	34.3141
A	G	0.0885	0.0196	6.32e-06	rs9269354	8334	GCST90274775.tsv.gz	TRUE	reported	0T2Sak	NA	20.388
T	C	-0.102	0.0152	1.94e-11	rs9270461	10894	GCST90274775.tsv.gz	TRUE	reported	0T2Sak	NA	45.0312
A	G	-0.0699	0.0127	3.71e-08	rs9271348	14734	GCST90274775.tsv.gz	TRUE	reported	0T2Sak	NA	30.2933
T	C	-0.1303	0.0254	2.9e-07	rs116654558	14733	GCST90274775.tsv.gz	TRUE	reported	0T2Sak	NA	26.3161
T	C	-0.0933	0.0118	2.64e-15	rs9272226	14733	GCST90274775.tsv.gz	TRUE	reported	0T2Sak	NA	62.5172
C	G	0.0747	0.0127	4.06e-09	rs4713574	13588	GCST90274775.tsv.gz	TRUE	reported	0T2Sak	NA	34.5966
A	G	-0.0708	0.0148	1.72e-06	rs7758736	14734	GCST90274775.tsv.gz	TRUE	reported	0T2Sak	NA	22.8846
A	C	0.0587	0.0132	8.71e-06	rs9276757	14731	GCST90274775.tsv.gz	TRUE	reported	0T2Sak	NA	19.7755
T	C	0.1524	0.0253	1.7e-09	rs1002985	14734	GCST90274775.tsv.gz	TRUE	reported	0T2Sak	NA	36.2851
A	G	0.0619	0.012	2.49e-07	rs6415133	12850	GCST90274775.tsv.gz	TRUE	reported	0T2Sak	NA	26.6084
A	T	0.0957	0.0197	1.19e-06	rs118116993	14286	GCST90274775.tsv.gz	TRUE	reported	0T2Sak	NA	23.5989
A	G	-0.2998	0.0599	5.59e-07	rs573808300	11718	GCST90274775.tsv.gz	TRUE	reported	0T2Sak	NA	25.0501
A	T	0.1022	0.0227	6.73e-06	rs59803571	10894	GCST90274775.tsv.gz	TRUE	reported	0T2Sak	NA	20.2698
T	C	-0.0579	0.0119	1.14e-06	rs6991332	14286	GCST90274775.tsv.gz	TRUE	reported	0T2Sak	NA	23.6735
A	C	0.0507	0.0113	7.23e-06	rs1463919	14285	GCST90274775.tsv.gz	TRUE	reported	0T2Sak	NA	20.1307
T	C	0.1665	0.0372	7.61e-06	rs117537097	14734	GCST90274775.tsv.gz	TRUE	reported	0T2Sak	NA	20.0328
C	G	-0.0616	0.0114	6.53e-08	rs10964983	14724	GCST90274775.tsv.gz	TRUE	reported	0T2Sak	NA	29.1979
T	C	-0.0504	0.0112	6.8e-06	rs10465082	14733	GCST90274775.tsv.gz	TRUE	reported	0T2Sak	NA	20.25
T	G	0.0894	0.0201	8.68e-06	rs35176543	14286	GCST90274775.tsv.gz	TRUE	reported	0T2Sak	NA	19.7826
A	G	0.0816	0.0116	2e-12	rs672806	14286	GCST90274775.tsv.gz	TRUE	reported	0T2Sak	NA	49.4839
T	C	-0.0653	0.0135	1.32e-06	rs240540	14286	GCST90274775.tsv.gz	TRUE	reported	0T2Sak	NA	23.3969
A	G	-0.1042	0.0215	1.26e-06	rs74852036	12790	GCST90274775.tsv.gz	TRUE	reported	0T2Sak	NA	23.4887
A	C	-0.1156	0.0218	1.14e-07	rs141573946	14286	GCST90274775.tsv.gz	TRUE	reported	0T2Sak	NA	28.1192
A	G	0.1221	0.0122	1.4e-23	rs12290068	14726	GCST90274775.tsv.gz	TRUE	reported	0T2Sak	NA	100.164
T	C	-0.0872	0.0121	5.74e-13	rs6590206	14286	GCST90274775.tsv.gz	TRUE	reported	0T2Sak	NA	51.9353
A	G	0.0837	0.0186	6.8e-06	rs71475959	14286	GCST90274775.tsv.gz	TRUE	reported	0T2Sak	NA	20.25
C	G	0.2058	0.0461	8.04e-06	rs111984955	14725	GCST90274775.tsv.gz	TRUE	reported	0T2Sak	NA	19.9292
A	G	0.1654	0.037	7.81e-06	rs17607930	14286	GCST90274775.tsv.gz	TRUE	reported	0T2Sak	NA	19.9833
T	C	-0.0794	0.0179	9.18e-06	rs73133848	14714	GCST90274775.tsv.gz	TRUE	reported	0T2Sak	NA	19.6759
A	G	0.0609	0.0128	1.96e-06	rs17078000	14286	GCST90274775.tsv.gz	TRUE	reported	0T2Sak	NA	22.6368
A	G	-0.0974	0.0215	5.89e-06	rs67589145	14728	GCST90274775.tsv.gz	TRUE	reported	0T2Sak	NA	20.523
T	C	-0.0541	0.0118	4.55e-06	rs28535751	14733	GCST90274775.tsv.gz	TRUE	reported	0T2Sak	NA	21.0199
T	G	-0.0923	0.0204	6.05e-06	rs59752567	14730	GCST90274775.tsv.gz	TRUE	reported	0T2Sak	NA	20.4712
C	G	0.3879	0.084	3.88e-06	rs544425471	8827	GCST90274775.tsv.gz	TRUE	reported	0T2Sak	NA	21.3246
A	C	0.2029	0.0458	9.42e-06	rs11864674	14246	GCST90274775.tsv.gz	TRUE	reported	0T2Sak	NA	19.6261
A	T	-0.0658	0.0134	9.09e-07	rs12928188	14715	GCST90274775.tsv.gz	TRUE	reported	0T2Sak	NA	24.1125
T	G	-0.1259	0.0279	6.41e-06	rs75892552	14286	GCST90274775.tsv.gz	TRUE	reported	0T2Sak	NA	20.3631
T	C	-0.1323	0.0277	1.79e-06	rs74811341	14734	GCST90274775.tsv.gz	TRUE	reported	0T2Sak	NA	22.8118
A	C	0.0737	0.0144	3.09e-07	rs7506429	14286	GCST90274775.tsv.gz	TRUE	reported	0T2Sak	NA	26.1945
T	C	-0.0619	0.0125	7.35e-07	rs4804148	14734	GCST90274775.tsv.gz	TRUE	reported	0T2Sak	NA	24.5223
T	C	0.0649	0.014	3.56e-06	rs2288544	13670	GCST90274775.tsv.gz	TRUE	reported	0T2Sak	NA	21.4898
A	G	0.4557	0.0968	2.51e-06	rs146583535	8372	GCST90274775.tsv.gz	TRUE	reported	0T2Sak	NA	22.1619
A	G	0.2325	0.051	5.14e-06	rs2742145	11538	GCST90274775.tsv.gz	TRUE	reported	0T2Sak	NA	20.7829
A	G	-0.1938	0.0409	2.15e-06	rs191929998	9844	GCST90274775.tsv.gz	TRUE	reported	0T2Sak	NA	22.4523
T	C	-0.1141	0.0191	2.32e-09	rs333968	14286	GCST90274776.tsv.gz	TRUE	reported	2LkxSB	NA	35.6865
T	C	-0.1369	0.0122	3.2e-29	rs1058885	14286	GCST90274776.tsv.gz	TRUE	reported	2LkxSB	NA	125.918
A	G	-0.1391	0.0235	3.24e-09	rs72687271	14286	GCST90274776.tsv.gz	TRUE	reported	2LkxSB	NA	35.0363
T	C	0.1684	0.0118	3.31e-46	rs17610659	14286	GCST90274776.tsv.gz	TRUE	reported	2LkxSB	NA	203.667
A	G	-0.1739	0.0246	1.56e-12	rs34516879	14286	GCST90274776.tsv.gz	TRUE	reported	2LkxSB	NA	49.9723
T	C	0.0721	0.0121	2.54e-09	rs672992	14285	GCST90274776.tsv.gz	TRUE	reported	2LkxSB	NA	35.5058
A	G	0.1439	0.031	3.45e-06	rs142421172	12840	GCST90274776.tsv.gz	TRUE	reported	2LkxSB	NA	21.5476
T	C	0.0674	0.0152	9.24e-06	rs11806838	14286	GCST90274776.tsv.gz	TRUE	reported	2LkxSB	NA	19.6622
T	C	0.0944	0.0196	1.46e-06	rs11685487	14286	GCST90274776.tsv.gz	TRUE	reported	2LkxSB	NA	23.197
T	C	-0.0519	0.0114	5.3e-06	rs846654	14707	GCST90274776.tsv.gz	TRUE	reported	2LkxSB	NA	20.7265
T	C	-0.0538	0.0115	2.89e-06	rs1260326	14721	GCST90274776.tsv.gz	TRUE	reported	2LkxSB	NA	21.8861
T	C	0.0827	0.0173	1.75e-06	rs116443177	12403	GCST90274776.tsv.gz	TRUE	reported	2LkxSB	NA	22.8517
A	G	-0.2277	0.0496	4.42e-06	rs115370595	13799	GCST90274776.tsv.gz	TRUE	reported	2LkxSB	NA	21.0748
T	G	0.1366	0.0284	1.51e-06	rs534521503	9398	GCST90274776.tsv.gz	TRUE	reported	2LkxSB	NA	23.1347
A	G	0.2087	0.0385	5.93e-08	rs563284470	11720	GCST90274776.tsv.gz	TRUE	reported	2LkxSB	NA	29.3848
A	G	0.0778	0.0168	3.64e-06	rs76421506	14286	GCST90274776.tsv.gz	TRUE	reported	2LkxSB	NA	21.4457
T	G	-0.0914	0.02	4.88e-06	rs74849049	14286	GCST90274776.tsv.gz	TRUE	reported	2LkxSB	NA	20.8849
C	G	-0.1189	0.026	4.81e-06	rs78652121	12838	GCST90274776.tsv.gz	TRUE	reported	2LkxSB	NA	20.913
A	G	0.2238	0.0504	8.98e-06	rs116039112	14286	GCST90274776.tsv.gz	TRUE	reported	2LkxSB	NA	19.7178
T	C	-0.1493	0.0329	5.68e-06	rs75305583	14286	GCST90274776.tsv.gz	TRUE	reported	2LkxSB	NA	20.5934
C	G	0.0583	0.0122	1.76e-06	rs10042665	14727	GCST90274776.tsv.gz	TRUE	reported	2LkxSB	NA	22.8359
T	C	-0.0802	0.018	8.37e-06	rs3934571	14732	GCST90274776.tsv.gz	TRUE	reported	2LkxSB	NA	19.852
T	G	-0.075	0.0152	8.05e-07	rs2523992	14734	GCST90274776.tsv.gz	TRUE	reported	2LkxSB	NA	24.3464
A	G	-0.1822	0.0406	7.2e-06	rs116763020	14734	GCST90274776.tsv.gz	TRUE	reported	2LkxSB	NA	20.1393
A	G	0.054	0.0122	9.59e-06	rs7825914	14732	GCST90274776.tsv.gz	TRUE	reported	2LkxSB	NA	19.5915
A	G	-0.061	0.0135	6.23e-06	rs12549430	14286	GCST90274776.tsv.gz	TRUE	reported	2LkxSB	NA	20.417
A	G	-0.2561	0.0556	4.1e-06	rs34687393	13799	GCST90274776.tsv.gz	TRUE	reported	2LkxSB	NA	21.2163
C	G	-0.0601	0.0124	1.25e-06	rs1605333	13237	GCST90274776.tsv.gz	TRUE	reported	2LkxSB	NA	23.4912
T	C	0.3234	0.0723	7.71e-06	rs142902162	12898	GCST90274776.tsv.gz	TRUE	reported	2LkxSB	NA	20.008
T	C	-0.1225	0.0265	3.79e-06	rs17734417	14723	GCST90274776.tsv.gz	TRUE	reported	2LkxSB	NA	21.3688
A	G	0.1151	0.0239	1.47e-06	rs75869070	14715	GCST90274776.tsv.gz	TRUE	reported	2LkxSB	NA	23.1929
A	T	-0.2096	0.046	5.2e-06	rs28673875	14236	GCST90274776.tsv.gz	TRUE	reported	2LkxSB	NA	20.7619
T	C	-0.2243	0.0503	8.22e-06	rs34674345	14286	GCST90274776.tsv.gz	TRUE	reported	2LkxSB	NA	19.8849
T	C	0.1792	0.0395	5.71e-06	rs552035687	10894	GCST90274776.tsv.gz	TRUE	reported	2LkxSB	NA	20.5817
T	C	-0.199	0.0414	1.53e-06	rs72783071	14247	GCST90274776.tsv.gz	TRUE	reported	2LkxSB	NA	23.105
A	T	0.1034	0.023	6.94e-06	rs17638424	14715	GCST90274776.tsv.gz	TRUE	reported	2LkxSB	NA	20.2109
A	G	-0.0872	0.0185	2.43e-06	rs7227917	14286	GCST90274776.tsv.gz	TRUE	reported	2LkxSB	NA	22.2172
C	G	-0.1989	0.0435	4.82e-06	rs117591817	14286	GCST90274776.tsv.gz	TRUE	reported	2LkxSB	NA	20.907
A	G	-0.1244	0.0264	2.45e-06	rs1536565	14735	GCST90274777.tsv.gz	TRUE	reported	ou4Srf	NA	22.2041
A	G	-0.0625	0.0136	4.32e-06	rs2359245	14735	GCST90274777.tsv.gz	TRUE	reported	ou4Srf	NA	21.1194
A	G	0.0579	0.0114	3.8e-07	rs930735	14734	GCST90274777.tsv.gz	TRUE	reported	ou4Srf	NA	25.7957
A	G	0.0532	0.0117	5.44e-06	rs2791713	14288	GCST90274777.tsv.gz	TRUE	reported	ou4Srf	NA	20.6753
A	T	-0.0711	0.016	8.84e-06	rs1695806	10894	GCST90274777.tsv.gz	TRUE	reported	ou4Srf	NA	19.7469
A	C	0.1171	0.0263	8.49e-06	rs76753488	14736	GCST90274777.tsv.gz	TRUE	reported	ou4Srf	NA	19.8245
T	G	0.0701	0.0141	6.64e-07	rs13397003	14732	GCST90274777.tsv.gz	TRUE	reported	ou4Srf	NA	24.7171
A	G	-0.0643	0.0145	9.23e-06	rs76220151	14729	GCST90274777.tsv.gz	TRUE	reported	ou4Srf	NA	19.6646
A	G	0.2257	0.0508	8.87e-06	rs138248604	14731	GCST90274777.tsv.gz	TRUE	reported	ou4Srf	NA	19.7395
A	G	0.0607	0.0126	1.45e-06	rs72980022	14721	GCST90274777.tsv.gz	TRUE	reported	ou4Srf	NA	23.2079
A	G	-0.103	0.0222	3.49e-06	rs373180909	10893	GCST90274777.tsv.gz	TRUE	reported	ou4Srf	NA	21.5263
T	C	0.2031	0.0454	7.69e-06	rs145735210	14242	GCST90274777.tsv.gz	TRUE	reported	ou4Srf	NA	20.0128
A	G	0.0545	0.0117	3.19e-06	rs13127297	14730	GCST90274777.tsv.gz	TRUE	reported	ou4Srf	NA	21.6981
T	C	0.0628	0.0142	9.75e-06	rs35936034	14718	GCST90274777.tsv.gz	TRUE	reported	ou4Srf	NA	19.5588
T	C	-0.0536	0.0121	9.43e-06	rs10065995	14723	GCST90274777.tsv.gz	TRUE	reported	ou4Srf	NA	19.6227
A	C	0.0548	0.0119	4.12e-06	rs150547	14288	GCST90274777.tsv.gz	TRUE	reported	ou4Srf	NA	21.2064
T	C	0.3373	0.0676	6.05e-07	rs139918398	13457	GCST90274777.tsv.gz	TRUE	reported	ou4Srf	NA	24.8966
T	C	0.073	0.0156	2.88e-06	rs79359257	14288	GCST90274777.tsv.gz	TRUE	reported	ou4Srf	NA	21.8976
T	C	0.059	0.0118	5.73e-07	rs9327707	14710	GCST90274777.tsv.gz	TRUE	reported	ou4Srf	NA	25
A	G	0.0885	0.0191	3.6e-06	rs3889401	11759	GCST90274777.tsv.gz	TRUE	reported	ou4Srf	NA	21.4694
A	G	0.1194	0.0234	3.35e-07	rs62436191	14288	GCST90274777.tsv.gz	TRUE	reported	ou4Srf	NA	26.0362
C	G	0.0674	0.0149	6.08e-06	rs9377104	14733	GCST90274777.tsv.gz	TRUE	reported	ou4Srf	NA	20.462
A	G	0.0537	0.0115	3.02e-06	rs9455923	14734	GCST90274777.tsv.gz	TRUE	reported	ou4Srf	NA	21.8048
A	G	-0.2439	0.0537	5.57e-06	rs111613686	13801	GCST90274777.tsv.gz	TRUE	reported	ou4Srf	NA	20.6289
T	C	-0.0612	0.0136	6.8e-06	rs1477229	14735	GCST90274777.tsv.gz	TRUE	reported	ou4Srf	NA	20.25
A	G	-0.0558	0.0121	4e-06	rs17154027	14288	GCST90274777.tsv.gz	TRUE	reported	ou4Srf	NA	21.2666
A	G	-0.117	0.026	6.8e-06	rs200415705	10894	GCST90274777.tsv.gz	TRUE	reported	ou4Srf	NA	20.25
T	C	-0.3228	0.0723	8.02e-06	rs77556255	9731	GCST90274777.tsv.gz	TRUE	reported	ou4Srf	NA	19.9338
T	C	0.057	0.0122	2.98e-06	rs4507745	13866	GCST90274777.tsv.gz	TRUE	reported	ou4Srf	NA	21.8288
A	G	0.1149	0.026	9.91e-06	rs2007093	12404	GCST90274777.tsv.gz	TRUE	reported	ou4Srf	NA	19.5296
A	C	0.088	0.0193	5.13e-06	rs10870035	12404	GCST90274777.tsv.gz	TRUE	reported	ou4Srf	NA	20.7898
T	C	0.0558	0.0119	2.74e-06	rs962720	14287	GCST90274777.tsv.gz	TRUE	reported	ou4Srf	NA	21.9874
A	G	0.0777	0.0173	7.08e-06	rs78295068	12404	GCST90274777.tsv.gz	TRUE	reported	ou4Srf	NA	20.172
A	G	0.1309	0.0293	7.91e-06	rs7069904	14733	GCST90274777.tsv.gz	TRUE	reported	ou4Srf	NA	19.9592
A	G	0.3276	0.0691	2.13e-06	rs140505821	13381	GCST90274777.tsv.gz	TRUE	reported	ou4Srf	NA	22.4767
A	C	-0.094	0.0172	4.63e-08	rs4756151	14736	GCST90274777.tsv.gz	TRUE	reported	ou4Srf	NA	29.8675
T	C	0.0702	0.0118	2.7e-09	rs12294339	14726	GCST90274777.tsv.gz	TRUE	reported	ou4Srf	NA	35.3924
T	C	0.2679	0.0597	7.21e-06	rs145343977	14288	GCST90274777.tsv.gz	TRUE	reported	ou4Srf	NA	20.1371
T	C	0.0865	0.018	1.54e-06	rs12304698	10894	GCST90274777.tsv.gz	TRUE	reported	ou4Srf	NA	23.0934
T	C	0.1674	0.013	6.07e-38	rs11054069	14724	GCST90274777.tsv.gz	TRUE	reported	ou4Srf	NA	165.815
A	G	-0.0786	0.015	1.61e-07	rs1868769	14288	GCST90274777.tsv.gz	TRUE	reported	ou4Srf	NA	27.4576
T	C	0.1522	0.0217	2.32e-12	rs201777327	10894	GCST90274777.tsv.gz	TRUE	reported	ou4Srf	NA	49.1937
A	C	-0.0833	0.0119	2.56e-12	rs319276	14288	GCST90274777.tsv.gz	TRUE	reported	ou4Srf	NA	49
A	T	0.1691	0.029	5.51e-09	rs149419369	14728	GCST90274777.tsv.gz	TRUE	reported	ou4Srf	NA	34.001
T	C	0.1016	0.0213	1.84e-06	rs141192864	14728	GCST90274777.tsv.gz	TRUE	reported	ou4Srf	NA	22.7525
A	G	-0.0574	0.0117	9.3e-07	rs4766797	14288	GCST90274777.tsv.gz	TRUE	reported	ou4Srf	NA	24.0687
A	T	0.4236	0.0952	8.6e-06	rs560112260	8334	GCST90274777.tsv.gz	TRUE	reported	ou4Srf	NA	19.7988
T	G	0.079	0.0115	6.44e-12	rs67020211	14734	GCST90274777.tsv.gz	TRUE	reported	ou4Srf	NA	47.1909
T	C	0.2573	0.0571	6.6e-06	rs12924891	13422	GCST90274777.tsv.gz	TRUE	reported	ou4Srf	NA	20.3052
A	G	0.1808	0.0407	8.9e-06	rs58679828	14736	GCST90274777.tsv.gz	TRUE	reported	ou4Srf	NA	19.7337
T	C	-0.0654	0.0134	1.06e-06	rs60586299	14288	GCST90274777.tsv.gz	TRUE	reported	ou4Srf	NA	23.8202
T	C	0.0568	0.0119	1.81e-06	rs470841	14736	GCST90274777.tsv.gz	TRUE	reported	ou4Srf	NA	22.7826
C	G	0.0845	0.0115	2.01e-13	rs516316	14734	GCST90274777.tsv.gz	TRUE	reported	ou4Srf	NA	53.9905
A	G	0.3171	0.0712	8.44e-06	rs112170161	10894	GCST90274777.tsv.gz	TRUE	reported	ou4Srf	NA	19.835
T	G	0.1984	0.0393	4.46e-07	rs112734453	14730	GCST90274777.tsv.gz	TRUE	reported	ou4Srf	NA	25.4858
T	C	0.0732	0.0155	2.33e-06	rs844911	14733	GCST90274777.tsv.gz	TRUE	reported	ou4Srf	NA	22.3028
T	G	0.1632	0.0369	9.74e-06	rs143920283	14729	GCST90274777.tsv.gz	TRUE	reported	ou4Srf	NA	19.5608
A	C	0.0607	0.0118	2.69e-07	rs2424521	14721	GCST90274777.tsv.gz	TRUE	reported	ou4Srf	NA	26.4614
C	G	0.1983	0.0424	2.91e-06	rs113642949	14736	GCST90274777.tsv.gz	TRUE	reported	ou4Srf	NA	21.8733
C	G	-0.2472	0.0356	3.82e-12	rs147988763	14727	GCST90274777.tsv.gz	TRUE	reported	ou4Srf	NA	48.2166
T	G	0.2063	0.0287	6.57e-13	rs78916169	14288	GCST90274777.tsv.gz	TRUE	reported	ou4Srf	NA	51.6695
T	C	0.1029	0.022	2.91e-06	rs554170634	10894	GCST90274777.tsv.gz	TRUE	reported	ou4Srf	NA	21.8769
T	C	0.0666	0.0117	1.25e-08	rs2073299	14288	GCST90274777.tsv.gz	TRUE	reported	ou4Srf	NA	32.4024
A	G	-0.3678	0.0363	3.97e-24	rs75810394	14736	GCST90274777.tsv.gz	TRUE	reported	ou4Srf	NA	102.662
C	G	-0.112	0.0179	3.92e-10	rs77988558	14288	GCST90274777.tsv.gz	TRUE	reported	ou4Srf	NA	39.1498
C	G	-0.099	0.0142	3.13e-12	rs3761279	14736	GCST90274777.tsv.gz	TRUE	reported	ou4Srf	NA	48.6064
C	G	0.2439	0.0135	5.83e-73	rs73104325	14719	GCST90274777.tsv.gz	TRUE	reported	ou4Srf	NA	326.404
A	G	0.4137	0.0724	1.1e-08	rs13044734	12899	GCST90274777.tsv.gz	TRUE	reported	ou4Srf	NA	32.6508
T	C	0.0832	0.0181	4.29e-06	rs73314070	10894	GCST90274777.tsv.gz	TRUE	reported	ou4Srf	NA	21.1295
A	G	-0.1954	0.0291	1.88e-11	rs117829704	14288	GCST90274777.tsv.gz	TRUE	reported	ou4Srf	NA	45.0882
T	C	-0.1583	0.031	3.28e-07	rs545618673	10894	GCST90274777.tsv.gz	TRUE	reported	ou4Srf	NA	26.0758
T	G	-0.2841	0.0356	1.46e-15	rs4600728	14735	GCST90274777.tsv.gz	TRUE	reported	ou4Srf	NA	63.6858
A	G	-0.2342	0.0336	3.16e-12	rs116548544	14288	GCST90274777.tsv.gz	TRUE	reported	ou4Srf	NA	48.5842
T	C	-0.1708	0.0315	5.89e-08	rs114877843	14288	GCST90274777.tsv.gz	TRUE	reported	ou4Srf	NA	29.4005
T	C	-0.2679	0.0456	4.23e-09	rs150526241	13801	GCST90274777.tsv.gz	TRUE	reported	ou4Srf	NA	34.5156
T	C	0.1917	0.0125	4.39e-53	rs13045804	14288	GCST90274777.tsv.gz	TRUE	reported	ou4Srf	NA	235.193
T	C	-0.2416	0.0158	8.76e-53	rs6083250	14288	GCST90274777.tsv.gz	TRUE	reported	ou4Srf	NA	233.819
T	C	-0.118	0.0122	3.96e-22	rs4630834	14288	GCST90274777.tsv.gz	TRUE	reported	ou4Srf	NA	93.5501
A	G	0.3549	0.0117	1e-200	rs4640452	14288	GCST90274777.tsv.gz	TRUE	reported	ou4Srf	NA	920.111
T	C	-0.3233	0.0593	4.98e-08	rs145954828	14288	GCST90274777.tsv.gz	TRUE	reported	ou4Srf	NA	29.7236
A	G	0.2382	0.0155	2.69e-53	rs200584212	10894	GCST90274777.tsv.gz	TRUE	reported	ou4Srf	NA	236.167
T	C	-0.1907	0.0295	1.02e-10	rs146043327	14719	GCST90274777.tsv.gz	TRUE	reported	ou4Srf	NA	41.7886
T	G	-0.291	0.0317	4.32e-20	rs117940465	14288	GCST90274777.tsv.gz	TRUE	reported	ou4Srf	NA	84.2689
T	G	0.6812	0.0439	2.66e-54	rs117720287	14736	GCST90274777.tsv.gz	TRUE	reported	ou4Srf	NA	240.78
A	T	-0.3035	0.0458	3.43e-11	rs4815240	12404	GCST90274777.tsv.gz	TRUE	reported	ou4Srf	NA	43.9123
A	G	-0.3521	0.0142	9.96e-136	rs6049187	14288	GCST90274777.tsv.gz	TRUE	reported	ou4Srf	NA	614.83
T	C	0.2181	0.0192	6.66e-30	rs62194756	14720	GCST90274777.tsv.gz	TRUE	reported	ou4Srf	NA	129.035
A	G	-0.1064	0.0153	3.54e-12	rs4295079	14719	GCST90274777.tsv.gz	TRUE	reported	ou4Srf	NA	48.3616
A	T	0.6112	0.0239	3.03e-144	rs146862630	14288	GCST90274777.tsv.gz	TRUE	reported	ou4Srf	NA	653.99
A	G	0.5244	0.0217	5.08e-129	rs72623571	14732	GCST90274777.tsv.gz	TRUE	reported	ou4Srf	NA	583.991
T	C	-0.204	0.0422	1.34e-06	rs12480454	14288	GCST90274777.tsv.gz	TRUE	reported	ou4Srf	NA	23.3687
T	G	0.239	0.0311	1.53e-14	rs1741629	14288	GCST90274777.tsv.gz	TRUE	reported	ou4Srf	NA	59.0575
T	C	-0.2401	0.0182	9.72e-40	rs1361631	14288	GCST90274777.tsv.gz	TRUE	reported	ou4Srf	NA	174.037
T	C	-0.4514	0.0762	3.14e-09	rs145856484	9960	GCST90274777.tsv.gz	TRUE	reported	ou4Srf	NA	35.0924
T	C	0.5656	0.0476	1.46e-32	rs112961631	12148	GCST90274777.tsv.gz	TRUE	reported	ou4Srf	NA	141.19
A	G	0.2305	0.0226	2e-24	rs6076170	14288	GCST90274777.tsv.gz	TRUE	reported	ou4Srf	NA	104.022
T	C	-0.1731	0.0316	4.31e-08	rs200668055	10894	GCST90274777.tsv.gz	TRUE	reported	ou4Srf	NA	30.0068
A	G	-0.3312	0.0585	1.5e-08	rs151141432	12305	GCST90274777.tsv.gz	TRUE	reported	ou4Srf	NA	32.053
A	G	-0.2145	0.0345	5.05e-10	rs6049296	14244	GCST90274777.tsv.gz	TRUE	reported	ou4Srf	NA	38.656
T	G	0.0817	0.0158	2.33e-07	rs2379301	14731	GCST90274777.tsv.gz	TRUE	reported	ou4Srf	NA	26.7381
T	C	0.063	0.0129	1.04e-06	rs35179494	14288	GCST90274777.tsv.gz	TRUE	reported	ou4Srf	NA	23.8507
C	G	-0.2764	0.0493	2.06e-08	rs77581079	12935	GCST90274777.tsv.gz	TRUE	reported	ou4Srf	NA	31.4327
T	C	-0.3302	0.054	9.67e-10	rs144306067	14288	GCST90274777.tsv.gz	TRUE	reported	ou4Srf	NA	37.391
T	C	-0.2583	0.0447	7.54e-09	rs141179525	14735	GCST90274777.tsv.gz	TRUE	reported	ou4Srf	NA	33.3913
A	G	0.2316	0.0393	3.79e-09	rs115545200	14736	GCST90274777.tsv.gz	TRUE	reported	ou4Srf	NA	34.729
A	G	-0.1535	0.0237	9.37e-11	rs79068386	14288	GCST90274777.tsv.gz	TRUE	reported	ou4Srf	NA	41.9489
T	C	-0.2588	0.0452	1.03e-08	rs2208014	14288	GCST90274777.tsv.gz	TRUE	reported	ou4Srf	NA	32.7832
A	G	-0.0884	0.019	3.28e-06	rs6114511	14719	GCST90274777.tsv.gz	TRUE	reported	ou4Srf	NA	21.647
A	C	0.1526	0.0242	2.87e-10	rs117407060	14288	GCST90274777.tsv.gz	TRUE	reported	ou4Srf	NA	39.7629
T	C	0.1632	0.0311	1.54e-07	rs117068418	14716	GCST90274777.tsv.gz	TRUE	reported	ou4Srf	NA	27.5372
T	C	-0.077	0.0132	5.43e-09	rs11698773	10894	GCST90274777.tsv.gz	TRUE	reported	ou4Srf	NA	34.0278
A	G	0.2365	0.0474	6.06e-07	rs6083489	14288	GCST90274777.tsv.gz	TRUE	reported	ou4Srf	NA	24.8946
A	C	-0.3467	0.0391	7.51e-19	rs78845105	14288	GCST90274777.tsv.gz	TRUE	reported	ou4Srf	NA	78.6238
T	C	-0.311	0.036	5.68e-18	rs117828697	14735	GCST90274777.tsv.gz	TRUE	reported	ou4Srf	NA	74.6304
T	C	0.0536	0.0121	9.43e-06	rs4815281	14716	GCST90274777.tsv.gz	TRUE	reported	ou4Srf	NA	19.6227
T	G	-0.0726	0.012	1.45e-09	rs4813529	14714	GCST90274777.tsv.gz	TRUE	reported	ou4Srf	NA	36.6025
A	G	0.1838	0.0383	1.59e-06	rs6037004	14288	GCST90274777.tsv.gz	TRUE	reported	ou4Srf	NA	23.03
A	T	-0.0887	0.0182	1.1e-06	rs77307569	9830	GCST90274777.tsv.gz	TRUE	reported	ou4Srf	NA	23.7522
A	C	0.1098	0.0237	3.61e-06	rs697699	14288	GCST90274777.tsv.gz	TRUE	reported	ou4Srf	NA	21.4639
T	C	-0.0572	0.0119	1.53e-06	rs7275493	14727	GCST90274777.tsv.gz	TRUE	reported	ou4Srf	NA	23.1046
A	G	-0.2516	0.0532	2.25e-06	rs77121303	13383	GCST90274777.tsv.gz	TRUE	reported	ou4Srf	NA	22.3665
A	G	-0.1881	0.0405	3.41e-06	rs114359340	13651	GCST90274778.tsv.gz	TRUE	reported	IpRwoC	NA	21.5709
T	C	-0.0639	0.0142	6.8e-06	rs4047522	11768	GCST90274778.tsv.gz	TRUE	reported	IpRwoC	NA	20.25
A	G	-0.1436	0.0304	2.32e-06	rs77915710	14742	GCST90274778.tsv.gz	TRUE	reported	IpRwoC	NA	22.3132
T	C	-0.1358	0.0298	5.19e-06	rs72704449	14295	GCST90274778.tsv.gz	TRUE	reported	IpRwoC	NA	20.7667
A	G	-0.3248	0.0734	9.64e-06	rs142695956	11348	GCST90274778.tsv.gz	TRUE	reported	IpRwoC	NA	19.5812
A	C	-0.165	0.0362	5.16e-06	rs71451021	14740	GCST90274778.tsv.gz	TRUE	reported	IpRwoC	NA	20.7755
C	G	-0.1191	0.0248	1.57e-06	rs111472651	14728	GCST90274778.tsv.gz	TRUE	reported	IpRwoC	NA	23.0632
A	G	-0.0675	0.0126	8.45e-08	rs11682107	12412	GCST90274778.tsv.gz	TRUE	reported	IpRwoC	NA	28.699
C	G	-0.0569	0.012	2.12e-06	rs1976172	14732	GCST90274778.tsv.gz	TRUE	reported	IpRwoC	NA	22.4834
A	G	0.0941	0.0154	9.94e-10	rs3732378	14740	GCST90274778.tsv.gz	TRUE	reported	IpRwoC	NA	37.3369
A	G	-0.1008	0.0217	3.4e-06	rs62253001	14733	GCST90274778.tsv.gz	TRUE	reported	IpRwoC	NA	21.5775
T	G	0.0633	0.0122	2.12e-07	rs35026817	14740	GCST90274778.tsv.gz	TRUE	reported	IpRwoC	NA	26.9208
A	G	0.1479	0.0301	8.94e-07	rs980364	9902	GCST90274778.tsv.gz	TRUE	reported	IpRwoC	NA	24.1437
A	C	-0.1591	0.0338	2.51e-06	rs74949885	14722	GCST90274778.tsv.gz	TRUE	reported	IpRwoC	NA	22.1568
A	G	-0.0582	0.0114	3.3e-07	rs12331618	14729	GCST90274778.tsv.gz	TRUE	reported	IpRwoC	NA	26.0637
A	T	-0.3085	0.0661	3.05e-06	rs78912466	13808	GCST90274778.tsv.gz	TRUE	reported	IpRwoC	NA	21.7825
T	C	-0.0903	0.0193	2.89e-06	rs13167439	14295	GCST90274778.tsv.gz	TRUE	reported	IpRwoC	NA	21.8908
C	G	-0.0607	0.0137	9.39e-06	rs244729	14736	GCST90274778.tsv.gz	TRUE	reported	IpRwoC	NA	19.6307
T	G	-0.0681	0.0128	1.04e-07	rs2731674	14740	GCST90274778.tsv.gz	TRUE	reported	IpRwoC	NA	28.3057
A	G	-0.0885	0.0199	8.7e-06	rs13218537	14740	GCST90274778.tsv.gz	TRUE	reported	IpRwoC	NA	19.7779
A	G	0.0978	0.0208	2.58e-06	rs3118357	13247	GCST90274778.tsv.gz	TRUE	reported	IpRwoC	NA	22.1081
A	C	0.089	0.0191	3.17e-06	rs547591961	14742	GCST90274778.tsv.gz	TRUE	reported	IpRwoC	NA	21.7127
A	G	0.0875	0.0185	2.25e-06	rs2517617	14743	GCST90274778.tsv.gz	TRUE	reported	IpRwoC	NA	22.3703
T	C	0.0779	0.0171	5.22e-06	rs4713400	11147	GCST90274778.tsv.gz	TRUE	reported	IpRwoC	NA	20.7531
T	C	0.0563	0.0116	1.21e-06	rs2524119	14743	GCST90274778.tsv.gz	TRUE	reported	IpRwoC	NA	23.556
A	C	0.0794	0.0123	1.08e-10	rs28771425	12860	GCST90274778.tsv.gz	TRUE	reported	IpRwoC	NA	41.6707
A	G	0.0657	0.0124	1.17e-07	rs2523531	14743	GCST90274778.tsv.gz	TRUE	reported	IpRwoC	NA	28.0729
A	G	-0.0683	0.0144	2.11e-06	rs9266658	14743	GCST90274778.tsv.gz	TRUE	reported	IpRwoC	NA	22.4966
A	G	0.0639	0.0119	7.88e-08	rs3132454	14743	GCST90274778.tsv.gz	TRUE	reported	IpRwoC	NA	28.8342
T	C	0.0793	0.013	1.06e-09	rs2229094	14743	GCST90274778.tsv.gz	TRUE	reported	IpRwoC	NA	37.21
A	G	0.0681	0.0128	1.04e-07	rs622871	14743	GCST90274778.tsv.gz	TRUE	reported	IpRwoC	NA	28.3057
T	C	-0.0537	0.012	7.64e-06	rs2050188	14727	GCST90274778.tsv.gz	TRUE	reported	IpRwoC	NA	20.0256
T	C	-0.0811	0.012	1.4e-11	rs6937696	14742	GCST90274778.tsv.gz	TRUE	reported	IpRwoC	NA	45.6751
A	C	-0.116	0.0213	5.15e-08	rs560238172	8689	GCST90274778.tsv.gz	TRUE	reported	IpRwoC	NA	29.659
A	G	-0.1023	0.0175	5.04e-09	rs536189184	10893	GCST90274778.tsv.gz	TRUE	reported	IpRwoC	NA	34.1724
T	C	0.0682	0.0142	1.56e-06	rs554726670	11662	GCST90274778.tsv.gz	TRUE	reported	IpRwoC	NA	23.0671
A	T	0.0597	0.012	6.52e-07	rs2736723	14295	GCST90274778.tsv.gz	TRUE	reported	IpRwoC	NA	24.7506
A	G	0.0855	0.0193	9.42e-06	rs4642601	10894	GCST90274778.tsv.gz	TRUE	reported	IpRwoC	NA	19.6254
A	G	0.1968	0.0424	3.46e-06	rs56397903	14743	GCST90274778.tsv.gz	TRUE	reported	IpRwoC	NA	21.5436
A	G	-0.0867	0.0193	7.05e-06	rs16904321	14295	GCST90274778.tsv.gz	TRUE	reported	IpRwoC	NA	20.1801
C	G	0.1196	0.0263	5.43e-06	rs77819349	14295	GCST90274778.tsv.gz	TRUE	reported	IpRwoC	NA	20.68
A	C	-0.2404	0.0512	2.66e-06	rs571946532	11768	GCST90274778.tsv.gz	TRUE	reported	IpRwoC	NA	22.046
T	C	-0.1145	0.0166	5.29e-12	rs635634	11792	GCST90274778.tsv.gz	TRUE	reported	IpRwoC	NA	47.5768
T	C	0.0666	0.0149	7.83e-06	rs56675723	12412	GCST90274778.tsv.gz	TRUE	reported	IpRwoC	NA	19.9791
A	C	0.0563	0.012	2.71e-06	rs712137	14737	GCST90274778.tsv.gz	TRUE	reported	IpRwoC	NA	22.0117
A	C	0.0792	0.0158	5.37e-07	rs10778675	14295	GCST90274778.tsv.gz	TRUE	reported	IpRwoC	NA	25.1267
T	G	-0.2257	0.0491	4.29e-06	rs530057572	12127	GCST90274778.tsv.gz	TRUE	reported	IpRwoC	NA	21.13
T	C	0.0666	0.015	9e-06	rs36067349	14294	GCST90274778.tsv.gz	TRUE	reported	IpRwoC	NA	19.7136
A	G	-0.1996	0.0432	3.83e-06	rs117698194	13859	GCST90274778.tsv.gz	TRUE	reported	IpRwoC	NA	21.3478
A	G	-0.1935	0.0433	7.87e-06	rs78751841	14723	GCST90274778.tsv.gz	TRUE	reported	IpRwoC	NA	19.9704
A	G	-0.0555	0.0122	5.39e-06	rs113885775	14295	GCST90274778.tsv.gz	TRUE	reported	IpRwoC	NA	20.695
A	G	0.1663	0.0262	2.19e-10	rs11644697	14740	GCST90274778.tsv.gz	TRUE	reported	IpRwoC	NA	40.2886
A	G	-0.0905	0.0183	7.6e-07	rs11644185	14295	GCST90274778.tsv.gz	TRUE	reported	IpRwoC	NA	24.4565
T	C	0.0536	0.0118	5.56e-06	rs4566154	14295	GCST90274778.tsv.gz	TRUE	reported	IpRwoC	NA	20.6332
A	G	-0.0907	0.0133	9.13e-12	rs16969211	14741	GCST90274778.tsv.gz	TRUE	reported	IpRwoC	NA	46.5062
C	G	0.1745	0.018	3.18e-22	rs7191448	14295	GCST90274778.tsv.gz	TRUE	reported	IpRwoC	NA	93.9823
T	C	-0.1467	0.0311	2.39e-06	rs79065936	14295	GCST90274778.tsv.gz	TRUE	reported	IpRwoC	NA	22.2505
T	C	0.1927	0.0311	5.79e-10	rs79775828	14743	GCST90274778.tsv.gz	TRUE	reported	IpRwoC	NA	38.3922
A	G	0.1871	0.0378	7.43e-07	rs117296262	14725	GCST90274778.tsv.gz	TRUE	reported	IpRwoC	NA	24.4999
C	G	0.2041	0.0118	4.99e-67	rs671623	14295	GCST90274778.tsv.gz	TRUE	reported	IpRwoC	NA	299.173
T	C	0.2135	0.0482	9.45e-06	rs183862897	13421	GCST90274778.tsv.gz	TRUE	reported	IpRwoC	NA	19.6201
T	C	-0.2678	0.0522	2.89e-07	rs117310737	14295	GCST90274778.tsv.gz	TRUE	reported	IpRwoC	NA	26.3197
A	G	0.6582	0.0632	2.13e-25	rs62037115	13863	GCST90274778.tsv.gz	TRUE	reported	IpRwoC	NA	108.463
A	C	0.1055	0.0181	5.59e-09	rs112777051	14737	GCST90274778.tsv.gz	TRUE	reported	IpRwoC	NA	33.9741
T	C	0.1619	0.0239	1.25e-11	rs509704	14295	GCST90274778.tsv.gz	TRUE	reported	IpRwoC	NA	45.8879
A	C	0.1492	0.0325	4.42e-06	rs2161647	14740	GCST90274778.tsv.gz	TRUE	reported	IpRwoC	NA	21.0752
T	C	-0.1565	0.0132	2e-32	rs184401	14295	GCST90274778.tsv.gz	TRUE	reported	IpRwoC	NA	140.566
T	C	0.1567	0.0214	2.44e-13	rs4783990	11787	GCST90274778.tsv.gz	TRUE	reported	IpRwoC	NA	53.618
T	C	0.1781	0.036	7.53e-07	rs35282635	14742	GCST90274778.tsv.gz	TRUE	reported	IpRwoC	NA	24.475
A	G	-0.0631	0.0126	5.5e-07	rs8050713	14732	GCST90274778.tsv.gz	TRUE	reported	IpRwoC	NA	25.0794
T	C	0.0813	0.0179	5.57e-06	rs73007244	14295	GCST90274778.tsv.gz	TRUE	reported	IpRwoC	NA	20.6289
C	G	-0.2883	0.0633	5.25e-06	rs543554558	11091	GCST90274778.tsv.gz	TRUE	reported	IpRwoC	NA	20.7435
C	G	0.2442	0.0529	3.91e-06	rs73137770	13808	GCST90274778.tsv.gz	TRUE	reported	IpRwoC	NA	21.3098
T	C	0.1127	0.0254	9.12e-06	rs9981489	14295	GCST90274778.tsv.gz	TRUE	reported	IpRwoC	NA	19.687
T	C	0.0661	0.0119	2.78e-08	rs863004	14722	GCST90274779.tsv.gz	TRUE	reported	7GZBSp	NA	30.8538
T	C	-0.2241	0.0502	8.04e-06	rs75883619	14736	GCST90274779.tsv.gz	TRUE	reported	7GZBSp	NA	19.9286
T	C	-0.1886	0.042	7.11e-06	rs6700633	14726	GCST90274779.tsv.gz	TRUE	reported	7GZBSp	NA	20.1644
T	G	-0.1085	0.0241	6.73e-06	rs75586955	10894	GCST90274779.tsv.gz	TRUE	reported	7GZBSp	NA	20.2687
A	G	0.0577	0.0128	6.55e-06	rs6807587	14733	GCST90274779.tsv.gz	TRUE	reported	7GZBSp	NA	20.3204
A	G	-0.0538	0.0117	4.26e-06	rs2122155	14717	GCST90274779.tsv.gz	TRUE	reported	7GZBSp	NA	21.1443
A	G	-0.1272	0.0241	1.31e-07	rs75754617	14721	GCST90274779.tsv.gz	TRUE	reported	7GZBSp	NA	27.8574
C	G	-0.2491	0.0553	6.65e-06	rs77689210	13801	GCST90274779.tsv.gz	TRUE	reported	7GZBSp	NA	20.2907
A	G	0.1979	0.0347	1.18e-08	rs73827894	12778	GCST90274779.tsv.gz	TRUE	reported	7GZBSp	NA	32.5261
T	G	0.3488	0.0533	5.99e-11	rs115424826	13801	GCST90274779.tsv.gz	TRUE	reported	7GZBSp	NA	42.8251
T	C	0.407	0.074	3.8e-08	rs146974102	12305	GCST90274779.tsv.gz	TRUE	reported	7GZBSp	NA	30.25
T	C	-0.0806	0.0122	3.93e-11	rs13148728	14288	GCST90274779.tsv.gz	TRUE	reported	7GZBSp	NA	43.6466
T	C	0.5003	0.0824	1.27e-09	rs565208061	8911	GCST90274779.tsv.gz	TRUE	reported	7GZBSp	NA	36.8644
A	G	-0.2234	0.0406	3.75e-08	rs11723868	14726	GCST90274779.tsv.gz	TRUE	reported	7GZBSp	NA	30.2771
T	C	-0.1424	0.0316	6.6e-06	rs2145613	14736	GCST90274779.tsv.gz	TRUE	reported	7GZBSp	NA	20.307
T	C	-0.3134	0.0134	5.65e-121	rs1366946	14730	GCST90274779.tsv.gz	TRUE	reported	7GZBSp	NA	547.001
A	G	0.1186	0.0197	1.74e-09	rs34858592	14288	GCST90274779.tsv.gz	TRUE	reported	7GZBSp	NA	36.2441
A	C	0.1267	0.0277	4.78e-06	rs111621428	14736	GCST90274779.tsv.gz	TRUE	reported	7GZBSp	NA	20.9215
T	G	0.267	0.0448	2.53e-09	rs147627308	12404	GCST90274779.tsv.gz	TRUE	reported	7GZBSp	NA	35.5195
A	C	0.3469	0.0231	5.66e-51	rs72855280	14736	GCST90274779.tsv.gz	TRUE	reported	7GZBSp	NA	225.52
A	G	0.1162	0.0192	1.43e-09	rs442155	14735	GCST90274779.tsv.gz	TRUE	reported	7GZBSp	NA	36.6277
A	C	-0.2374	0.0533	8.43e-06	rs72652904	14288	GCST90274779.tsv.gz	TRUE	reported	7GZBSp	NA	19.8384
T	C	-0.0676	0.0129	1.6e-07	rs3775488	14288	GCST90274779.tsv.gz	TRUE	reported	7GZBSp	NA	27.4608
A	T	-0.2239	0.0374	2.14e-09	rs28710935	11760	GCST90274779.tsv.gz	TRUE	reported	7GZBSp	NA	35.8398
A	T	0.1886	0.0374	4.59e-07	rs77691638	14725	GCST90274779.tsv.gz	TRUE	reported	7GZBSp	NA	25.4296
A	G	-0.0567	0.0122	3.36e-06	rs491641	14730	GCST90274779.tsv.gz	TRUE	reported	7GZBSp	NA	21.5996
T	C	0.1913	0.0389	8.76e-07	rs17469975	14736	GCST90274779.tsv.gz	TRUE	reported	7GZBSp	NA	24.1841
T	C	-0.186	0.0407	4.88e-06	rs62311721	14288	GCST90274779.tsv.gz	TRUE	reported	7GZBSp	NA	20.8851
A	G	0.0556	0.0124	7.33e-06	rs7700661	14719	GCST90274779.tsv.gz	TRUE	reported	7GZBSp	NA	20.1051
T	C	0.2626	0.0582	6.42e-06	rs144747179	12591	GCST90274779.tsv.gz	TRUE	reported	7GZBSp	NA	20.3584
T	G	0.3935	0.0869	5.95e-06	rs374636704	8911	GCST90274779.tsv.gz	TRUE	reported	7GZBSp	NA	20.5045
A	G	-0.1047	0.0206	3.72e-07	rs77914035	10893	GCST90274779.tsv.gz	TRUE	reported	7GZBSp	NA	25.8321
T	C	0.1891	0.0426	9.04e-06	rs144620567	14730	GCST90274779.tsv.gz	TRUE	reported	7GZBSp	NA	19.7044
T	C	0.2036	0.0452	6.66e-06	rs57228648	14735	GCST90274779.tsv.gz	TRUE	reported	7GZBSp	NA	20.2898
C	G	0.0822	0.0179	4.39e-06	rs67797811	14288	GCST90274779.tsv.gz	TRUE	reported	7GZBSp	NA	21.0881
T	C	0.2706	0.0601	6.72e-06	rs146204850	13801	GCST90274779.tsv.gz	TRUE	reported	7GZBSp	NA	20.2725
T	C	0.0518	0.0116	7.99e-06	rs10508556	14735	GCST90274779.tsv.gz	TRUE	reported	7GZBSp	NA	19.9408
A	C	0.0648	0.0126	2.71e-07	rs12770839	14724	GCST90274779.tsv.gz	TRUE	reported	7GZBSp	NA	26.449
A	G	0.123	0.0267	4.09e-06	rs10734292	11776	GCST90274779.tsv.gz	TRUE	reported	7GZBSp	NA	21.2221
A	G	0.1239	0.0279	8.96e-06	rs573171230	11760	GCST90274779.tsv.gz	TRUE	reported	7GZBSp	NA	19.7212
T	G	-0.2573	0.0582	9.83e-06	rs118090102	12935	GCST90274779.tsv.gz	TRUE	reported	7GZBSp	NA	19.5449
C	G	0.1982	0.0444	8.05e-06	rs141276323	14728	GCST90274779.tsv.gz	TRUE	reported	7GZBSp	NA	19.927
T	G	0.066	0.0146	6.17e-06	rs937341	14288	GCST90274779.tsv.gz	TRUE	reported	7GZBSp	NA	20.4354
T	C	-0.365	0.0779	2.79e-06	rs4474574	9555	GCST90274779.tsv.gz	TRUE	reported	7GZBSp	NA	21.9539
A	C	-0.0719	0.0158	5.35e-06	rs150441545	14288	GCST90274779.tsv.gz	TRUE	reported	7GZBSp	NA	20.7083
A	G	-0.1443	0.0312	3.75e-06	rs2280441	14735	GCST90274779.tsv.gz	TRUE	reported	7GZBSp	NA	21.3906
A	G	0.0583	0.0127	4.42e-06	rs11880837	14288	GCST90274779.tsv.gz	TRUE	reported	7GZBSp	NA	21.0732
C	G	-0.0564	0.012	2.6e-06	rs2835916	14735	GCST90274779.tsv.gz	TRUE	reported	7GZBSp	NA	22.09
A	G	0.0976	0.0208	2.7e-06	rs188111670	7743	GCST90274779.tsv.gz	TRUE	reported	7GZBSp	NA	22.0178
A	G	-0.1533	0.0344	8.33e-06	rs8136931	14736	GCST90274779.tsv.gz	TRUE	reported	7GZBSp	NA	19.8595
A	G	-0.1609	0.0336	1.68e-06	rs112202639	14744	GCST90274780.tsv.gz	TRUE	reported	E5VQUe	NA	22.9316
C	G	-0.1436	0.0324	9.33e-06	rs61811733	14738	GCST90274780.tsv.gz	TRUE	reported	E5VQUe	NA	19.6435
A	G	0.0592	0.0127	3.14e-06	rs1563171	14740	GCST90274780.tsv.gz	TRUE	reported	E5VQUe	NA	21.7288
T	C	0.0536	0.0115	3.15e-06	rs12476448	14737	GCST90274780.tsv.gz	TRUE	reported	E5VQUe	NA	21.7237
C	G	-0.0539	0.0122	9.96e-06	rs820963	14732	GCST90274780.tsv.gz	TRUE	reported	E5VQUe	NA	19.519
A	G	-0.1736	0.0393	9.99e-06	rs2164693	14296	GCST90274780.tsv.gz	TRUE	reported	E5VQUe	NA	19.5126
T	C	-0.2168	0.0482	6.86e-06	rs76484468	14744	GCST90274780.tsv.gz	TRUE	reported	E5VQUe	NA	20.2313
T	G	-0.0879	0.0182	1.37e-06	rs12629593	14744	GCST90274780.tsv.gz	TRUE	reported	E5VQUe	NA	23.3257
A	G	-0.0559	0.0124	6.54e-06	rs3846056	14296	GCST90274780.tsv.gz	TRUE	reported	E5VQUe	NA	20.3226
A	G	-0.1019	0.0222	4.43e-06	rs17000106	14296	GCST90274780.tsv.gz	TRUE	reported	E5VQUe	NA	21.0689
A	G	0.1236	0.0276	7.53e-06	rs74475117	12800	GCST90274780.tsv.gz	TRUE	reported	E5VQUe	NA	20.0548
T	C	-0.6096	0.0619	6.98e-23	rs72651343	14257	GCST90274780.tsv.gz	TRUE	reported	E5VQUe	NA	96.9859
T	C	-0.5186	0.042	5.02e-35	rs115140093	14744	GCST90274780.tsv.gz	TRUE	reported	E5VQUe	NA	152.464
A	G	-0.0884	0.0144	8.31e-10	rs28564530	14721	GCST90274780.tsv.gz	TRUE	reported	E5VQUe	NA	37.686
T	C	-0.0586	0.0117	5.48e-07	rs4498155	14730	GCST90274780.tsv.gz	TRUE	reported	E5VQUe	NA	25.0855
A	G	-0.0743	0.0121	8.23e-10	rs1465922	14726	GCST90274780.tsv.gz	TRUE	reported	E5VQUe	NA	37.7057
C	G	-0.1574	0.0182	5.22e-18	rs71607345	14735	GCST90274780.tsv.gz	TRUE	reported	E5VQUe	NA	74.794
A	G	0.1089	0.0209	1.88e-07	rs72682331	14731	GCST90274780.tsv.gz	TRUE	reported	E5VQUe	NA	27.1496
A	G	0.1295	0.0287	6.42e-06	rs59465157	14744	GCST90274780.tsv.gz	TRUE	reported	E5VQUe	NA	20.3599
A	G	0.0618	0.0121	3.27e-07	rs2244020	14739	GCST90274780.tsv.gz	TRUE	reported	E5VQUe	NA	26.0859
T	C	0.1095	0.0196	2.31e-08	rs2523495	14743	GCST90274780.tsv.gz	TRUE	reported	E5VQUe	NA	31.2116
T	C	-0.2991	0.0606	7.99e-07	rs71534595	11719	GCST90274780.tsv.gz	TRUE	reported	E5VQUe	NA	24.3606
T	C	0.0677	0.0149	5.53e-06	rs56283616	10894	GCST90274780.tsv.gz	TRUE	reported	E5VQUe	NA	20.6445
A	G	-0.0582	0.0121	1.51e-06	rs12174864	14295	GCST90274780.tsv.gz	TRUE	reported	E5VQUe	NA	23.1353
A	G	0.1456	0.0325	7.46e-06	rs117298099	14725	GCST90274780.tsv.gz	TRUE	reported	E5VQUe	NA	20.0704
T	C	-0.1765	0.0375	2.52e-06	rs12155428	14733	GCST90274780.tsv.gz	TRUE	reported	E5VQUe	NA	22.1527
A	G	-0.0789	0.0164	1.5e-06	rs2349689	14296	GCST90274780.tsv.gz	TRUE	reported	E5VQUe	NA	23.1455
C	G	-0.2858	0.062	4.03e-06	rs143796249	14296	GCST90274780.tsv.gz	TRUE	reported	E5VQUe	NA	21.2491
T	C	-0.0548	0.0119	4.12e-06	rs10481754	14296	GCST90274780.tsv.gz	TRUE	reported	E5VQUe	NA	21.2064
T	C	-0.0567	0.0119	1.89e-06	rs4367871	14296	GCST90274780.tsv.gz	TRUE	reported	E5VQUe	NA	22.7024
A	C	-0.0698	0.015	3.27e-06	rs12779465	11768	GCST90274780.tsv.gz	TRUE	reported	E5VQUe	NA	21.6535
A	G	0.0528	0.0119	9.12e-06	rs2075577	14296	GCST90274780.tsv.gz	TRUE	reported	E5VQUe	NA	19.6867
A	G	0.1175	0.025	2.6e-06	rs55732300	14730	GCST90274780.tsv.gz	TRUE	reported	E5VQUe	NA	22.09
T	C	0.1921	0.0421	5.04e-06	rs11825923	14247	GCST90274780.tsv.gz	TRUE	reported	E5VQUe	NA	20.8205
A	G	-0.06	0.013	3.92e-06	rs741344	14296	GCST90274780.tsv.gz	TRUE	reported	E5VQUe	NA	21.3018
A	G	-0.0625	0.0119	1.5e-07	rs10774611	14296	GCST90274780.tsv.gz	TRUE	reported	E5VQUe	NA	27.5846
T	C	0.1138	0.0131	3.72e-18	rs3184504	11793	GCST90274780.tsv.gz	TRUE	reported	E5VQUe	NA	75.4644
A	G	-0.0895	0.0133	1.7e-11	rs11066301	11793	GCST90274780.tsv.gz	TRUE	reported	E5VQUe	NA	45.2838
A	G	-0.0546	0.0118	3.71e-06	rs1077965	14731	GCST90274780.tsv.gz	TRUE	reported	E5VQUe	NA	21.4102
C	G	-0.1096	0.0242	5.93e-06	rs11645285	11345	GCST90274780.tsv.gz	TRUE	reported	E5VQUe	NA	20.5112
A	T	-0.1358	0.0294	3.86e-06	rs74956615	13671	GCST90274780.tsv.gz	TRUE	reported	E5VQUe	NA	21.3356
T	C	-0.0629	0.013	1.31e-06	rs4804148	14744	GCST90274780.tsv.gz	TRUE	reported	E5VQUe	NA	23.4107
T	C	-0.1371	0.0309	9.13e-06	rs62208309	14296	GCST90274780.tsv.gz	TRUE	reported	E5VQUe	NA	19.686
T	C	-0.1841	0.0376	9.77e-07	rs150519056	13661	GCST90274780.tsv.gz	TRUE	reported	E5VQUe	NA	23.9735
A	G	-0.0777	0.0165	2.49e-06	rs60141220	13221	GCST90274781.tsv.gz	TRUE	reported	ZJmvtJ	NA	22.1755
T	C	0.1566	0.0349	7.22e-06	rs185516256	14288	GCST90274781.tsv.gz	TRUE	reported	ZJmvtJ	NA	20.1341
A	C	0.1383	0.0309	7.62e-06	rs2013836	14732	GCST90274781.tsv.gz	TRUE	reported	ZJmvtJ	NA	20.0321
T	C	-0.1822	0.0409	8.4e-06	rs17466177	14723	GCST90274781.tsv.gz	TRUE	reported	ZJmvtJ	NA	19.845
T	C	-0.1344	0.0302	8.57e-06	rs115344667	14736	GCST90274781.tsv.gz	TRUE	reported	ZJmvtJ	NA	19.8054
A	G	0.3893	0.0853	5.02e-06	rs114013730	11961	GCST90274781.tsv.gz	TRUE	reported	ZJmvtJ	NA	20.8291
T	C	0.2339	0.0528	9.43e-06	rs12998222	13801	GCST90274781.tsv.gz	TRUE	reported	ZJmvtJ	NA	19.6242
T	C	-0.1509	0.034	9.07e-06	rs148828177	14732	GCST90274781.tsv.gz	TRUE	reported	ZJmvtJ	NA	19.6979
A	T	-0.1549	0.0341	5.56e-06	rs79378014	14734	GCST90274781.tsv.gz	TRUE	reported	ZJmvtJ	NA	20.6345
C	G	0.2674	0.0518	2.44e-07	rs62291421	12305	GCST90274781.tsv.gz	TRUE	reported	ZJmvtJ	NA	26.6479
T	C	-0.1891	0.0401	2.41e-06	rs140932685	14735	GCST90274781.tsv.gz	TRUE	reported	ZJmvtJ	NA	22.2379
T	C	0.0601	0.0131	4.48e-06	rs13107138	14729	GCST90274781.tsv.gz	TRUE	reported	ZJmvtJ	NA	21.0478
C	G	0.1806	0.0283	1.75e-10	rs112770493	14721	GCST90274781.tsv.gz	TRUE	reported	ZJmvtJ	NA	40.7251
C	G	-0.0731	0.0129	1.46e-08	rs66498356	14729	GCST90274781.tsv.gz	TRUE	reported	ZJmvtJ	NA	32.1111
A	G	0.1381	0.0241	1e-08	rs77559517	14288	GCST90274781.tsv.gz	TRUE	reported	ZJmvtJ	NA	32.8362
T	C	0.1726	0.0365	2.26e-06	rs72653604	14718	GCST90274781.tsv.gz	TRUE	reported	ZJmvtJ	NA	22.3612
A	G	-0.1724	0.0118	2.42e-48	rs6827617	14718	GCST90274781.tsv.gz	TRUE	reported	ZJmvtJ	NA	213.457
A	C	-0.5613	0.0547	1.05e-24	rs12508110	14736	GCST90274781.tsv.gz	TRUE	reported	ZJmvtJ	NA	105.297
A	G	0.1802	0.0217	1.01e-16	rs67413521	14735	GCST90274781.tsv.gz	TRUE	reported	ZJmvtJ	NA	68.9589
T	C	-0.3855	0.045	1.07e-17	rs115354596	14732	GCST90274781.tsv.gz	TRUE	reported	ZJmvtJ	NA	73.3878
C	G	0.3201	0.0531	1.66e-09	rs145450014	13801	GCST90274781.tsv.gz	TRUE	reported	ZJmvtJ	NA	36.3398
T	C	0.074	0.0165	7.3e-06	rs7667681	13865	GCST90274781.tsv.gz	TRUE	reported	ZJmvtJ	NA	20.1139
A	C	-0.0644	0.0118	4.83e-08	rs894250	14725	GCST90274781.tsv.gz	TRUE	reported	ZJmvtJ	NA	29.7857
A	G	0.1394	0.0305	4.87e-06	rs138275602	14736	GCST90274781.tsv.gz	TRUE	reported	ZJmvtJ	NA	20.8894
T	C	-0.1042	0.0175	2.61e-09	rs56371028	14728	GCST90274781.tsv.gz	TRUE	reported	ZJmvtJ	NA	35.4535
T	C	-0.2555	0.0482	1.15e-07	rs11727191	14249	GCST90274781.tsv.gz	TRUE	reported	ZJmvtJ	NA	28.0988
A	G	0.1349	0.0297	5.57e-06	rs374784992	11760	GCST90274781.tsv.gz	TRUE	reported	ZJmvtJ	NA	20.6306
T	C	-0.0976	0.0209	3.01e-06	rs112884138	14728	GCST90274781.tsv.gz	TRUE	reported	ZJmvtJ	NA	21.8076
A	G	0.1535	0.0326	2.49e-06	rs72747175	14730	GCST90274781.tsv.gz	TRUE	reported	ZJmvtJ	NA	22.1708
T	C	-0.0576	0.0128	6.8e-06	rs9266638	14736	GCST90274781.tsv.gz	TRUE	reported	ZJmvtJ	NA	20.25
A	G	-0.2236	0.047	1.96e-06	rs2894233	11917	GCST90274781.tsv.gz	TRUE	reported	ZJmvtJ	NA	22.6333
T	C	-0.0561	0.0122	4.26e-06	rs9351133	14287	GCST90274781.tsv.gz	TRUE	reported	ZJmvtJ	NA	21.1449
A	G	-0.0973	0.0185	1.44e-07	rs72925566	11337	GCST90274781.tsv.gz	TRUE	reported	ZJmvtJ	NA	27.6619
T	C	-0.0773	0.0164	2.44e-06	rs7750544	13644	GCST90274781.tsv.gz	TRUE	reported	ZJmvtJ	NA	22.2163
T	G	0.1657	0.035	2.2e-06	rs189435310	14710	GCST90274781.tsv.gz	TRUE	reported	ZJmvtJ	NA	22.4135
T	C	0.5352	0.0705	3.16e-14	rs75612655	12935	GCST90274781.tsv.gz	TRUE	reported	ZJmvtJ	NA	57.6307
A	C	-0.1445	0.0314	4.19e-06	rs111787182	13224	GCST90274781.tsv.gz	TRUE	reported	ZJmvtJ	NA	21.1776
T	C	0.1082	0.0214	4.28e-07	rs78632565	14722	GCST90274781.tsv.gz	TRUE	reported	ZJmvtJ	NA	25.5639
A	G	-0.3113	0.069	6.43e-06	rs7832785	11439	GCST90274781.tsv.gz	TRUE	reported	ZJmvtJ	NA	20.3545
T	C	0.1175	0.025	2.6e-06	rs7009937	14288	GCST90274781.tsv.gz	TRUE	reported	ZJmvtJ	NA	22.09
A	C	-0.0788	0.0177	8.51e-06	rs17454839	14288	GCST90274781.tsv.gz	TRUE	reported	ZJmvtJ	NA	19.8201
T	C	0.0901	0.019	2.12e-06	rs4748380	14732	GCST90274781.tsv.gz	TRUE	reported	ZJmvtJ	NA	22.4876
C	G	0.1915	0.0432	9.3e-06	rs77516076	14730	GCST90274781.tsv.gz	TRUE	reported	ZJmvtJ	NA	19.6503
T	C	-0.097	0.0194	5.73e-07	rs224091	14288	GCST90274781.tsv.gz	TRUE	reported	ZJmvtJ	NA	25
T	C	-0.0815	0.0127	1.39e-10	rs10733789	14287	GCST90274781.tsv.gz	TRUE	reported	ZJmvtJ	NA	41.182
A	C	-0.0646	0.0124	1.89e-07	rs7475335	14735	GCST90274781.tsv.gz	TRUE	reported	ZJmvtJ	NA	27.1407
A	G	-0.1162	0.025	3.35e-06	rs111848253	11538	GCST90274781.tsv.gz	TRUE	reported	ZJmvtJ	NA	21.6039
A	G	0.0609	0.0121	4.83e-07	rs10898158	14288	GCST90274781.tsv.gz	TRUE	reported	ZJmvtJ	NA	25.3317
T	C	-0.1497	0.033	5.72e-06	rs2678131	14720	GCST90274781.tsv.gz	TRUE	reported	ZJmvtJ	NA	20.5786
C	G	0.0607	0.0133	5.02e-06	rs10876335	13240	GCST90274781.tsv.gz	TRUE	reported	ZJmvtJ	NA	20.8293
A	G	0.0637	0.0121	1.41e-07	rs12302980	14288	GCST90274781.tsv.gz	TRUE	reported	ZJmvtJ	NA	27.7146
T	C	0.1236	0.0132	7.7e-21	rs3184504	11785	GCST90274781.tsv.gz	TRUE	reported	ZJmvtJ	NA	87.6777
A	T	0.0853	0.0121	1.79e-12	rs10850001	14287	GCST90274781.tsv.gz	TRUE	reported	ZJmvtJ	NA	49.6967
A	G	0.0736	0.0134	3.96e-08	rs11066412	14288	GCST90274781.tsv.gz	TRUE	reported	ZJmvtJ	NA	30.168
A	G	0.154	0.034	5.91e-06	rs371789589	12189	GCST90274781.tsv.gz	TRUE	reported	ZJmvtJ	NA	20.5156
A	C	0.1254	0.0274	4.72e-06	rs529862022	10894	GCST90274781.tsv.gz	TRUE	reported	ZJmvtJ	NA	20.9457
A	G	0.0571	0.012	1.95e-06	rs12433317	14288	GCST90274781.tsv.gz	TRUE	reported	ZJmvtJ	NA	22.6417
T	C	-0.0654	0.0144	5.58e-06	rs222772	11538	GCST90274781.tsv.gz	TRUE	reported	ZJmvtJ	NA	20.6267
T	C	-0.0882	0.0182	1.26e-06	rs7222922	14726	GCST90274781.tsv.gz	TRUE	reported	ZJmvtJ	NA	23.4852
A	G	-0.1763	0.0394	7.65e-06	rs144908342	14727	GCST90274781.tsv.gz	TRUE	reported	ZJmvtJ	NA	20.0222
A	G	-0.0599	0.0131	4.82e-06	rs2245786	14721	GCST90274781.tsv.gz	TRUE	reported	ZJmvtJ	NA	20.9079
A	G	-0.3323	0.0684	1.18e-06	rs191536201	11194	GCST90274781.tsv.gz	TRUE	reported	ZJmvtJ	NA	23.602
T	C	0.1168	0.0258	5.98e-06	rs17824652	14288	GCST90274781.tsv.gz	TRUE	reported	ZJmvtJ	NA	20.4949
T	C	0.0601	0.0135	8.51e-06	rs9429422	14288	GCST90274782.tsv.gz	TRUE	reported	7d8Evv	NA	19.819
A	G	0.078	0.0172	5.76e-06	rs571211418	11760	GCST90274782.tsv.gz	TRUE	reported	7d8Evv	NA	20.5652
T	C	0.2082	0.042	7.15e-07	rs4279906	14717	GCST90274782.tsv.gz	TRUE	reported	7d8Evv	NA	24.5733
A	G	-0.0768	0.0137	2.07e-08	rs7636889	14733	GCST90274782.tsv.gz	TRUE	reported	7d8Evv	NA	31.4254
A	G	0.1844	0.0377	1e-06	rs146553494	14733	GCST90274782.tsv.gz	TRUE	reported	7d8Evv	NA	23.9243
A	G	0.0769	0.0153	5e-07	rs11734099	14731	GCST90274782.tsv.gz	TRUE	reported	7d8Evv	NA	25.2621
T	G	-0.118	0.0266	9.16e-06	rs28750249	14735	GCST90274782.tsv.gz	TRUE	reported	7d8Evv	NA	19.6789
T	C	0.1732	0.0273	2.23e-10	rs56191017	12792	GCST90274782.tsv.gz	TRUE	reported	7d8Evv	NA	40.2504
T	C	0.1217	0.02	1.16e-09	rs1919471	14716	GCST90274782.tsv.gz	TRUE	reported	7d8Evv	NA	37.0272
T	C	0.1789	0.0336	1.01e-07	rs7691221	14732	GCST90274782.tsv.gz	TRUE	reported	7d8Evv	NA	28.3493
A	T	-0.3159	0.0436	4.31e-13	rs77614235	14722	GCST90274782.tsv.gz	TRUE	reported	7d8Evv	NA	52.496
T	C	-0.0681	0.0121	1.82e-08	rs4694639	14288	GCST90274782.tsv.gz	TRUE	reported	7d8Evv	NA	31.6755
A	G	-0.4423	0.0699	2.49e-10	rs138723628	13801	GCST90274782.tsv.gz	TRUE	reported	7d8Evv	NA	40.0387
T	G	-0.0776	0.015	2.3e-07	rs11547681	14287	GCST90274782.tsv.gz	TRUE	reported	7d8Evv	NA	26.7634
A	G	0.2572	0.0565	5.31e-06	rs149343071	14288	GCST90274782.tsv.gz	TRUE	reported	7d8Evv	NA	20.7226
T	C	0.0676	0.0128	1.28e-07	rs3775488	14288	GCST90274782.tsv.gz	TRUE	reported	7d8Evv	NA	27.8916
T	C	0.5063	0.0181	3.52e-172	rs425535	14731	GCST90274782.tsv.gz	TRUE	reported	7d8Evv	NA	782.454
T	C	-0.1486	0.033	6.7e-06	rs115104021	14736	GCST90274782.tsv.gz	TRUE	reported	7d8Evv	NA	20.2773
T	C	-0.1318	0.0119	1.65e-28	rs2195545	14288	GCST90274782.tsv.gz	TRUE	reported	7d8Evv	NA	122.67
A	G	-0.4269	0.0314	4.26e-42	rs352054	14724	GCST90274782.tsv.gz	TRUE	reported	7d8Evv	NA	184.839
T	G	-0.1721	0.0276	4.5e-10	rs79649467	14288	GCST90274782.tsv.gz	TRUE	reported	7d8Evv	NA	38.8816
A	G	0.2129	0.0462	4.06e-06	rs72652919	14249	GCST90274782.tsv.gz	TRUE	reported	7d8Evv	NA	21.2357
T	C	0.0746	0.012	5.08e-10	rs1072389	14735	GCST90274782.tsv.gz	TRUE	reported	7d8Evv	NA	38.6469
T	C	0.2124	0.0477	8.47e-06	rs1902995	14736	GCST90274782.tsv.gz	TRUE	reported	7d8Evv	NA	19.8277
T	C	0.3174	0.0503	2.79e-10	rs111460848	13801	GCST90274782.tsv.gz	TRUE	reported	7d8Evv	NA	39.8179
A	G	-0.1174	0.0206	1.2e-08	rs77914035	10893	GCST90274782.tsv.gz	TRUE	reported	7d8Evv	NA	32.4789
C	G	0.0631	0.013	1.21e-06	rs2647400	14734	GCST90274782.tsv.gz	TRUE	reported	7d8Evv	NA	23.5598
A	G	-0.0675	0.0151	7.81e-06	rs7781261	14728	GCST90274782.tsv.gz	TRUE	reported	7d8Evv	NA	19.9827
A	G	0.1153	0.0253	5.18e-06	rs11779495	14288	GCST90274782.tsv.gz	TRUE	reported	7d8Evv	NA	20.7691
A	T	-0.1058	0.0135	4.61e-15	rs6993770	14288	GCST90274782.tsv.gz	TRUE	reported	7d8Evv	NA	61.4191
T	C	0.0675	0.0147	4.39e-06	rs2004100	13224	GCST90274782.tsv.gz	TRUE	reported	7d8Evv	NA	21.085
A	G	-0.0619	0.0121	3.13e-07	rs3183927	14725	GCST90274782.tsv.gz	TRUE	reported	7d8Evv	NA	26.1704
C	G	0.1013	0.0154	4.77e-11	rs466681	10717	GCST90274782.tsv.gz	TRUE	reported	7d8Evv	NA	43.2691
A	C	-0.1132	0.0156	3.97e-13	rs10821552	9841	GCST90274782.tsv.gz	TRUE	reported	7d8Evv	NA	52.6555
A	G	-0.0742	0.0162	4.64e-06	rs10822137	12403	GCST90274782.tsv.gz	TRUE	reported	7d8Evv	NA	20.9787
T	C	-0.1238	0.0263	2.51e-06	rs78725599	14288	GCST90274782.tsv.gz	TRUE	reported	7d8Evv	NA	22.158
A	G	-0.1483	0.0313	2.16e-06	rs80151542	14736	GCST90274782.tsv.gz	TRUE	reported	7d8Evv	NA	22.4488
C	G	-0.1734	0.0117	1.08e-49	rs7090111	14735	GCST90274782.tsv.gz	TRUE	reported	7d8Evv	NA	219.648
A	G	0.1657	0.0354	2.86e-06	rs61853632	14736	GCST90274782.tsv.gz	TRUE	reported	7d8Evv	NA	21.9098
A	C	0.1174	0.0248	2.2e-06	rs12773976	14736	GCST90274782.tsv.gz	TRUE	reported	7d8Evv	NA	22.4095
T	C	-0.0904	0.018	5.11e-07	rs113803069	14288	GCST90274782.tsv.gz	TRUE	reported	7d8Evv	NA	25.2227
T	C	0.1338	0.0254	1.38e-07	rs79962861	14288	GCST90274782.tsv.gz	TRUE	reported	7d8Evv	NA	27.7488
T	C	-0.115	0.0242	2.01e-06	rs79174007	14288	GCST90274782.tsv.gz	TRUE	reported	7d8Evv	NA	22.5821
A	G	-0.1111	0.0249	8.13e-06	rs111848253	11538	GCST90274782.tsv.gz	TRUE	reported	7d8Evv	NA	19.9081
A	G	-0.1474	0.0322	4.7e-06	rs140828666	12401	GCST90274782.tsv.gz	TRUE	reported	7d8Evv	NA	20.9548
T	G	0.0546	0.0122	7.63e-06	rs916776	14287	GCST90274782.tsv.gz	TRUE	reported	7d8Evv	NA	20.0293
A	C	0.0552	0.0123	7.2e-06	rs7197943	14719	GCST90274782.tsv.gz	TRUE	reported	7d8Evv	NA	20.1404
A	G	-0.19	0.0385	8.01e-07	rs59312158	13672	GCST90274782.tsv.gz	TRUE	reported	7d8Evv	NA	24.3549
A	G	-0.0601	0.0127	2.22e-06	rs10403201	14730	GCST90274782.tsv.gz	TRUE	reported	7d8Evv	NA	22.3945
A	G	0.0949	0.0209	5.61e-06	rs188111670	7743	GCST90274782.tsv.gz	TRUE	reported	7d8Evv	NA	20.6177
A	C	0.2417	0.0532	5.54e-06	rs77336315	13809	GCST90274783.tsv.gz	TRUE	reported	hMF2Fb	NA	20.641
A	G	0.0816	0.0115	1.29e-12	rs12075	14741	GCST90274783.tsv.gz	TRUE	reported	hMF2Fb	NA	50.3483
T	G	-0.215	0.0457	2.54e-06	rs4951518	11323	GCST90274783.tsv.gz	TRUE	reported	hMF2Fb	NA	22.1332
T	C	-0.1603	0.0351	4.95e-06	rs184103539	12841	GCST90274783.tsv.gz	TRUE	reported	hMF2Fb	NA	20.857
A	G	-0.0558	0.0125	8.04e-06	rs545114	14743	GCST90274783.tsv.gz	TRUE	reported	hMF2Fb	NA	19.9273
T	C	-0.2732	0.0569	1.58e-06	rs149900441	13809	GCST90274783.tsv.gz	TRUE	reported	hMF2Fb	NA	23.0535
T	C	-0.1035	0.0197	1.49e-07	rs79880193	14740	GCST90274783.tsv.gz	TRUE	reported	hMF2Fb	NA	27.6025
T	C	0.0723	0.0126	9.57e-09	rs7435586	14725	GCST90274783.tsv.gz	TRUE	reported	hMF2Fb	NA	32.9257
T	C	0.1773	0.0201	1.14e-18	rs113112297	14296	GCST90274783.tsv.gz	TRUE	reported	hMF2Fb	NA	77.8082
T	C	-0.1809	0.0403	7.16e-06	rs72663003	14744	GCST90274783.tsv.gz	TRUE	reported	hMF2Fb	NA	20.1496
A	G	-0.1862	0.0336	3e-08	rs77106970	14744	GCST90274783.tsv.gz	TRUE	reported	hMF2Fb	NA	30.7101
T	C	0.0868	0.014	5.65e-10	rs6829551	14744	GCST90274783.tsv.gz	TRUE	reported	hMF2Fb	NA	38.44
A	T	-0.157	0.0336	2.97e-06	rs4694174	14739	GCST90274783.tsv.gz	TRUE	reported	hMF2Fb	NA	21.8334
A	G	0.2906	0.0407	9.33e-13	rs115123327	14296	GCST90274783.tsv.gz	TRUE	reported	hMF2Fb	NA	50.9803
A	G	-0.2502	0.0446	2.02e-08	rs146841131	14726	GCST90274783.tsv.gz	TRUE	reported	hMF2Fb	NA	31.4706
A	G	0.1576	0.0274	8.83e-09	rs13114291	14742	GCST90274783.tsv.gz	TRUE	reported	hMF2Fb	NA	33.0835
T	G	-0.1586	0.0134	2.55e-32	rs12650864	14740	GCST90274783.tsv.gz	TRUE	reported	hMF2Fb	NA	140.087
T	C	-0.1347	0.0171	3.35e-15	rs13150103	14296	GCST90274783.tsv.gz	TRUE	reported	hMF2Fb	NA	62.0502
T	C	0.3601	0.0613	4.24e-09	rs72649177	13809	GCST90274783.tsv.gz	TRUE	reported	hMF2Fb	NA	34.5084
T	C	-0.0638	0.0136	2.72e-06	rs12506479	14296	GCST90274783.tsv.gz	TRUE	reported	hMF2Fb	NA	22.0071
C	G	0.1191	0.0135	1.12e-18	rs10805066	14296	GCST90274783.tsv.gz	TRUE	reported	hMF2Fb	NA	77.8316
A	G	-0.392	0.0119	1e-200	rs10031141	14296	GCST90274783.tsv.gz	TRUE	reported	hMF2Fb	NA	1085.12
T	C	-0.2245	0.0459	1e-06	rs79640485	14744	GCST90274783.tsv.gz	TRUE	reported	hMF2Fb	NA	23.9225
T	G	-0.4315	0.0448	5.88e-22	rs77600329	14743	GCST90274783.tsv.gz	TRUE	reported	hMF2Fb	NA	92.7696
A	G	-0.2862	0.0418	7.55e-12	rs72649196	14744	GCST90274783.tsv.gz	TRUE	reported	hMF2Fb	NA	46.8799
A	G	0.2989	0.0326	4.79e-20	rs112901770	14296	GCST90274783.tsv.gz	TRUE	reported	hMF2Fb	NA	84.0653
A	G	-0.1921	0.0253	3.13e-14	rs55704092	14296	GCST90274783.tsv.gz	TRUE	reported	hMF2Fb	NA	57.6519
T	C	0.1926	0.0251	1.68e-14	rs78779291	14296	GCST90274783.tsv.gz	TRUE	reported	hMF2Fb	NA	58.8796
T	C	-0.2003	0.0367	4.82e-08	rs115540267	14743	GCST90274783.tsv.gz	TRUE	reported	hMF2Fb	NA	29.7872
T	C	-0.8975	0.0791	7.73e-30	rs181216093	13465	GCST90274783.tsv.gz	TRUE	reported	hMF2Fb	NA	128.741
A	T	0.2175	0.0189	1.2e-30	rs72650830	14296	GCST90274783.tsv.gz	TRUE	reported	hMF2Fb	NA	132.433
A	T	0.226	0.0386	4.77e-09	rs79648791	14296	GCST90274783.tsv.gz	TRUE	reported	hMF2Fb	NA	34.2801
C	G	-0.311	0.056	2.8e-08	rs116018952	13809	GCST90274783.tsv.gz	TRUE	reported	hMF2Fb	NA	30.8422
A	C	-0.272	0.0421	1.04e-10	rs11944104	14255	GCST90274783.tsv.gz	TRUE	reported	hMF2Fb	NA	41.742
C	G	-0.2791	0.0141	3.33e-87	rs1957067	14296	GCST90274783.tsv.gz	TRUE	reported	hMF2Fb	NA	391.815
A	G	-0.4613	0.0611	4.36e-14	rs28630000	12800	GCST90274783.tsv.gz	TRUE	reported	hMF2Fb	NA	57.0013
T	C	-0.3629	0.0447	4.72e-16	rs187025837	14736	GCST90274783.tsv.gz	TRUE	reported	hMF2Fb	NA	65.9112
A	G	0.1739	0.0198	1.59e-18	rs34858592	14296	GCST90274783.tsv.gz	TRUE	reported	hMF2Fb	NA	77.1381
A	G	0.1855	0.0232	1.29e-15	rs17811212	14296	GCST90274783.tsv.gz	TRUE	reported	hMF2Fb	NA	63.9311
T	C	0.2065	0.0199	3.16e-25	rs6853814	14296	GCST90274783.tsv.gz	TRUE	reported	hMF2Fb	NA	107.68
A	G	0.0832	0.015	2.91e-08	rs2367442	14296	GCST90274783.tsv.gz	TRUE	reported	hMF2Fb	NA	30.7655
A	G	0.3475	0.0624	2.56e-08	rs79371536	13422	GCST90274783.tsv.gz	TRUE	reported	hMF2Fb	NA	31.0128
T	C	0.4422	0.0881	5.19e-07	rs79454658	14296	GCST90274783.tsv.gz	TRUE	reported	hMF2Fb	NA	25.1933
A	G	0.1532	0.0255	1.88e-09	rs113948964	14296	GCST90274783.tsv.gz	TRUE	reported	hMF2Fb	NA	36.0942
A	G	0.1333	0.0298	7.71e-06	rs374784992	11768	GCST90274783.tsv.gz	TRUE	reported	hMF2Fb	NA	20.0091
A	G	-0.0916	0.0207	9.64e-06	rs77914035	10893	GCST90274783.tsv.gz	TRUE	reported	hMF2Fb	NA	19.5817
T	C	-0.0919	0.0193	1.92e-06	rs9371716	12412	GCST90274783.tsv.gz	TRUE	reported	hMF2Fb	NA	22.6734
A	G	-0.0538	0.0119	6.15e-06	rs17147002	14734	GCST90274783.tsv.gz	TRUE	reported	hMF2Fb	NA	20.4395
T	C	-0.1438	0.0324	9.07e-06	rs116652333	14744	GCST90274783.tsv.gz	TRUE	reported	hMF2Fb	NA	19.6983
T	C	0.1887	0.0426	9.44e-06	rs144620567	14738	GCST90274783.tsv.gz	TRUE	reported	hMF2Fb	NA	19.6212
A	G	-0.3831	0.0799	1.63e-06	rs182381042	12935	GCST90274783.tsv.gz	TRUE	reported	hMF2Fb	NA	22.9896
T	G	0.0625	0.0134	3.1e-06	rs4877818	11538	GCST90274783.tsv.gz	TRUE	reported	hMF2Fb	NA	21.7546
A	C	-0.1024	0.0228	7.08e-06	rs10984957	14740	GCST90274783.tsv.gz	TRUE	reported	hMF2Fb	NA	20.1711
T	G	-0.2018	0.0443	5.23e-06	rs111836168	12412	GCST90274783.tsv.gz	TRUE	reported	hMF2Fb	NA	20.7508
A	T	0.3432	0.0692	7.07e-07	rs574432935	12778	GCST90274783.tsv.gz	TRUE	reported	hMF2Fb	NA	24.597
A	G	0.0791	0.0179	9.92e-06	rs11598331	14737	GCST90274783.tsv.gz	TRUE	reported	hMF2Fb	NA	19.5275
T	C	-0.1882	0.0419	7.07e-06	rs142702207	14249	GCST90274783.tsv.gz	TRUE	reported	hMF2Fb	NA	20.1749
A	G	0.2275	0.051	8.17e-06	rs118177380	14296	GCST90274783.tsv.gz	TRUE	reported	hMF2Fb	NA	19.8986
T	C	0.0679	0.0131	2.18e-07	rs3184504	11793	GCST90274783.tsv.gz	TRUE	reported	hMF2Fb	NA	26.8656
T	G	0.0605	0.0131	3.87e-06	rs34080302	14296	GCST90274783.tsv.gz	TRUE	reported	hMF2Fb	NA	21.3289
T	C	0.1285	0.0272	2.31e-06	rs11547311	13232	GCST90274783.tsv.gz	TRUE	reported	hMF2Fb	NA	22.3187
A	G	-0.2057	0.0455	6.16e-06	rs118180952	13677	GCST90274783.tsv.gz	TRUE	reported	hMF2Fb	NA	20.4383
T	C	-0.0538	0.0119	6.15e-06	rs8049795	14744	GCST90274783.tsv.gz	TRUE	reported	hMF2Fb	NA	20.4395
T	C	-0.1011	0.0225	7.01e-06	rs12480971	14729	GCST90274783.tsv.gz	TRUE	reported	hMF2Fb	NA	20.19
C	G	0.1897	0.0415	4.85e-06	rs117109857	14743	GCST90274783.tsv.gz	TRUE	reported	hMF2Fb	NA	20.8948
A	C	-0.3485	0.0719	1.25e-06	rs377588320	10271	GCST90274783.tsv.gz	TRUE	reported	hMF2Fb	NA	23.4935
T	G	0.6177	0.1287	1.59e-06	rs192119373	8829	GCST90274784.tsv.gz	TRUE	reported	JcpMfL	NA	23.0355
C	G	0.0621	0.0133	3.02e-06	rs6426915	14287	GCST90274784.tsv.gz	TRUE	reported	JcpMfL	NA	21.8012
A	G	-0.0614	0.0131	2.77e-06	rs2501879	14286	GCST90274784.tsv.gz	TRUE	reported	JcpMfL	NA	21.9682
T	C	-0.0645	0.0137	2.5e-06	rs4047522	11760	GCST90274784.tsv.gz	TRUE	reported	JcpMfL	NA	22.1655
A	G	0.0626	0.0138	5.73e-06	rs10921271	12404	GCST90274784.tsv.gz	TRUE	reported	JcpMfL	NA	20.5774
T	G	-0.2245	0.0488	4.22e-06	rs114033894	14287	GCST90274784.tsv.gz	TRUE	reported	JcpMfL	NA	21.1638
T	C	0.057	0.0118	1.36e-06	rs7600322	13849	GCST90274784.tsv.gz	TRUE	reported	JcpMfL	NA	23.3338
T	C	0.0533	0.0119	7.5e-06	rs79551873	14287	GCST90274784.tsv.gz	TRUE	reported	JcpMfL	NA	20.0614
C	G	-0.0583	0.0131	8.57e-06	rs72991127	14287	GCST90274784.tsv.gz	TRUE	reported	JcpMfL	NA	19.8059
A	G	0.0915	0.02	4.76e-06	rs35435997	12791	GCST90274784.tsv.gz	TRUE	reported	JcpMfL	NA	20.9306
T	C	0.0592	0.0134	9.97e-06	rs7429588	14285	GCST90274784.tsv.gz	TRUE	reported	JcpMfL	NA	19.5179
A	G	-0.051	0.0114	7.69e-06	rs11130569	14727	GCST90274784.tsv.gz	TRUE	reported	JcpMfL	NA	20.0139
A	G	-0.0514	0.0114	6.52e-06	rs6548432	14724	GCST90274784.tsv.gz	TRUE	reported	JcpMfL	NA	20.329
A	G	-0.0834	0.0176	2.15e-06	rs62272916	14710	GCST90274784.tsv.gz	TRUE	reported	JcpMfL	NA	22.4547
A	G	0.0586	0.0131	7.7e-06	rs10008912	14287	GCST90274784.tsv.gz	TRUE	reported	JcpMfL	NA	20.0103
C	G	0.0883	0.0196	6.63e-06	rs374656923	12194	GCST90274784.tsv.gz	TRUE	reported	JcpMfL	NA	20.2959
T	C	-0.061	0.0124	8.68e-07	rs1980094	12192	GCST90274784.tsv.gz	TRUE	reported	JcpMfL	NA	24.2001
T	C	0.1624	0.0355	4.77e-06	rs72653604	14717	GCST90274784.tsv.gz	TRUE	reported	JcpMfL	NA	20.9274
A	C	-0.1419	0.0128	1.47e-28	rs4241577	14724	GCST90274784.tsv.gz	TRUE	reported	JcpMfL	NA	122.898
C	G	-0.092	0.014	4.98e-11	rs12500868	12849	GCST90274784.tsv.gz	TRUE	reported	JcpMfL	NA	43.1837
T	C	0.0657	0.0121	5.64e-08	rs4859611	14715	GCST90274784.tsv.gz	TRUE	reported	JcpMfL	NA	29.4822
T	C	0.1386	0.0255	5.47e-08	rs74617719	14735	GCST90274784.tsv.gz	TRUE	reported	JcpMfL	NA	29.5424
A	G	-0.0569	0.0114	6e-07	rs1530297	14734	GCST90274784.tsv.gz	TRUE	reported	JcpMfL	NA	24.9124
T	C	0.1546	0.0332	3.21e-06	rs80348644	14734	GCST90274784.tsv.gz	TRUE	reported	JcpMfL	NA	21.6842
T	C	0.0728	0.0154	2.28e-06	rs145607633	14287	GCST90274784.tsv.gz	TRUE	reported	JcpMfL	NA	22.3471
A	G	0.057	0.0126	6.07e-06	rs565640807	14735	GCST90274784.tsv.gz	TRUE	reported	JcpMfL	NA	20.4649
A	G	-0.0605	0.0115	1.43e-07	rs9366778	14735	GCST90274784.tsv.gz	TRUE	reported	JcpMfL	NA	27.6767
T	C	0.0583	0.0124	2.58e-06	rs9266639	14734	GCST90274784.tsv.gz	TRUE	reported	JcpMfL	NA	22.1052
A	G	-0.1603	0.0342	2.77e-06	rs181816009	11985	GCST90274784.tsv.gz	TRUE	reported	JcpMfL	NA	21.9692
T	C	0.1039	0.0194	8.52e-08	rs4646239	14733	GCST90274784.tsv.gz	TRUE	reported	JcpMfL	NA	28.6832
T	C	-0.1264	0.0189	2.27e-11	rs11751347	14287	GCST90274784.tsv.gz	TRUE	reported	JcpMfL	NA	44.7271
A	G	0.0835	0.0141	3.18e-09	rs56387679	11329	GCST90274784.tsv.gz	TRUE	reported	JcpMfL	NA	35.0699
T	C	0.3074	0.0536	9.75e-09	rs538269778	11719	GCST90274784.tsv.gz	TRUE	reported	JcpMfL	NA	32.8911
A	G	-0.1452	0.0197	1.7e-13	rs12191307	14287	GCST90274784.tsv.gz	TRUE	reported	JcpMfL	NA	54.3251
A	G	0.0562	0.0119	2.33e-06	rs656739	14735	GCST90274784.tsv.gz	TRUE	reported	JcpMfL	NA	22.3038
T	C	0.2705	0.0551	9.14e-07	rs142119726	13800	GCST90274784.tsv.gz	TRUE	reported	JcpMfL	NA	24.1008
T	G	0.0511	0.0115	8.85e-06	rs1758695	14732	GCST90274784.tsv.gz	TRUE	reported	JcpMfL	NA	19.7445
T	G	-0.1494	0.0338	9.86e-06	rs113504136	14723	GCST90274784.tsv.gz	TRUE	reported	JcpMfL	NA	19.5374
T	G	-0.052	0.0114	5.08e-06	rs6586167	14735	GCST90274784.tsv.gz	TRUE	reported	JcpMfL	NA	20.8064
A	G	-0.0758	0.0158	1.61e-06	rs61875680	14287	GCST90274784.tsv.gz	TRUE	reported	JcpMfL	NA	23.0157
T	C	0.2369	0.0532	8.47e-06	rs192488790	13421	GCST90274784.tsv.gz	TRUE	reported	JcpMfL	NA	19.8293
A	G	0.1686	0.0371	5.51e-06	rs368022534	9256	GCST90274784.tsv.gz	TRUE	reported	JcpMfL	NA	20.6522
T	G	0.223	0.0491	5.58e-06	rs58524610	14287	GCST90274784.tsv.gz	TRUE	reported	JcpMfL	NA	20.6275
T	C	0.1008	0.013	8.92e-15	rs3184504	11784	GCST90274784.tsv.gz	TRUE	reported	JcpMfL	NA	60.1221
T	C	-0.0824	0.0184	7.53e-06	rs73201772	14287	GCST90274784.tsv.gz	TRUE	reported	JcpMfL	NA	20.0548
A	G	0.0838	0.0134	4.01e-10	rs17630235	11336	GCST90274784.tsv.gz	TRUE	reported	JcpMfL	NA	39.1092
C	G	0.0594	0.0121	9.15e-07	rs10850071	14728	GCST90274784.tsv.gz	TRUE	reported	JcpMfL	NA	24.0992
T	C	-0.0559	0.0124	6.54e-06	rs11059314	14287	GCST90274784.tsv.gz	TRUE	reported	JcpMfL	NA	20.3226
T	C	-0.0675	0.0146	3.78e-06	rs10744384	10893	GCST90274784.tsv.gz	TRUE	reported	JcpMfL	NA	21.3748
A	G	0.259	0.0573	6.18e-06	rs118106660	13800	GCST90274784.tsv.gz	TRUE	reported	JcpMfL	NA	20.431
A	T	-0.0574	0.0115	6e-07	rs7149776	14286	GCST90274784.tsv.gz	TRUE	reported	JcpMfL	NA	24.9131
T	C	0.1861	0.0385	1.34e-06	rs182152471	13667	GCST90274784.tsv.gz	TRUE	reported	JcpMfL	NA	23.3653
C	G	-0.157	0.0343	4.71e-06	rs4888966	14287	GCST90274784.tsv.gz	TRUE	reported	JcpMfL	NA	20.9513
C	G	-0.2062	0.0465	9.23e-06	rs75525140	14725	GCST90274784.tsv.gz	TRUE	reported	JcpMfL	NA	19.664
A	T	-0.1309	0.0286	4.72e-06	rs74956615	13662	GCST90274784.tsv.gz	TRUE	reported	JcpMfL	NA	20.9482
A	C	0.2792	0.059	2.22e-06	rs73606147	13379	GCST90274784.tsv.gz	TRUE	reported	JcpMfL	NA	22.3937
A	C	-0.115	0.0244	2.44e-06	rs62200304	14287	GCST90274784.tsv.gz	TRUE	reported	JcpMfL	NA	22.2135
A	G	0.1821	0.0391	3.2e-06	rs73194812	14730	GCST90274784.tsv.gz	TRUE	reported	JcpMfL	NA	21.6903
T	C	-0.0588	0.0126	3.06e-06	rs73367822	11760	GCST90274784.tsv.gz	TRUE	reported	JcpMfL	NA	21.7778
T	C	-0.0591	0.0125	2.27e-06	rs10191831	12403	GCST90274785.tsv.gz	TRUE	reported	pjYZHB	NA	22.354
T	G	0.0586	0.013	6.55e-06	rs35107184	11759	GCST90274785.tsv.gz	TRUE	reported	pjYZHB	NA	20.3193
A	G	-0.1726	0.0381	5.89e-06	rs116540722	14735	GCST90274785.tsv.gz	TRUE	reported	pjYZHB	NA	20.5226
A	G	0.1016	0.0117	3.83e-18	rs207671	14287	GCST90274785.tsv.gz	TRUE	reported	pjYZHB	NA	75.4077
A	G	-0.1886	0.0402	2.71e-06	rs113246702	14287	GCST90274785.tsv.gz	TRUE	reported	pjYZHB	NA	22.0106
T	C	0.0884	0.0188	2.57e-06	rs67447525	14287	GCST90274785.tsv.gz	TRUE	reported	pjYZHB	NA	22.11
A	G	0.0904	0.0117	1.11e-14	rs12466167	14287	GCST90274785.tsv.gz	TRUE	reported	pjYZHB	NA	59.6987
C	G	-0.1557	0.0142	5.64e-28	rs35565740	14287	GCST90274785.tsv.gz	TRUE	reported	pjYZHB	NA	120.227
A	G	0.1245	0.027	4.01e-06	rs75748570	14731	GCST90274785.tsv.gz	TRUE	reported	pjYZHB	NA	21.2623
T	G	0.0902	0.0118	2.1e-14	rs7598686	14707	GCST90274785.tsv.gz	TRUE	reported	pjYZHB	NA	58.4318
T	C	-0.075	0.0121	5.71e-10	rs10490186	14717	GCST90274785.tsv.gz	TRUE	reported	pjYZHB	NA	38.4195
A	G	-0.0888	0.0114	6.73e-15	rs11695483	14724	GCST90274785.tsv.gz	TRUE	reported	pjYZHB	NA	60.6759
A	T	0.1161	0.0152	2.2e-14	rs36074934	12790	GCST90274785.tsv.gz	TRUE	reported	pjYZHB	NA	58.3415
A	G	-0.0855	0.0173	7.72e-07	rs13392868	14734	GCST90274785.tsv.gz	TRUE	reported	pjYZHB	NA	24.4253
T	C	0.1854	0.0349	1.08e-07	rs116613978	14287	GCST90274785.tsv.gz	TRUE	reported	pjYZHB	NA	28.2208
T	C	0.2078	0.04	2.05e-07	rs62193237	14718	GCST90274785.tsv.gz	TRUE	reported	pjYZHB	NA	26.988
A	G	0.1377	0.0188	2.4e-13	rs76362200	14728	GCST90274785.tsv.gz	TRUE	reported	pjYZHB	NA	53.6478
T	C	0.1441	0.024	1.92e-09	rs143463296	14287	GCST90274785.tsv.gz	TRUE	reported	pjYZHB	NA	36.05
A	T	0.213	0.0123	3.5e-67	rs62193248	14287	GCST90274785.tsv.gz	TRUE	reported	pjYZHB	NA	299.881
A	T	0.1679	0.0285	3.83e-09	rs12990986	14725	GCST90274785.tsv.gz	TRUE	reported	pjYZHB	NA	34.7066
T	C	0.2936	0.0312	4.95e-21	rs80244514	14735	GCST90274785.tsv.gz	TRUE	reported	pjYZHB	NA	88.5529
A	G	0.1337	0.0232	8.27e-09	rs80200556	12791	GCST90274785.tsv.gz	TRUE	reported	pjYZHB	NA	33.2114
A	G	-0.108	0.0244	9.59e-06	rs62253189	14718	GCST90274785.tsv.gz	TRUE	reported	pjYZHB	NA	19.5915
A	G	0.2476	0.0554	7.85e-06	rs116794986	14735	GCST90274785.tsv.gz	TRUE	reported	pjYZHB	NA	19.9748
T	C	-0.0652	0.0142	4.4e-06	rs9289590	12404	GCST90274785.tsv.gz	TRUE	reported	pjYZHB	NA	21.0823
A	G	-0.1496	0.0326	4.45e-06	rs6440623	11779	GCST90274785.tsv.gz	TRUE	reported	pjYZHB	NA	21.0585
T	C	0.1066	0.0233	4.76e-06	rs13107325	14732	GCST90274785.tsv.gz	TRUE	reported	pjYZHB	NA	20.9316
C	G	-0.0584	0.0128	5.05e-06	rs11725578	14287	GCST90274785.tsv.gz	TRUE	reported	pjYZHB	NA	20.8164
T	C	-0.0978	0.0219	7.98e-06	rs909267	14735	GCST90274785.tsv.gz	TRUE	reported	pjYZHB	NA	19.943
A	G	0.2266	0.0502	6.36e-06	rs74890918	14287	GCST90274785.tsv.gz	TRUE	reported	pjYZHB	NA	20.3757
A	C	-0.0734	0.0164	7.62e-06	rs7809355	14287	GCST90274785.tsv.gz	TRUE	reported	pjYZHB	NA	20.0311
C	G	-0.1281	0.0274	2.94e-06	rs117343254	14287	GCST90274785.tsv.gz	TRUE	reported	pjYZHB	NA	21.8573
A	C	-0.1295	0.0287	6.42e-06	rs79707450	14733	GCST90274785.tsv.gz	TRUE	reported	pjYZHB	NA	20.3599
A	C	-0.0552	0.0124	8.52e-06	rs7123587	13222	GCST90274785.tsv.gz	TRUE	reported	pjYZHB	NA	19.8169
C	G	0.0808	0.0175	3.89e-06	rs10892466	14732	GCST90274785.tsv.gz	TRUE	reported	pjYZHB	NA	21.318
T	C	-0.2481	0.0537	3.84e-06	rs116179073	13800	GCST90274785.tsv.gz	TRUE	reported	pjYZHB	NA	21.3454
T	C	0.0566	0.0125	5.95e-06	rs773112	14287	GCST90274785.tsv.gz	TRUE	reported	pjYZHB	NA	20.5028
A	G	-0.0531	0.0118	6.8e-06	rs9597690	14720	GCST90274785.tsv.gz	TRUE	reported	pjYZHB	NA	20.25
T	C	0.0528	0.0112	2.43e-06	rs194746	14723	GCST90274785.tsv.gz	TRUE	reported	pjYZHB	NA	22.2245
T	C	0.0879	0.0186	2.29e-06	rs75685422	14287	GCST90274785.tsv.gz	TRUE	reported	pjYZHB	NA	22.3332
T	C	0.0539	0.0121	8.41e-06	rs10132685	14286	GCST90274785.tsv.gz	TRUE	reported	pjYZHB	NA	19.843
T	G	0.1757	0.0395	8.66e-06	rs535948847	10894	GCST90274785.tsv.gz	TRUE	reported	pjYZHB	NA	19.7856
T	C	0.0918	0.0184	6.07e-07	rs28689968	14733	GCST90274785.tsv.gz	TRUE	reported	pjYZHB	NA	24.8914
A	G	-0.0664	0.0142	2.92e-06	rs1133851	14286	GCST90274785.tsv.gz	TRUE	reported	pjYZHB	NA	21.8655
A	G	-0.1742	0.0389	7.53e-06	rs116927267	14734	GCST90274785.tsv.gz	TRUE	reported	pjYZHB	NA	20.0538
T	G	0.0718	0.0152	2.32e-06	rs9967959	14731	GCST90274785.tsv.gz	TRUE	reported	pjYZHB	NA	22.3132
T	C	0.0906	0.0187	1.27e-06	rs9636860	14717	GCST90274785.tsv.gz	TRUE	reported	pjYZHB	NA	23.4732
C	G	0.0757	0.0129	4.41e-09	rs6517655	14287	GCST90274785.tsv.gz	TRUE	reported	pjYZHB	NA	34.436
T	C	-0.0691	0.0125	3.24e-08	rs2837982	14286	GCST90274785.tsv.gz	TRUE	reported	pjYZHB	NA	30.5588
T	C	0.0629	0.0138	5.17e-06	rs2742666	11348	GCST90274786.tsv.gz	TRUE	reported	OLdEwx	NA	20.7751
A	G	-0.1726	0.0137	2.15e-36	rs3014874	14294	GCST90274786.tsv.gz	TRUE	reported	OLdEwx	NA	158.723
A	G	-0.1585	0.0185	1.06e-17	rs3006488	14743	GCST90274786.tsv.gz	TRUE	reported	OLdEwx	NA	73.4032
T	C	0.0591	0.0133	8.85e-06	rs6700785	14295	GCST90274786.tsv.gz	TRUE	reported	OLdEwx	NA	19.7457
T	C	0.1809	0.038	1.93e-06	rs76281252	14743	GCST90274786.tsv.gz	TRUE	reported	OLdEwx	NA	22.6626
C	G	-0.1188	0.0258	4.13e-06	rs59538998	14295	GCST90274786.tsv.gz	TRUE	reported	OLdEwx	NA	21.2028
T	C	-0.0622	0.0133	2.92e-06	rs13384799	14295	GCST90274786.tsv.gz	TRUE	reported	OLdEwx	NA	21.8714
A	G	-0.411	0.0911	6.44e-06	rs150886675	9876	GCST90274786.tsv.gz	TRUE	reported	OLdEwx	NA	20.3539
T	C	-0.0784	0.0174	6.61e-06	rs17325940	14735	GCST90274786.tsv.gz	TRUE	reported	OLdEwx	NA	20.3018
T	C	-0.0936	0.0203	4.01e-06	rs56268787	14737	GCST90274786.tsv.gz	TRUE	reported	OLdEwx	NA	21.2598
A	C	0.194	0.0423	4.51e-06	rs150015576	14740	GCST90274786.tsv.gz	TRUE	reported	OLdEwx	NA	21.034
T	C	-0.0604	0.0119	3.86e-07	rs2056031	14739	GCST90274786.tsv.gz	TRUE	reported	OLdEwx	NA	25.762
A	G	-0.0737	0.0165	7.94e-06	rs1846881	12212	GCST90274786.tsv.gz	TRUE	reported	OLdEwx	NA	19.9511
A	C	-0.2114	0.0467	5.99e-06	rs140298956	14295	GCST90274786.tsv.gz	TRUE	reported	OLdEwx	NA	20.4916
A	C	0.3059	0.0665	4.22e-06	rs191808657	12412	GCST90274786.tsv.gz	TRUE	reported	OLdEwx	NA	21.16
T	C	0.1795	0.0395	5.51e-06	rs117923478	14295	GCST90274786.tsv.gz	TRUE	reported	OLdEwx	NA	20.6507
T	C	0.0664	0.0148	7.24e-06	rs2946493	14295	GCST90274786.tsv.gz	TRUE	reported	OLdEwx	NA	20.1286
A	G	0.0555	0.0118	2.56e-06	rs3802266	14740	GCST90274786.tsv.gz	TRUE	reported	OLdEwx	NA	22.1219
A	C	0.1301	0.0294	9.64e-06	rs369132765	12194	GCST90274786.tsv.gz	TRUE	reported	OLdEwx	NA	19.5821
A	G	-0.2529	0.0534	2.18e-06	rs78800546	14295	GCST90274786.tsv.gz	TRUE	reported	OLdEwx	NA	22.4293
T	C	0.1884	0.0407	3.67e-06	rs112956934	14737	GCST90274786.tsv.gz	TRUE	reported	OLdEwx	NA	21.4276
T	C	-0.1396	0.0293	1.89e-06	rs112988802	12851	GCST90274786.tsv.gz	TRUE	reported	OLdEwx	NA	22.7005
A	G	0.1806	0.0345	1.65e-07	rs147302029	13649	GCST90274786.tsv.gz	TRUE	reported	OLdEwx	NA	27.4029
C	G	-0.1505	0.0329	4.77e-06	rs117094746	11787	GCST90274786.tsv.gz	TRUE	reported	OLdEwx	NA	20.9258
T	C	0.1621	0.0366	9.47e-06	rs113955692	14295	GCST90274786.tsv.gz	TRUE	reported	OLdEwx	NA	19.6157
A	C	0.0805	0.018	7.74e-06	rs61742155	14729	GCST90274786.tsv.gz	TRUE	reported	OLdEwx	NA	20.0008
C	G	0.0865	0.0183	2.28e-06	rs138439507	11537	GCST90274786.tsv.gz	TRUE	reported	OLdEwx	NA	22.3424
A	G	-0.0583	0.0123	2.14e-06	rs2425640	14741	GCST90274786.tsv.gz	TRUE	reported	OLdEwx	NA	22.4661
T	C	0.2064	0.0425	1.19e-06	rs55783131	14728	GCST90274786.tsv.gz	TRUE	reported	OLdEwx	NA	23.5853
A	G	0.0617	0.0125	7.97e-07	rs174344	14295	GCST90274786.tsv.gz	TRUE	reported	OLdEwx	NA	24.3641
A	G	-0.1614	0.0352	4.53e-06	rs12407505	14735	GCST90274787.tsv.gz	TRUE	reported	dQqAzN	NA	21.0243
A	G	-0.0614	0.0128	1.61e-06	rs834971	14728	GCST90274787.tsv.gz	TRUE	reported	dQqAzN	NA	23.01
T	C	-0.3528	0.079	7.98e-06	rs79439490	8334	GCST90274787.tsv.gz	TRUE	reported	dQqAzN	NA	19.9436
A	G	0.2133	0.0482	9.63e-06	rs142585344	13809	GCST90274787.tsv.gz	TRUE	reported	dQqAzN	NA	19.5834
A	G	0.0838	0.0187	7.42e-06	rs75715636	14296	GCST90274787.tsv.gz	TRUE	reported	dQqAzN	NA	20.0819
A	G	0.2371	0.0482	8.69e-07	rs574352299	10894	GCST90274787.tsv.gz	TRUE	reported	dQqAzN	NA	24.1974
A	G	-0.0927	0.0199	3.19e-06	rs112126444	14735	GCST90274787.tsv.gz	TRUE	reported	dQqAzN	NA	21.6997
T	G	0.1372	0.0305	6.85e-06	rs3846346	14729	GCST90274787.tsv.gz	TRUE	reported	dQqAzN	NA	20.2352
A	G	0.0837	0.0124	1.48e-11	rs13103023	14296	GCST90274787.tsv.gz	TRUE	reported	dQqAzN	NA	45.5625
A	G	0.0586	0.0129	5.56e-06	rs140276495	14296	GCST90274787.tsv.gz	TRUE	reported	dQqAzN	NA	20.6355
T	C	-0.1014	0.0221	4.47e-06	rs12520287	14296	GCST90274787.tsv.gz	TRUE	reported	dQqAzN	NA	21.0519
A	G	-0.0802	0.0178	6.62e-06	rs12520033	11341	GCST90274787.tsv.gz	TRUE	reported	dQqAzN	NA	20.3006
A	C	-0.0675	0.0148	5.1e-06	rs4483036	12412	GCST90274787.tsv.gz	TRUE	reported	dQqAzN	NA	20.801
A	T	0.107	0.024	8.26e-06	rs73775566	14737	GCST90274787.tsv.gz	TRUE	reported	dQqAzN	NA	19.8767
T	C	-0.136	0.0297	4.67e-06	rs12110436	14743	GCST90274787.tsv.gz	TRUE	reported	dQqAzN	NA	20.9684
T	C	0.1992	0.0421	2.23e-06	rs145274424	14735	GCST90274787.tsv.gz	TRUE	reported	dQqAzN	NA	22.388
T	C	-0.0623	0.0135	3.93e-06	rs2906655	14743	GCST90274787.tsv.gz	TRUE	reported	dQqAzN	NA	21.2965
A	G	-0.1055	0.0123	9.72e-18	rs7005978	14744	GCST90274787.tsv.gz	TRUE	reported	dQqAzN	NA	73.569
A	G	-0.1215	0.0251	1.29e-06	rs6997473	14743	GCST90274787.tsv.gz	TRUE	reported	dQqAzN	NA	23.4318
A	G	0.073	0.0156	2.88e-06	rs79110990	14295	GCST90274787.tsv.gz	TRUE	reported	dQqAzN	NA	21.8976
A	T	-0.1352	0.0299	6.13e-06	rs12342925	14744	GCST90274787.tsv.gz	TRUE	reported	dQqAzN	NA	20.4461
A	G	0.2151	0.0456	2.39e-06	rs35836706	14734	GCST90274787.tsv.gz	TRUE	reported	dQqAzN	NA	22.2511
C	G	0.1199	0.0247	1.21e-06	rs11244038	11786	GCST90274787.tsv.gz	TRUE	reported	dQqAzN	NA	23.5638
T	C	-0.1293	0.0286	6.16e-06	rs141140791	14733	GCST90274787.tsv.gz	TRUE	reported	dQqAzN	NA	20.4393
T	C	0.2325	0.0488	1.89e-06	rs191522330	14738	GCST90274787.tsv.gz	TRUE	reported	dQqAzN	NA	22.699
T	C	0.0621	0.0132	2.54e-06	rs1671812	12412	GCST90274787.tsv.gz	TRUE	reported	dQqAzN	NA	22.1327
A	G	-0.2706	0.0607	8.27e-06	rs80023023	12935	GCST90274787.tsv.gz	TRUE	reported	dQqAzN	NA	19.8737
A	G	-0.2295	0.0492	3.09e-06	rs142067135	13809	GCST90274787.tsv.gz	TRUE	reported	dQqAzN	NA	21.7588
A	G	-0.0767	0.0166	3.83e-06	rs10777251	12411	GCST90274787.tsv.gz	TRUE	reported	dQqAzN	NA	21.3489
T	C	0.1024	0.0222	3.98e-06	rs76708593	14296	GCST90274787.tsv.gz	TRUE	reported	dQqAzN	NA	21.2762
T	C	0.2161	0.0471	4.47e-06	rs17326790	14741	GCST90274787.tsv.gz	TRUE	reported	dQqAzN	NA	21.0508
T	C	-0.2079	0.0466	8.14e-06	rs117438391	13868	GCST90274787.tsv.gz	TRUE	reported	dQqAzN	NA	19.9039
A	G	-0.1442	0.0323	8.03e-06	rs145434248	14296	GCST90274787.tsv.gz	TRUE	reported	dQqAzN	NA	19.9308
T	C	0.2583	0.0564	4.65e-06	rs117398067	14744	GCST90274787.tsv.gz	TRUE	reported	dQqAzN	NA	20.9745
A	G	0.0674	0.0141	1.75e-06	rs2306969	14739	GCST90274787.tsv.gz	TRUE	reported	dQqAzN	NA	22.8498
A	T	-0.086	0.0157	4.31e-08	rs62130305	14296	GCST90274787.tsv.gz	TRUE	reported	dQqAzN	NA	30.0053
T	C	-0.1158	0.0192	1.63e-09	rs2548457	14295	GCST90274787.tsv.gz	TRUE	reported	dQqAzN	NA	36.376
C	G	-0.102	0.0208	9.4e-07	rs28362834	14723	GCST90274787.tsv.gz	TRUE	reported	dQqAzN	NA	24.0477
T	C	-0.1661	0.0118	5.31e-45	rs516246	14744	GCST90274787.tsv.gz	TRUE	reported	dQqAzN	NA	198.141
A	G	-0.169	0.0348	1.2e-06	rs17369703	14296	GCST90274787.tsv.gz	TRUE	reported	dQqAzN	NA	23.5839
C	G	0.0923	0.0184	5.27e-07	rs62132778	14296	GCST90274787.tsv.gz	TRUE	reported	dQqAzN	NA	25.1633
T	G	-0.0826	0.0159	2.05e-07	rs28745907	14296	GCST90274787.tsv.gz	TRUE	reported	dQqAzN	NA	26.9877
A	G	-0.1059	0.0239	9.38e-06	rs145540217	13232	GCST90274787.tsv.gz	TRUE	reported	dQqAzN	NA	19.6334
T	C	-0.1634	0.0362	6.37e-06	rs111914842	13667	GCST90274787.tsv.gz	TRUE	reported	dQqAzN	NA	20.3745
T	C	-0.0541	0.0122	9.23e-06	rs12691469	14295	GCST90274788.tsv.gz	TRUE	reported	2d2jsw	NA	19.6641
A	G	-0.1747	0.036	1.22e-06	rs145127946	14295	GCST90274788.tsv.gz	TRUE	reported	2d2jsw	NA	23.5495
T	G	-0.1557	0.0318	9.77e-07	rs10495032	14720	GCST90274788.tsv.gz	TRUE	reported	2d2jsw	NA	23.973
A	G	0.121	0.0271	8.01e-06	rs78825012	14295	GCST90274788.tsv.gz	TRUE	reported	2d2jsw	NA	19.9357
A	C	-0.075	0.0158	2.07e-06	rs13408252	12406	GCST90274788.tsv.gz	TRUE	reported	2d2jsw	NA	22.5324
A	G	-0.124	0.025	7.05e-07	rs78484886	14737	GCST90274788.tsv.gz	TRUE	reported	2d2jsw	NA	24.6016
T	C	0.1323	0.0119	1.03e-28	rs1260326	14730	GCST90274788.tsv.gz	TRUE	reported	2d2jsw	NA	123.602
A	G	0.0633	0.0129	9.25e-07	rs2141371	14294	GCST90274788.tsv.gz	TRUE	reported	2d2jsw	NA	24.0784
C	G	0.0866	0.0187	3.64e-06	rs62140395	14295	GCST90274788.tsv.gz	TRUE	reported	2d2jsw	NA	21.4463
T	C	-0.0995	0.0198	5.03e-07	rs17759746	14734	GCST90274788.tsv.gz	TRUE	reported	2d2jsw	NA	25.2532
T	C	0.1701	0.0362	2.62e-06	rs74907602	14295	GCST90274788.tsv.gz	TRUE	reported	2d2jsw	NA	22.0796
A	G	0.1419	0.0313	5.8e-06	rs183222959	11538	GCST90274788.tsv.gz	TRUE	reported	2d2jsw	NA	20.553
T	C	-0.0568	0.012	2.21e-06	rs7610704	14295	GCST90274788.tsv.gz	TRUE	reported	2d2jsw	NA	22.4044
A	G	0.0571	0.0126	5.85e-06	rs13062487	14295	GCST90274788.tsv.gz	TRUE	reported	2d2jsw	NA	20.5367
T	C	-0.2149	0.0479	7.24e-06	rs17284047	14743	GCST90274788.tsv.gz	TRUE	reported	2d2jsw	NA	20.1281
A	C	-0.1822	0.0406	7.2e-06	rs574044675	13181	GCST90274788.tsv.gz	TRUE	reported	2d2jsw	NA	20.1393
T	C	-0.0559	0.0125	7.75e-06	rs4975011	14294	GCST90274788.tsv.gz	TRUE	reported	2d2jsw	NA	19.9988
A	G	0.0619	0.0138	7.27e-06	rs7442192	14295	GCST90274788.tsv.gz	TRUE	reported	2d2jsw	NA	20.1198
T	C	-0.063	0.0136	3.62e-06	rs4700382	14295	GCST90274788.tsv.gz	TRUE	reported	2d2jsw	NA	21.4587
T	C	-0.0881	0.019	3.54e-06	rs60277384	14742	GCST90274788.tsv.gz	TRUE	reported	2d2jsw	NA	21.5003
C	G	-0.0608	0.0135	6.68e-06	rs35852631	14730	GCST90274788.tsv.gz	TRUE	reported	2d2jsw	NA	20.2833
T	C	0.0659	0.0149	9.74e-06	rs12532101	14295	GCST90274788.tsv.gz	TRUE	reported	2d2jsw	NA	19.5613
A	G	-0.1609	0.0176	6.13e-20	rs13229619	14743	GCST90274788.tsv.gz	TRUE	reported	2d2jsw	NA	83.577
T	C	-0.2003	0.0448	7.79e-06	rs79789860	14729	GCST90274788.tsv.gz	TRUE	reported	2d2jsw	NA	19.9897
A	G	-0.0605	0.012	4.61e-07	rs7012637	14295	GCST90274788.tsv.gz	TRUE	reported	2d2jsw	NA	25.4184
A	G	0.0678	0.0151	7.12e-06	rs8191009	14295	GCST90274788.tsv.gz	TRUE	reported	2d2jsw	NA	20.1607
A	G	-0.3467	0.0784	9.77e-06	rs7834283	9555	GCST90274788.tsv.gz	TRUE	reported	2d2jsw	NA	19.5558
A	T	-0.1236	0.0277	8.12e-06	rs10985954	11784	GCST90274788.tsv.gz	TRUE	reported	2d2jsw	NA	19.9103
A	G	0.1208	0.0266	5.59e-06	rs374354803	12198	GCST90274788.tsv.gz	TRUE	reported	2d2jsw	NA	20.6239
C	G	-0.0595	0.0134	8.98e-06	rs7083293	12412	GCST90274788.tsv.gz	TRUE	reported	2d2jsw	NA	19.7163
A	G	-0.3801	0.0749	3.88e-07	rs188758663	11668	GCST90274788.tsv.gz	TRUE	reported	2d2jsw	NA	25.7533
T	C	-0.0689	0.0145	2.02e-06	rs12290350	14295	GCST90274788.tsv.gz	TRUE	reported	2d2jsw	NA	22.5789
T	C	-0.1298	0.0249	1.86e-07	rs11183536	11790	GCST90274788.tsv.gz	TRUE	reported	2d2jsw	NA	27.1738
A	C	-0.0812	0.0147	3.32e-08	rs2429473	14295	GCST90274788.tsv.gz	TRUE	reported	2d2jsw	NA	30.5125
A	G	-0.2215	0.0444	6.08e-07	rs72965996	13808	GCST90274788.tsv.gz	TRUE	reported	2d2jsw	NA	24.8875
A	G	0.0701	0.0128	4.34e-08	rs3826846	14295	GCST90274788.tsv.gz	TRUE	reported	2d2jsw	NA	29.9927
A	C	0.1627	0.013	6.15e-36	rs838131	14294	GCST90274788.tsv.gz	TRUE	reported	2d2jsw	NA	156.635
T	C	-0.1753	0.0228	1.49e-14	rs3745710	13678	GCST90274788.tsv.gz	TRUE	reported	2d2jsw	NA	59.1145
T	G	-0.0593	0.0131	5.99e-06	rs10408884	14295	GCST90274788.tsv.gz	TRUE	reported	2d2jsw	NA	20.4912
T	C	-0.2352	0.0455	2.35e-07	rs142603673	14252	GCST90274788.tsv.gz	TRUE	reported	2d2jsw	NA	26.7209
A	C	0.0758	0.0169	7.28e-06	rs9974115	14295	GCST90274788.tsv.gz	TRUE	reported	2d2jsw	NA	20.1171
T	G	0.1978	0.0444	8.39e-06	rs149561599	13869	GCST90274788.tsv.gz	TRUE	reported	2d2jsw	NA	19.8466
T	C	0.0708	0.0136	1.93e-07	rs671205	14287	GCST90274789.tsv.gz	TRUE	reported	lmscIE	NA	27.1012
A	G	0.1198	0.0271	9.84e-06	rs75854315	14287	GCST90274789.tsv.gz	TRUE	reported	lmscIE	NA	19.5423
T	C	0.0725	0.0161	6.7e-06	rs72720704	14287	GCST90274789.tsv.gz	TRUE	reported	lmscIE	NA	20.278
A	G	0.0746	0.0167	7.93e-06	rs10737349	14286	GCST90274789.tsv.gz	TRUE	reported	lmscIE	NA	19.9547
A	G	-0.2386	0.0534	7.89e-06	rs138865481	13800	GCST90274789.tsv.gz	TRUE	reported	lmscIE	NA	19.9645
T	G	0.0941	0.0185	3.65e-07	rs6753743	14287	GCST90274789.tsv.gz	TRUE	reported	lmscIE	NA	25.8723
C	G	0.1163	0.0131	6.82e-19	rs3811621	14286	GCST90274789.tsv.gz	TRUE	reported	lmscIE	NA	78.8164
A	G	-0.0549	0.0124	9.54e-06	rs9859317	14287	GCST90274789.tsv.gz	TRUE	reported	lmscIE	NA	19.602
T	C	0.0685	0.0144	1.97e-06	rs794007	12844	GCST90274789.tsv.gz	TRUE	reported	lmscIE	NA	22.6285
T	G	-0.0552	0.0124	8.52e-06	rs62307586	14735	GCST90274789.tsv.gz	TRUE	reported	lmscIE	NA	19.8169
A	T	-0.1845	0.0389	2.11e-06	rs11930290	12848	GCST90274789.tsv.gz	TRUE	reported	lmscIE	NA	22.4954
T	C	0.0513	0.0115	8.16e-06	rs4958089	14735	GCST90274789.tsv.gz	TRUE	reported	lmscIE	NA	19.8994
A	G	0.1704	0.0348	9.75e-07	rs34551523	14730	GCST90274789.tsv.gz	TRUE	reported	lmscIE	NA	23.9762
A	G	-0.0653	0.0135	1.32e-06	rs33921462	14287	GCST90274789.tsv.gz	TRUE	reported	lmscIE	NA	23.3969
A	C	-0.2224	0.0479	3.43e-06	rs181409232	12846	GCST90274789.tsv.gz	TRUE	reported	lmscIE	NA	21.5575
A	G	-0.0768	0.0166	3.72e-06	rs12195292	14710	GCST90274789.tsv.gz	TRUE	reported	lmscIE	NA	21.4046
C	G	0.1059	0.0222	1.84e-06	rs370203222	11759	GCST90274789.tsv.gz	TRUE	reported	lmscIE	NA	22.7555
A	C	0.0936	0.0206	5.53e-06	rs4730018	14287	GCST90274789.tsv.gz	TRUE	reported	lmscIE	NA	20.6451
A	T	-0.291	0.0653	8.34e-06	rs117963256	12304	GCST90274789.tsv.gz	TRUE	reported	lmscIE	NA	19.8591
A	G	0.2362	0.0507	3.18e-06	rs118177380	14287	GCST90274789.tsv.gz	TRUE	reported	lmscIE	NA	21.7042
T	C	0.4343	0.0981	9.55e-06	rs57479285	7424	GCST90274789.tsv.gz	TRUE	reported	lmscIE	NA	19.5993
A	G	-0.0959	0.0178	7.14e-08	rs7955866	14719	GCST90274789.tsv.gz	TRUE	reported	lmscIE	NA	29.0267
C	G	0.0636	0.012	1.16e-07	rs6489536	14724	GCST90274789.tsv.gz	TRUE	reported	lmscIE	NA	28.09
A	G	0.1957	0.0437	7.53e-06	rs145628723	14238	GCST90274789.tsv.gz	TRUE	reported	lmscIE	NA	20.0548
A	G	-0.1085	0.0235	3.89e-06	rs75338333	10893	GCST90274789.tsv.gz	TRUE	reported	lmscIE	NA	21.3169
T	C	-0.056	0.0119	2.53e-06	rs11150539	14287	GCST90274789.tsv.gz	TRUE	reported	lmscIE	NA	22.1453
C	G	-0.0559	0.0123	5.5e-06	rs9950230	14726	GCST90274789.tsv.gz	TRUE	reported	lmscIE	NA	20.6544
A	T	0.0907	0.0134	1.3e-11	rs6127099	14287	GCST90274789.tsv.gz	TRUE	reported	lmscIE	NA	45.8147
C	G	-0.0598	0.0135	9.44e-06	rs2585442	14287	GCST90274789.tsv.gz	TRUE	reported	lmscIE	NA	19.6216
A	G	0.0693	0.0153	5.91e-06	rs2825747	14735	GCST90274789.tsv.gz	TRUE	reported	lmscIE	NA	20.5156
A	G	0.1228	0.0257	1.77e-06	rs368215473	9397	GCST90274789.tsv.gz	TRUE	reported	lmscIE	NA	22.8313
T	C	0.0803	0.0166	1.32e-06	rs35590112	12386	GCST90274789.tsv.gz	TRUE	reported	lmscIE	NA	23.3999
A	G	0.1023	0.0224	4.95e-06	rs9433760	11788	GCST90274790.tsv.gz	TRUE	reported	fAwhHl	NA	20.8572
T	C	-0.0729	0.0155	2.56e-06	rs4970834	11786	GCST90274790.tsv.gz	TRUE	reported	fAwhHl	NA	22.1203
T	C	-0.0599	0.0127	2.4e-06	rs11120686	11786	GCST90274790.tsv.gz	TRUE	reported	fAwhHl	NA	22.2457
A	G	-0.0586	0.0128	4.69e-06	rs11674185	11787	GCST90274790.tsv.gz	TRUE	reported	fAwhHl	NA	20.9592
T	C	-0.4381	0.0966	5.75e-06	rs188323153	10360	GCST90274790.tsv.gz	TRUE	reported	fAwhHl	NA	20.568
T	C	0.2883	0.0608	2.12e-06	rs148332905	11341	GCST90274790.tsv.gz	TRUE	reported	fAwhHl	NA	22.4844
T	C	-0.3042	0.0659	3.91e-06	rs189846846	9980	GCST90274790.tsv.gz	TRUE	reported	fAwhHl	NA	21.3082
A	G	-0.0988	0.0213	3.51e-06	rs369482528	8813	GCST90274790.tsv.gz	TRUE	reported	fAwhHl	NA	21.5157
A	C	-0.0728	0.015	1.21e-06	rs4326078	11789	GCST90274790.tsv.gz	TRUE	reported	fAwhHl	NA	23.5548
A	G	0.1131	0.0207	4.66e-08	rs62298642	11341	GCST90274790.tsv.gz	TRUE	reported	fAwhHl	NA	29.8528
T	G	-0.1612	0.0208	9.19e-15	rs34081792	11341	GCST90274790.tsv.gz	TRUE	reported	fAwhHl	NA	60.0625
T	G	-0.0801	0.0161	6.52e-07	rs6814407	11788	GCST90274790.tsv.gz	TRUE	reported	fAwhHl	NA	24.7522
A	G	0.5094	0.0601	2.33e-17	rs74990629	11341	GCST90274790.tsv.gz	TRUE	reported	fAwhHl	NA	71.8404
T	G	0.1123	0.0186	1.56e-09	rs17004827	11775	GCST90274790.tsv.gz	TRUE	reported	fAwhHl	NA	36.453
T	C	0.2687	0.0317	2.32e-17	rs79059900	11341	GCST90274790.tsv.gz	TRUE	reported	fAwhHl	NA	71.8484
T	C	0.3081	0.0355	4e-18	rs112800554	11341	GCST90274790.tsv.gz	TRUE	reported	fAwhHl	NA	75.3228
T	C	0.0884	0.0134	4.2e-11	rs6810403	11341	GCST90274790.tsv.gz	TRUE	reported	fAwhHl	NA	43.5206
A	G	-0.1678	0.0284	3.45e-09	rs150172324	11782	GCST90274790.tsv.gz	TRUE	reported	fAwhHl	NA	34.9098
T	C	0.4742	0.0699	1.17e-11	rs72656544	9081	GCST90274790.tsv.gz	TRUE	reported	fAwhHl	NA	46.0223
A	T	0.2348	0.0364	1.11e-10	rs72656591	11341	GCST90274790.tsv.gz	TRUE	reported	fAwhHl	NA	41.6096
T	C	-0.439	0.0125	1e-200	rs1902859	11786	GCST90274790.tsv.gz	TRUE	reported	fAwhHl	NA	1233.41
A	G	0.4029	0.018	5.72e-111	rs56190605	11341	GCST90274790.tsv.gz	TRUE	reported	fAwhHl	NA	501.014
T	C	-0.1589	0.0221	6.48e-13	rs35769171	11341	GCST90274790.tsv.gz	TRUE	reported	fAwhHl	NA	51.6968
T	C	-0.251	0.0355	1.54e-12	rs62300383	11341	GCST90274790.tsv.gz	TRUE	reported	fAwhHl	NA	49.9909
A	T	-0.4558	0.0367	2.05e-35	rs548229209	7943	GCST90274790.tsv.gz	TRUE	reported	fAwhHl	NA	154.247
A	C	-0.561	0.0914	8.36e-10	rs147329494	8484	GCST90274790.tsv.gz	TRUE	reported	fAwhHl	NA	37.6733
T	C	0.4696	0.0349	2.85e-41	rs36077257	11783	GCST90274790.tsv.gz	TRUE	reported	fAwhHl	NA	181.053
A	T	-0.391	0.0349	3.92e-29	rs33989035	11341	GCST90274790.tsv.gz	TRUE	reported	fAwhHl	NA	125.517
T	C	0.5657	0.0887	1.8e-10	rs115970000	8714	GCST90274790.tsv.gz	TRUE	reported	fAwhHl	NA	40.6748
A	G	0.1629	0.0283	8.6e-09	rs3796605	11782	GCST90274790.tsv.gz	TRUE	reported	fAwhHl	NA	33.1337
A	T	-0.3497	0.0293	7.76e-33	rs17004869	11341	GCST90274790.tsv.gz	TRUE	reported	fAwhHl	NA	142.448
T	C	0.2632	0.0499	1.33e-07	rs33974020	11341	GCST90274790.tsv.gz	TRUE	reported	fAwhHl	NA	27.8209
A	C	-0.1216	0.0153	1.9e-15	rs2290755	11787	GCST90274790.tsv.gz	TRUE	reported	fAwhHl	NA	63.1661
A	G	-0.2339	0.0394	2.91e-09	rs116676780	11768	GCST90274790.tsv.gz	TRUE	reported	fAwhHl	NA	35.2426
A	T	0.3642	0.0266	1.14e-42	rs17533393	11341	GCST90274790.tsv.gz	TRUE	reported	fAwhHl	NA	187.463
A	C	-0.2025	0.0441	4.39e-06	rs114880664	10915	GCST90274790.tsv.gz	TRUE	reported	fAwhHl	NA	21.085
T	C	-0.2964	0.0572	2.2e-07	rs72659865	8294	GCST90274790.tsv.gz	TRUE	reported	fAwhHl	NA	26.8512
A	G	0.4653	0.0744	4e-10	rs111292917	11341	GCST90274790.tsv.gz	TRUE	reported	fAwhHl	NA	39.1129
A	G	0.3825	0.068	1.86e-08	rs80162199	10876	GCST90274790.tsv.gz	TRUE	reported	fAwhHl	NA	31.6406
A	G	0.4543	0.0594	2.04e-14	rs144059387	9873	GCST90274790.tsv.gz	TRUE	reported	fAwhHl	NA	58.4942
T	C	-0.2328	0.035	2.9e-11	rs28422157	11341	GCST90274790.tsv.gz	TRUE	reported	fAwhHl	NA	44.2415
A	T	0.1406	0.0289	1.14e-06	rs62302222	11341	GCST90274790.tsv.gz	TRUE	reported	fAwhHl	NA	23.6687
A	C	0.2153	0.047	4.63e-06	rs146059970	10424	GCST90274790.tsv.gz	TRUE	reported	fAwhHl	NA	20.9842
A	G	0.2662	0.0581	4.61e-06	rs115872996	11789	GCST90274790.tsv.gz	TRUE	reported	fAwhHl	NA	20.9925
A	C	0.0671	0.0126	1.01e-07	rs10002189	11786	GCST90274790.tsv.gz	TRUE	reported	fAwhHl	NA	28.3599
A	C	0.0822	0.0181	5.59e-06	rs56053307	8587	GCST90274790.tsv.gz	TRUE	reported	fAwhHl	NA	20.6246
A	G	0.1456	0.0311	2.85e-06	rs75140224	11789	GCST90274790.tsv.gz	TRUE	reported	fAwhHl	NA	21.9181
A	C	-0.1586	0.0348	5.18e-06	rs116139420	11789	GCST90274790.tsv.gz	TRUE	reported	fAwhHl	NA	20.7705
A	G	-0.0823	0.0177	3.32e-06	rs13124775	11341	GCST90274790.tsv.gz	TRUE	reported	fAwhHl	NA	21.6199
A	T	-0.2418	0.0538	6.98e-06	rs150224479	9906	GCST90274790.tsv.gz	TRUE	reported	fAwhHl	NA	20.1998
C	G	-0.1437	0.0315	5.07e-06	rs11742072	11341	GCST90274790.tsv.gz	TRUE	reported	fAwhHl	NA	20.811
T	C	0.1185	0.0249	1.95e-06	rs305897	11341	GCST90274790.tsv.gz	TRUE	reported	fAwhHl	NA	22.6484
A	G	-0.1705	0.0361	2.32e-06	rs148797749	11785	GCST90274790.tsv.gz	TRUE	reported	fAwhHl	NA	22.3067
A	G	0.2554	0.0552	3.71e-06	rs150524893	11298	GCST90274790.tsv.gz	TRUE	reported	fAwhHl	NA	21.4074
A	T	0.1673	0.0356	2.61e-06	rs77210320	11786	GCST90274790.tsv.gz	TRUE	reported	fAwhHl	NA	22.0847
A	G	-0.0909	0.0192	2.2e-06	rs1412253	11778	GCST90274790.tsv.gz	TRUE	reported	fAwhHl	NA	22.4143
T	C	0.2266	0.0453	5.67e-07	rs117253850	11781	GCST90274790.tsv.gz	TRUE	reported	fAwhHl	NA	25.0221
C	G	0.0615	0.0132	3.18e-06	rs10961630	11341	GCST90274790.tsv.gz	TRUE	reported	fAwhHl	NA	21.7071
A	G	0.1197	0.0263	5.33e-06	rs2767000	11341	GCST90274790.tsv.gz	TRUE	reported	fAwhHl	NA	20.7146
T	C	0.1509	0.0322	2.78e-06	rs12005489	10725	GCST90274790.tsv.gz	TRUE	reported	fAwhHl	NA	21.9617
A	G	-0.1941	0.0435	8.12e-06	rs112819708	11779	GCST90274790.tsv.gz	TRUE	reported	fAwhHl	NA	19.9101
T	C	-0.0579	0.0131	9.88e-06	rs10788164	11766	GCST90274790.tsv.gz	TRUE	reported	fAwhHl	NA	19.5351
T	C	-0.0556	0.0124	7.33e-06	rs4910278	11789	GCST90274790.tsv.gz	TRUE	reported	fAwhHl	NA	20.1051
T	C	0.1933	0.0434	8.43e-06	rs146840556	11773	GCST90274790.tsv.gz	TRUE	reported	fAwhHl	NA	19.8374
A	C	0.0651	0.0145	7.13e-06	rs28532161	11341	GCST90274790.tsv.gz	TRUE	reported	fAwhHl	NA	20.157
T	G	0.0619	0.0133	3.25e-06	rs624605	11341	GCST90274790.tsv.gz	TRUE	reported	fAwhHl	NA	21.661
A	G	0.509	0.1062	1.64e-06	rs112790107	9845	GCST90274790.tsv.gz	TRUE	reported	fAwhHl	NA	22.9714
A	G	0.1613	0.0362	8.36e-06	rs75924419	11788	GCST90274790.tsv.gz	TRUE	reported	fAwhHl	NA	19.8542
T	C	-0.0826	0.0165	5.56e-07	rs66613644	11787	GCST90274790.tsv.gz	TRUE	reported	fAwhHl	NA	25.0606
A	T	-0.0934	0.0207	6.42e-06	rs12907074	9461	GCST90274790.tsv.gz	TRUE	reported	fAwhHl	NA	20.3588
A	G	-0.1197	0.0249	1.53e-06	rs56391958	11341	GCST90274790.tsv.gz	TRUE	reported	fAwhHl	NA	23.1094
A	G	-0.1842	0.0395	3.11e-06	rs192746810	11341	GCST90274790.tsv.gz	TRUE	reported	fAwhHl	NA	21.7463
A	G	0.3703	0.083	8.14e-06	rs62211039	9358	GCST90274790.tsv.gz	TRUE	reported	fAwhHl	NA	19.9045
A	C	0.1083	0.024	6.41e-06	rs67811337	13222	GCST90274791.tsv.gz	TRUE	reported	0vG5Ea	NA	20.3627
A	T	0.1313	0.0293	7.42e-06	rs77584520	14731	GCST90274791.tsv.gz	TRUE	reported	0vG5Ea	NA	20.0814
A	G	0.0725	0.0129	1.91e-08	rs55633025	12404	GCST90274791.tsv.gz	TRUE	reported	0vG5Ea	NA	31.5861
A	C	-0.2426	0.0547	9.2e-06	rs112538528	13305	GCST90274791.tsv.gz	TRUE	reported	0vG5Ea	NA	19.6701
C	G	0.0554	0.0119	3.23e-06	rs186975	14703	GCST90274791.tsv.gz	TRUE	reported	0vG5Ea	NA	21.6733
A	G	-0.1207	0.0266	5.69e-06	rs113877570	14729	GCST90274791.tsv.gz	TRUE	reported	0vG5Ea	NA	20.5898
T	C	-0.0746	0.0115	8.76e-11	rs1866051	14732	GCST90274791.tsv.gz	TRUE	reported	0vG5Ea	NA	42.0806
A	G	0.0591	0.0119	6.82e-07	rs2713594	14729	GCST90274791.tsv.gz	TRUE	reported	0vG5Ea	NA	24.665
A	G	-0.2581	0.0522	7.64e-07	rs75651399	14286	GCST90274791.tsv.gz	TRUE	reported	0vG5Ea	NA	24.4475
A	G	-0.07	0.0145	1.38e-06	rs6773936	14718	GCST90274791.tsv.gz	TRUE	reported	0vG5Ea	NA	23.3056
T	C	-0.105	0.02	1.52e-07	rs17255991	14715	GCST90274791.tsv.gz	TRUE	reported	0vG5Ea	NA	27.5625
T	G	-0.1061	0.0119	4.84e-19	rs7624160	14719	GCST90274791.tsv.gz	TRUE	reported	0vG5Ea	NA	79.4945
T	C	-0.0634	0.0123	2.54e-07	rs67087503	14286	GCST90274791.tsv.gz	TRUE	reported	0vG5Ea	NA	26.5686
A	G	0.0611	0.0129	2.18e-06	rs7625643	12404	GCST90274791.tsv.gz	TRUE	reported	0vG5Ea	NA	22.4338
A	G	-0.1569	0.0338	3.45e-06	rs61792394	14286	GCST90274791.tsv.gz	TRUE	reported	0vG5Ea	NA	21.5483
A	T	-0.5964	0.1292	3.91e-06	rs537837728	8911	GCST90274791.tsv.gz	TRUE	reported	0vG5Ea	NA	21.3084
A	C	0.0986	0.022	7.4e-06	rs57080649	10894	GCST90274791.tsv.gz	TRUE	reported	0vG5Ea	NA	20.0867
T	G	0.1081	0.0238	5.57e-06	rs550294336	9830	GCST90274791.tsv.gz	TRUE	reported	0vG5Ea	NA	20.6299
A	G	-0.0904	0.0192	2.5e-06	rs575588389	12129	GCST90274791.tsv.gz	TRUE	reported	0vG5Ea	NA	22.1684
A	G	-0.0677	0.0151	7.34e-06	rs75742104	9453	GCST90274791.tsv.gz	TRUE	reported	0vG5Ea	NA	20.1013
T	C	0.0833	0.016	1.93e-07	rs218265	14731	GCST90274791.tsv.gz	TRUE	reported	0vG5Ea	NA	27.105
A	T	0.0539	0.0117	4.09e-06	rs1277312	14719	GCST90274791.tsv.gz	TRUE	reported	0vG5Ea	NA	21.223
A	T	0.2206	0.0324	9.85e-12	rs144317085	14722	GCST90274791.tsv.gz	TRUE	reported	0vG5Ea	NA	46.3576
A	C	-0.2276	0.0504	6.31e-06	rs184038883	12790	GCST90274791.tsv.gz	TRUE	reported	0vG5Ea	NA	20.3931
A	C	-0.1191	0.0128	1.34e-20	rs7726159	14733	GCST90274791.tsv.gz	TRUE	reported	0vG5Ea	NA	86.5772
C	G	0.0624	0.0137	5.24e-06	rs13174814	14286	GCST90274791.tsv.gz	TRUE	reported	0vG5Ea	NA	20.7457
T	C	0.0603	0.0127	2.05e-06	rs1379304	14286	GCST90274791.tsv.gz	TRUE	reported	0vG5Ea	NA	22.5438
T	C	0.0959	0.0202	2.06e-06	rs139721800	14715	GCST90274791.tsv.gz	TRUE	reported	0vG5Ea	NA	22.539
T	C	0.0643	0.0136	2.27e-06	rs9381118	14285	GCST90274791.tsv.gz	TRUE	reported	0vG5Ea	NA	22.3534
T	C	-0.0559	0.0117	1.77e-06	rs6453962	14732	GCST90274791.tsv.gz	TRUE	reported	0vG5Ea	NA	22.8272
A	C	0.0676	0.0128	1.28e-07	rs6925032	14286	GCST90274791.tsv.gz	TRUE	reported	0vG5Ea	NA	27.8916
A	G	0.1031	0.0232	8.83e-06	rs11961049	14724	GCST90274791.tsv.gz	TRUE	reported	0vG5Ea	NA	19.7488
A	G	-0.0749	0.0147	3.48e-07	rs28533776	14731	GCST90274791.tsv.gz	TRUE	reported	0vG5Ea	NA	25.9615
T	C	0.3667	0.0815	6.81e-06	rs117040659	14286	GCST90274791.tsv.gz	TRUE	reported	0vG5Ea	NA	20.2445
T	C	0.1812	0.0386	2.68e-06	rs192857133	14727	GCST90274791.tsv.gz	TRUE	reported	0vG5Ea	NA	22.0365
C	G	0.1102	0.0244	6.29e-06	rs35977476	14725	GCST90274791.tsv.gz	TRUE	reported	0vG5Ea	NA	20.3978
A	G	-0.1429	0.0299	1.76e-06	rs57191857	14734	GCST90274791.tsv.gz	TRUE	reported	0vG5Ea	NA	22.8414
T	C	-0.0851	0.0186	4.76e-06	rs12338549	14719	GCST90274791.tsv.gz	TRUE	reported	0vG5Ea	NA	20.9331
A	G	0.0529	0.0116	5.11e-06	rs55646869	14703	GCST90274791.tsv.gz	TRUE	reported	0vG5Ea	NA	20.7967
T	C	0.1483	0.0306	1.26e-06	rs185979634	12847	GCST90274791.tsv.gz	TRUE	reported	0vG5Ea	NA	23.4876
T	C	0.0688	0.015	4.5e-06	rs7905021	14732	GCST90274791.tsv.gz	TRUE	reported	0vG5Ea	NA	21.0375
T	C	0.3529	0.076	3.43e-06	rs74722523	11437	GCST90274791.tsv.gz	TRUE	reported	0vG5Ea	NA	21.5614
T	C	-0.0858	0.0181	2.13e-06	rs80056983	14286	GCST90274791.tsv.gz	TRUE	reported	0vG5Ea	NA	22.4707
T	C	-0.1519	0.0331	4.45e-06	rs141117375	14286	GCST90274791.tsv.gz	TRUE	reported	0vG5Ea	NA	21.0601
A	G	-0.0772	0.0117	4.16e-11	rs11212636	14723	GCST90274791.tsv.gz	TRUE	reported	0vG5Ea	NA	43.5374
A	T	0.0588	0.0125	2.55e-06	rs73000965	14731	GCST90274791.tsv.gz	TRUE	reported	0vG5Ea	NA	22.1276
A	T	0.128	0.0267	1.63e-06	rs951902	14286	GCST90274791.tsv.gz	TRUE	reported	0vG5Ea	NA	22.9825
A	G	-0.057	0.0124	4.29e-06	rs1616483	14286	GCST90274791.tsv.gz	TRUE	reported	0vG5Ea	NA	21.1303
A	T	0.0821	0.0128	1.42e-10	rs9554186	14286	GCST90274791.tsv.gz	TRUE	reported	0vG5Ea	NA	41.1402
A	T	-0.1927	0.029	3.04e-11	rs117808697	10894	GCST90274791.tsv.gz	TRUE	reported	0vG5Ea	NA	44.1537
A	G	-0.0813	0.0159	3.17e-07	rs9512935	14733	GCST90274791.tsv.gz	TRUE	reported	0vG5Ea	NA	26.1449
T	C	0.0801	0.0129	5.32e-10	rs17086168	14720	GCST90274791.tsv.gz	TRUE	reported	0vG5Ea	NA	38.5554
T	C	-0.0746	0.0149	5.54e-07	rs12874529	14286	GCST90274791.tsv.gz	TRUE	reported	0vG5Ea	NA	25.0672
T	C	-0.2181	0.0425	2.87e-07	rs188175496	14716	GCST90274791.tsv.gz	TRUE	reported	0vG5Ea	NA	26.335
T	C	-1.1019	0.0524	3.59e-98	rs76428106	13799	GCST90274791.tsv.gz	TRUE	reported	0vG5Ea	NA	442.203
A	C	0.0922	0.015	7.91e-10	rs2387354	14286	GCST90274791.tsv.gz	TRUE	reported	0vG5Ea	NA	37.7815
C	G	0.2005	0.0313	1.5e-10	rs2296187	14286	GCST90274791.tsv.gz	TRUE	reported	0vG5Ea	NA	41.0336
A	T	-0.253	0.0421	1.86e-09	rs76875717	14726	GCST90274791.tsv.gz	TRUE	reported	0vG5Ea	NA	36.1141
A	G	-0.0653	0.0146	7.73e-06	rs2325555	14720	GCST90274791.tsv.gz	TRUE	reported	0vG5Ea	NA	20.0042
T	G	0.1342	0.0301	8.25e-06	rs871051	14726	GCST90274791.tsv.gz	TRUE	reported	0vG5Ea	NA	19.878
A	G	0.1302	0.0266	9.84e-07	rs72681653	14734	GCST90274791.tsv.gz	TRUE	reported	0vG5Ea	NA	23.9584
T	C	-0.1487	0.0329	6.19e-06	rs78723322	14734	GCST90274791.tsv.gz	TRUE	reported	0vG5Ea	NA	20.4282
A	G	-0.1383	0.0303	5.01e-06	rs35340580	13653	GCST90274791.tsv.gz	TRUE	reported	0vG5Ea	NA	20.8333
T	G	0.0923	0.0207	8.24e-06	rs78154669	14721	GCST90274791.tsv.gz	TRUE	reported	0vG5Ea	NA	19.8821
T	G	0.0556	0.0121	4.33e-06	rs10164255	14729	GCST90274791.tsv.gz	TRUE	reported	0vG5Ea	NA	21.1144
A	G	0.0786	0.0174	6.27e-06	rs374309	14286	GCST90274791.tsv.gz	TRUE	reported	0vG5Ea	NA	20.4055
A	G	0.1179	0.022	8.36e-08	rs17272847	13222	GCST90274791.tsv.gz	TRUE	reported	0vG5Ea	NA	28.7199
T	C	0.205	0.0456	6.94e-06	rs79156527	13670	GCST90274791.tsv.gz	TRUE	reported	0vG5Ea	NA	20.2105
A	G	-0.1863	0.0412	6.13e-06	rs12609918	9453	GCST90274791.tsv.gz	TRUE	reported	0vG5Ea	NA	20.4471
T	C	-0.4307	0.0883	1.07e-06	rs142870956	11952	GCST90274791.tsv.gz	TRUE	reported	0vG5Ea	NA	23.7919
T	G	0.0884	0.016	3.29e-08	rs78429945	14286	GCST90274791.tsv.gz	TRUE	reported	0vG5Ea	NA	30.5256
T	C	-0.1181	0.025	2.31e-06	rs293721	14286	GCST90274791.tsv.gz	TRUE	reported	0vG5Ea	NA	22.3162
A	T	0.1128	0.0219	2.6e-07	rs199503547	10894	GCST90274792.tsv.gz	TRUE	reported	24xkSC	NA	26.5296
A	G	0.1022	0.0229	8.09e-06	rs17353853	14288	GCST90274792.tsv.gz	TRUE	reported	24xkSC	NA	19.9173
A	T	0.3366	0.0697	1.37e-06	rs144181640	13988	GCST90274792.tsv.gz	TRUE	reported	24xkSC	NA	23.3218
T	C	-0.2148	0.0485	9.47e-06	rs147483239	14726	GCST90274792.tsv.gz	TRUE	reported	24xkSC	NA	19.6149
T	C	-0.0981	0.0196	5.58e-07	rs62243355	14731	GCST90274792.tsv.gz	TRUE	reported	24xkSC	NA	25.051
C	G	-0.0648	0.0146	9.06e-06	rs35654151	14288	GCST90274792.tsv.gz	TRUE	reported	24xkSC	NA	19.699
T	C	0.0586	0.0123	1.9e-06	rs2455281	14287	GCST90274792.tsv.gz	TRUE	reported	24xkSC	NA	22.6979
A	G	-0.2916	0.0629	3.55e-06	rs115339494	14288	GCST90274792.tsv.gz	TRUE	reported	24xkSC	NA	21.4918
A	G	0.3005	0.0532	1.62e-08	rs149421962	12935	GCST90274792.tsv.gz	TRUE	reported	24xkSC	NA	31.9055
A	G	-0.0633	0.0114	2.81e-08	rs1995280	14730	GCST90274792.tsv.gz	TRUE	reported	24xkSC	NA	30.8317
C	G	0.2601	0.0263	4.61e-23	rs56035602	14288	GCST90274792.tsv.gz	TRUE	reported	24xkSC	NA	97.8068
A	C	0.2687	0.0559	1.53e-06	rs192146474	14288	GCST90274792.tsv.gz	TRUE	reported	24xkSC	NA	23.1053
A	T	-0.2163	0.0435	6.61e-07	rs544660651	10894	GCST90274792.tsv.gz	TRUE	reported	24xkSC	NA	24.7249
C	G	-0.3118	0.0251	1.98e-35	rs56104118	14288	GCST90274792.tsv.gz	TRUE	reported	24xkSC	NA	154.314
T	C	-0.0725	0.0126	8.72e-09	rs62359009	14278	GCST90274792.tsv.gz	TRUE	reported	24xkSC	NA	33.1082
A	G	0.3129	0.0476	4.91e-11	rs141115794	14288	GCST90274792.tsv.gz	TRUE	reported	24xkSC	NA	43.2113
C	G	0.1607	0.0127	1.07e-36	rs62358889	14288	GCST90274792.tsv.gz	TRUE	reported	24xkSC	NA	160.112
A	G	-0.1091	0.0117	1.11e-20	rs2910712	14288	GCST90274792.tsv.gz	TRUE	reported	24xkSC	NA	86.9516
T	C	0.1659	0.0255	7.72e-11	rs72747310	14726	GCST90274792.tsv.gz	TRUE	reported	24xkSC	NA	42.3265
C	G	-0.1464	0.0123	1.15e-32	rs3096144	14288	GCST90274792.tsv.gz	TRUE	reported	24xkSC	NA	141.668
A	G	-0.3888	0.0198	7.56e-86	rs11740708	14710	GCST90274792.tsv.gz	TRUE	reported	24xkSC	NA	385.587
T	C	-0.0887	0.02	9.21e-06	rs2910749	14733	GCST90274792.tsv.gz	TRUE	reported	24xkSC	NA	19.6692
[truncated: 2,845 more rows]
